# Supplementary material for: A phylogenomic study quantifies competing mechanisms for pseudogenization in prokaryotes—The Mycobacterium leprae case
Source: PLoS One. 2018 Nov 1;13(11):e0204322. doi: 10.1371/journal.pone.0204322 (PMC6211624; doi:10.1371/journal.pone.0204322)
Supplement: S1 File — This file contains the list of species studied in this paper. (TXT) [file pone.0204322.s002.txt]

List of the 64 species studied in the paper:
SN	abbrvName	fullName	EggNOG_ID
0	S. solfataricus	Sulfolobus solfataricus	273057
1	T. volcanium	Thermoplasma volcanium	273116
2	S. tokodaii	Sulfolobus tokodaii	273063
3	M. jannaschii	Methanocaldococcus jannaschii	243232
4	Halobacterium sp. NRC-1	Halobacterium sp. NRC-1	64091
5	P. aerophilum	Pyrobaculum aerophilum	178306
6	T. acidophilum	Thermoplasma acidophilum	273075
7	P. abyssi	Pyrococcus abyssi	272844
8	M. thermautotrophicus	Methanothermobacter thermautotrophicus	187420
9	A. pernix	Aeropyrum pernix	272557
10	P. horikoshii	Pyrococcus horikoshii	70601
11	D. radiodurans	Deinococcus radiodurans	243230
12	S. coelicolor	Streptomyces coelicolor	100226
13	T. maritima	Thermotoga maritima	243274
14	L. lactis subsp. lactis	L. lactis subsp. lactis	272623
15	Nostoc sp. PCC 7120	Nostoc sp. PCC 7120	103690
16	M. loti	Mesorhizobium loti	266835
17	Synechocystis sp. PCC 6803	Synechocystis sp. PCC 6803	1148
18	B. halodurans	Bacillus halodurans	272558
19	C. crescentus	Caulobacter crescentus	190650
20	A. aeolicus	Aquifex aeolicus	224324
21	E. coli K12	E. coli K12	316385
22	S. meliloti	Sinorhizobium meliloti	266834
23	C. acetobutylicum	Clostridium acetobutylicum	272562
24	B. subtilis	Bacillus subtilis	224308
25	L. innocua	Listeria innocua	272626
26	M. leprae	Mycobacterium leprae	272631
27	N. meningitidis MC58	Neisseria meningitidis MC58	122586
28	N. meningitidis Z2491	Neisseria meningitidis Z2491	122587
29	R. conorii	Rickettsia conorii	272944
30	M. pneumoniae	Mycoplasma pneumoniae	272634
31	S. pneumoniae	streptococcus pneumoniae	488221
32	S. Typhi CT18	Salmonella Typhi strain CT18	220341
33	Y. pestis	yersinia pestis	349746
34	S. pyogenesM1 GAS	Streptococcus pyogenes M1 GAS	160490
35	M. tuberculosis CDC1551	Mycobacterium tuberculosis CDC1551	83331
36	R. prowazekii	Rickettsia prowazekii	272947
37	V. cholerae	vibrio cholerae	243277
38	E. coli O157:H7 EDL933	Escherichia coli O157 H7 EDL933	155864
39	M. tuberculosis H37Rv	Mycobacterium tuberculosis H37Rv	83332
40	Buchnera sp. APS	Buchnera sp. APS	107806
41	S. typhimurium LT2	Salmonella typhimurium LT2	99287
42	H. pylori 26695	Helicobacter pylori 26695	85962
43	E. coli O157:H7	Escherichia coli O157:H7	444450
44	C. pneumoniae CWL029	Chlamydophila pneumoniae CWL029	115713
45	B. melitensis	Brucella melitensis	224914
46	C. pneumoniae AR39	Chlamydia pneumoniae AR39	115711
47	X. fastidiosa	Xylella fastidiosa	160492
48	T. pallidum	Treponema pallidum	243276
49	C. jejuni	campylobacter jejuni	192222
50	C. perfringens	clostridium perfringens	195102
51	P. aeruginosa	Pseudomonas aeruginosa	208964
52	P. multocida	Pasteurella multocida	272843
53	R. solanacearum	Ralstonia solanacearum	267608
54	B. burgdorferi	Borrelia burgdorferi	224326
55	S. aureus subsp. aureus N315	Staphylococcus aureus subsp. aureus N315	158879
56	C. muridarum	Chlamydia muridarum	243161
57	C. pneumoniae J138	Chlamydia pneumoniae J138	138677
58	S. aureus subsp. aureus Mu50	Staphylococcus aureus subsp. aureus Mu50	158878
59	M. pulmonis	Mycoplasma pulmonis	272635
60	H. pylori J99	Helicobacter pylori J99	85963
61	C. trachomatis	Chlamydia trachomatis	471472
62	U. urealyticum	Ureaplasma urealyticum	273119
63	L. monocytogenes	Listeria monocytogenes	169963
