# Supplementary material for: A phylogenomic study quantifies competing mechanisms for pseudogenization in prokaryotes—The Mycobacterium leprae case
Source: PLoS One. 2018 Nov 1;13(11):e0204322. doi: 10.1371/journal.pone.0204322 (PMC6211624; doi:10.1371/journal.pone.0204322)
Supplement: S2 File — This file contains the gene trees constructed for the PG set. Species identified according to their serial numbers (SNs) in S1 File. (TXT) [file pone.0204322.s003.txt]

COG0642
(44:0.00014,46:0.00014,(57:0.00016,(8:1.91308,(56:0.06362,61:0.05201):0.20296):0.31092):0.00255);

COG1136
((29:0.03396,36:0.06981):0.53478,(((57:0.0,46:0.0,44:0.0):0.27945,(56:0.09059,61:0.04648):0.26360):0.44062,40:0.54065):0.06178,(47:0.54095,(9:0.61138,(62:0.74730,2:0.42387):0.17904):0.36622):0.07824);

COG0618
((((55:0.0,58:0.0):0.39539,((24:0.27338,((63:0.02966,25:0.02647):0.31893,(34:0.28304,(14:0.26522,31:0.26863):0.06961):0.29780):0.14496):0.11748,18:0.42644):0.11595):0.40670,(37:2.33573,62:1.20239):0.13565):0.36701,(23:0.46358,50:0.36470):0.23473,(54:1.15401,(11:0.91362,((39:0.00016,35:0.00295):0.67748,(5:1.31123,9:1.40809):0.33256):0.21908):0.32700):0.13571);

COG1371
((8:0.51109,((20:0.72260,((6:0.07359,1:0.18886):0.96553,((39:0.0,35:0.0):1.85620,(13:0.95064,4:1.18645):0.19075):0.31013):0.07682):0.20268,(3:0.40461,(10:0.11562,7:0.01102):0.25726):0.09365):0.06272):0.16014,(0:0.28589,2:0.11665):0.17094,(5:0.56558,9:0.45926):0.11741);

COG1066
((((48:0.86542,13:0.84920):0.12076,(11:0.77782,(0:2.68377,((39:0.0,35:0.0):0.50088,12:0.35870):0.29949):0.12199):0.06923):0.09035,(((29:0.06290,36:0.07148):0.58641,(19:0.41331,(22:0.12697,(45:0.09627,16:0.10090):0.06180):0.28257):0.16680):0.18772,((53:0.23344,(27:0.00562,28:0.01101):0.28134):0.07482,(47:0.40361,(51:0.21954,(37:0.12792,(52:0.14163,(33:0.04114,(32:0.00199,((21:0.00206,(38:0.00014,43:0.00014):0.00014):0.01683,41:0.00209):0.00014):0.03453):0.07721):0.05539):0.28789):0.03883):0.13258):0.26212):0.05164):0.10545,((17:0.30809,15:0.26566):0.30755,((57:0.0,46:0.0,44:0.0):0.17056,(56:0.05964,61:0.04180):0.19139):0.52505):0.06305,(((55:0.0,58:0.0):0.31500,((24:0.19670,18:0.20480):0.06004,((63:0.01159,25:0.00509):0.18086,(14:0.12389,(31:0.06211,34:0.10282):0.04729):0.26717):0.06053):0.03708):0.21328,((23:0.21665,50:0.24597):0.40117,(49:0.33501,(60:0.00715,42:0.01623):0.38227):0.39401):0.09604):0.05169);

COG1512
(48:0.91594,(45:0.48630,19:0.57781):0.16676,(53:0.80538,(((17:0.48784,15:0.32416):0.81591,(24:0.81066,(14:1.04203,18:0.85926):0.17704):0.64956):0.56146,(52:0.78086,13:0.69718):0.16660):0.16941):0.19164);

COG0524
(34:1.97663,(6:0.32351,1:0.31556):0.69822,(26:1.03782,3:0.73597):0.07258);

COG0707
((14:0.52769,(63:0.02961,25:0.03432):0.40268):0.33020,(13:0.96480,((0:0.30455,2:0.24025):2.04985,((31:0.22510,34:0.36179):0.86048,(54:0.70118,48:0.75630):0.09558):0.26616):0.14583):0.07017,((20:0.91138,(49:0.45540,(60:0.00016,42:0.01996):0.38402):0.68423):0.19647,(17:0.88553,(((57:0.0,46:0.0,44:0.0):0.45545,(56:0.10519,61:0.09472):0.24277):0.95249,((((39:0.0,35:0.0):0.15124,26:0.14545):0.88526,((51:0.53171,(53:0.38405,(27:0.00209,28:0.01203):0.49609):0.10138):0.09562,((37:0.24380,(52:0.26625,((33:0.12854,((41:0.00014,32:0.00553):0.05205,((43:0.0,38:0.0):0.01104,21:0.00014):0.03270):0.10979):0.10842,40:0.71984):0.08436):0.06088):0.20784,47:0.53594):0.04919):0.19283):0.22317,((29:0.12214,36:0.15480):0.76811,(19:0.52395,(22:0.22235,(45:0.23445,16:0.27740):0.05557):0.30612):0.26353):0.20764):0.10630):0.07296):0.18484):0.07270);

COG1623
((23:0.22718,50:0.20079):0.21820,(24:0.29293,18:0.34911):0.19583,(13:0.75422,((39:0.0,35:0.0):0.41482,12:0.23993):0.43542):0.03452);

COG1216
(51:1.45058,(2:1.10174,1:0.94774):0.32492,((32:1.38941,10:1.10069):0.36315,(9:1.20543,(47:1.68783,(7:0.72618,11:0.80601):0.16107):0.21443):0.25453):0.18245);

COG3173
(51:0.56772,11:0.69082,(53:0.96096,(4:0.88313,((63:0.03684,25:0.07185):0.94761,(24:1.55090,(14:0.95131,(29:0.49647,22:0.56909):0.36148):0.53017):0.50007):1.00917):0.42232):0.16759);

COG1252
((43:0.0,38:0.0):0.00670,21:0.00015,((33:0.11285,(37:0.17300,(53:0.49064,(2:1.29931,((26:0.46330,(45:0.25588,16:0.28083):0.35009):0.55818,(4:1.02943,11:0.87324):0.22565):0.21387):0.24331):0.29160):0.09196):0.09119,(41:0.00222,32:0.00014):0.00696):0.01562);

COG2087
(23:0.49606,((38:0.0,21:0.0):0.07558,(41:0.00014,32:0.00450):0.09176):0.28975,(50:1.38299,((63:0.04130,25:0.06289):0.53085,((((17:0.40115,15:0.30669):0.47786,((39:0.0,35:0.0):0.35617,12:0.60263):0.21754):0.18442,((53:0.33164,(51:0.34268,37:0.44163):0.07979):0.17479,(16:0.40187,(45:0.15533,22:0.28790):0.15076):0.12533):0.09375):0.08822,11:0.39351):0.14000):0.04929):0.00618);

COG0573
((0:0.59125,(5:0.85358,(9:0.68934,(3:0.29175,7:0.26058):0.15921):0.10933):0.08878):0.38928,(11:0.71048,(20:0.61448,(47:0.40827,(16:0.39894,(52:0.27127,(53:0.17243,(33:0.04463,((43:0.0,38:0.0,21:0.0):0.00784,(41:0.0,32:0.0):0.01235):0.08681):0.11751):0.20276):0.12645):0.08950):0.10968):0.15714):0.07657,(26:1.03101,((62:0.79329,30:0.48133):1.11693,((13:1.00000,((18:0.28327,(55:0.00015,58:0.00570):0.26776):0.22656,(49:0.55488,(45:0.51827,19:0.49211):0.18473):0.25354):0.35800):0.11409,((24:0.31837,(23:0.57491,((63:0.00278,25:0.00014):0.19735,(34:0.18682,14:0.24740):0.16547):0.12342):0.09260):0.35399,(54:0.73096,(8:0.39248,(37:0.39295,50:0.29643):0.25700):0.06539):0.06403):0.19496):0.10272):0.24343):0.08061);

COG0480
((26:0.30739,((29:0.03445,36:0.03530):0.17316,(45:0.18940,19:0.18468):0.07074):0.15182):0.06769,((((18:0.06773,(24:0.05866,(63:0.00137,25:0.00014):0.11305):0.03135):0.03173,(55:0.13801,(14:0.10795,(31:0.02246,34:0.01641):0.02392):0.13038):0.03338):0.10841,(59:0.27095,(30:0.22364,62:0.20235):0.10059):0.09504):0.07876,(((46:0.0,44:0.0):0.00015,57:0.00276):0.04826,(56:0.01965,61:0.00975):0.01790):0.38565):0.02147,(((49:0.13132,(60:0.00583,42:0.00120):0.10246):0.09862,(47:0.25215,((27:0.00138,28:0.00014):0.19201,(52:0.09361,(((43:0.0,38:0.0,21:0.0):0.01043,(41:0.0,32:0.0):0.01456):0.04667,(33:0.06901,40:0.17733):0.02133):0.05078):0.07107):0.04846):0.13163):0.04234,(20:0.19818,((5:0.39357,(9:0.20472,(0:0.12252,2:0.07782):0.13971):0.08940):0.23526,(4:0.45569,((10:0.01040,7:0.01218):0.25085,((6:0.02872,1:0.03883):0.35279,(3:0.24986,8:0.21873):0.06009):0.04590):0.08491):0.12575):1.16502):0.15198):0.04657);

COG0028
(20:0.33596,(49:0.48409,(40:0.44822,(27:0.00163,28:0.00014):0.28146):0.16809):0.11709,((47:0.64808,11:0.53368):0.12639,((9:1.53199,(5:0.70697,7:0.37879):0.13838):0.11137,13:0.44136):0.10299):0.07443);

COG2128
((45:1.70960,11:0.76946):0.35621,(33:1.37304,((31:0.36130,(27:0.00016,28:0.00014):0.27832):0.79115,(23:0.54699,18:0.40226):0.76993):0.27023):0.16170,((24:0.42653,(55:0.0,58:0.0):0.64527):0.26229,26:1.85732):0.22188);

COG3305
((39:0.0,35:0.0):1.24928,37:0.88556,47:0.35926);

COG0604
(4:0.69384,(((26:0.95486,52:1.23250):0.08085,20:0.45992):0.09297,14:1.28501):0.06014,(47:1.69862,(5:0.54219,(6:0.07635,1:0.20677):0.65404):0.27094):0.12779);

COG0282
(((51:0.44670,11:0.36790):0.24011,(40:0.48173,(33:0.13869,52:0.20813):0.18949):0.22854):0.20574,((((39:0.0,35:0.0):0.53250,12:0.29639):0.29167,(49:0.39356,(60:0.01910,42:0.04559):0.41830):0.09485):0.09550,((54:0.58756,(30:0.56080,(62:0.97782,59:0.51778):0.12844):0.15099):0.15528,48:0.66341):0.06242):0.03128,((23:0.40787,13:0.19277):0.09405,(((17:0.35547,15:0.41485):0.35660,((45:0.67231,22:0.51085):0.09889,(16:0.66026,36:0.73578):0.08175):0.41907):0.06152,((31:0.19565,34:0.16479):0.30729,((55:0.00015,58:0.00238):0.20641,(24:0.09879,18:0.12144):0.07846):0.16196):0.11919):0.06312):0.06469);

COG1240
(15:0.79601,(6:0.22366,1:0.27464):0.85271,(51:1.24473,((12:0.27528,(39:0.00014,35:0.00161):0.44151):0.23014,(3:0.74480,53:0.37613):0.10414):0.07981):0.12169);

COG2109
(((5:1.37683,((4:0.91780,50:0.53925):0.16483,((13:0.64937,(10:0.03179,7:0.08461):0.25871):0.23271,(6:0.12651,1:0.12669):0.60746):0.20813):0.19414):0.27075,(11:0.78134,((39:0.0,35:0.0):0.27676,12:0.24780):0.49995):0.16981):0.15717,((53:0.40654,(45:0.15027,22:0.23868):0.15844):0.08309,16:0.29714):0.03574,(17:0.44102,((37:0.21667,(33:0.12256,(21:0.04367,(41:0.00014,32:0.00485):0.06895):0.07574):0.11059):0.40233,51:0.26368):0.13841):0.02715);

COG3616
(45:0.48291,22:0.33037,(51:1.74085,19:0.85411):0.45729);

COG2337
(63:0.02439,25:0.00015,((28:0.78344,(29:1.05944,45:0.57232):0.88338):0.70294,((55:0.0,58:0.0):0.34735,24:0.07054):0.05620):0.07164);

COG0394
(8:0.62185,(22:1.36252,(((31:0.23423,34:0.33526):0.38366,(49:0.54641,(27:0.00162,28:0.01142):0.47475):0.23140):0.22851,(47:0.84289,(41:0.00637,32:0.00015):0.84622):0.36564):0.61181):0.22079,(11:0.73102,(4:1.07679,50:0.39029):0.35776):0.12811);

COG1926
(53:0.50254,22:0.54923,(16:0.52752,((6:0.48628,1:0.31844):0.88377,(15:0.39813,(20:0.56489,(60:0.02857,42:0.00016):1.51490):0.33571):0.09593):0.09424):0.18910);

COG0398
(22:1.09395,37:0.81624,(((14:0.63633,31:0.60622):0.88696,((55:0.0,58:0.0):0.82675,(63:0.00014,25:0.02022):0.57556):0.42424):0.83675,(17:0.60518,(4:1.38598,12:0.91595):0.53713):0.32602):0.22325);

COG1555
(50:0.60986,23:0.71980,((((11:1.21237,((39:0.00470,35:0.00014):1.01108,12:1.05593):0.17372):0.25390,(47:0.51307,(37:0.58065,(52:0.74371,((33:0.75538,((41:0.0,32:0.0):0.08769,((43:0.0,38:0.0):0.01343,21:0.00015):0.14418):0.39502):0.10465,51:0.58766):0.04208):0.07350):0.19719):0.09929):0.07314,(53:1.06855,13:0.68582):0.42051):0.30691,((18:0.79324,((55:0.0,58:0.0):0.74679,(24:0.48802,49:0.49201):0.17224):0.01716):0.23192,(34:0.67142,(31:0.56705,14:0.57789):0.11311):0.14617):0.05062):0.07737);

COG0033
(21:0.00016,(43:0.00012,38:0.00014):0.00356,((33:0.10615,(37:0.24001,(((19:0.23515,((39:0.0,35:0.0):0.20476,12:0.20340):0.05195):0.11781,(17:0.31886,11:0.29488):0.06880):0.02736,(45:0.06339,(16:0.12458,22:0.14508):0.13803):2.16811):0.16275):0.09287):0.08580,(41:0.00357,32:0.00178):0.01266):0.00724);

COG0566
((49:0.55083,(60:0.04360,42:0.00014):0.67031):0.79679,(51:0.46203,47:0.40892):0.34073,((((57:0.0,46:0.0,44:0.0):0.22268,(56:0.06059,61:0.08933):0.33201):1.21600,(30:0.87023,13:0.50324):0.07729):0.10758,(29:0.05709,36:0.10673):1.07966):0.10781);

COG3315
((58:0.71642,24:1.51070):0.26945,52:0.77375,(37:1.31946,22:0.89711):0.05354);

COG0025
(38:0.00014,43:0.00014,(21:0.00175,((33:0.14603,(47:0.62309,(((39:0.00014,35:0.00015):0.96756,(52:1.04809,(8:1.28122,(4:1.44267,(7:0.73791,(6:0.04729,1:0.23254):0.66304):0.38415):0.14531):0.35775):0.26863):0.39594,((14:0.56174,31:0.34856):0.91816,24:0.56280):0.18674):0.05798):0.40924):0.13426,(41:0.00177,32:0.00014):0.02486):0.02541):0.00010);

COG0297
(18:0.56894,(24:0.41984,(14:0.32894,31:0.33611):0.26413):0.09587,((50:0.38962,23:0.36692):0.11522,((37:0.82721,((((57:0.0,46:0.0,44:0.0):0.35445,(56:0.04600,61:0.08424):0.29007):0.76100,(3:1.22463,((10:0.14806,7:0.14149):0.73270,(5:0.71969,(0:0.31793,2:0.27393):0.51283):0.61440):0.53769):0.20690):0.14440,(11:0.71923,((52:0.39220,(33:0.18918,((43:0.0,38:0.0,21:0.0):0.02717,(41:0.00014,32:0.00409):0.02952):0.16830):0.13843):0.24780,(53:0.70669,(51:0.67996,16:0.54691):0.13749):0.09654):0.14541):0.08184):0.10748):0.19681,(20:0.73478,13:0.49918):0.08440):0.15308):0.04785);

COG1273
(24:0.35661,18:0.25874,(51:0.79304,(39:0.0,35:0.0):0.68951):0.31212);

COG3824
(16:0.18256,45:0.20534,(22:0.15720,(19:0.40192,(12:0.24636,(39:0.00015,35:0.00736):0.47706):0.84982):0.27759):0.05978);

COG1846
(4:0.61099,(9:1.34049,17:0.67112):0.48659,(3:0.87910,(10:0.14836,7:0.13087):0.60855):0.09034);

COG1017
((37:0.48641,(33:0.26481,((41:0.00992,32:0.00016):0.03686,((43:0.0,38:0.0):0.00016,21:0.00248):0.05026):0.25834):0.18374):0.25277,(53:0.70414,22:0.39549):0.13040,(((51:0.54457,11:0.40868):0.16351,(((55:0.0,58:0.0):0.83027,(50:0.26549,49:0.66749):0.19506):0.11877,(18:0.37441,24:0.41623):0.05981):0.09751):0.05879,(20:0.65966,47:0.70441):0.19280):0.06656);

COG0577
(43:0.00014,38:0.00297,(21:0.00205,(((27:0.00702,28:0.00018):0.31347,(((8:1.06281,((57:0.0,46:0.0,44:0.0):0.29057,(56:0.05432,61:0.08413):0.34348):1.80811):0.18735,(19:2.02107,2:0.98625):0.00086):0.23117,(53:1.34292,16:0.66950):0.07756):0.33377):0.39932,(41:0.00147,32:0.00014):0.11260):0.07012):0.00391);

COG0535
(20:2.12785,((55:0.0,58:0.0):0.36856,18:0.24980):0.60346,(16:1.49004,(12:1.54960,11:0.93623):0.15376):0.39487);

COG0431
((30:0.73071,(37:0.77196,52:0.72667):0.19819):0.48439,(34:0.98106,(39:0.00016,35:0.00492):0.54762):0.25375,(((63:0.05765,25:0.03700):1.57533,(((24:0.62679,4:0.90865):0.17375,15:0.50303):0.09631,17:1.06007):0.08430):0.31539,((27:0.00014,28:0.00472):0.76797,(14:0.75217,(41:0.00957,32:0.00014):0.62741):0.04369):0.13039):0.06150);

COG2909
((43:0.0,38:0.0):0.00203,21:0.00099,((37:0.46047,(23:1.30820,((39:0.0,35:0.0):0.94166,12:1.05793):0.34028):0.47021):0.30353,(41:0.00106,32:0.00401):0.04066):0.04005);

COG3391
(11:2.04799,((41:0.00014,32:0.00254):0.04317,((43:0.0,38:0.0):0.00179,21:0.01363):0.04894):0.55931,((48:0.99769,54:0.84167):1.42384,(0:1.80431,(18:1.65755,(6:1.28273,(16:1.19337,22:0.86764):0.15734):0.26466):0.19417):0.11864):0.23178);

COG1013
(43:0.00014,38:0.00085,(21:0.00260,(((37:0.41359,((39:0.05626,35:0.31860):0.71694,((55:0.0,58:0.0):0.12017,18:0.29428):0.56342):1.38534):0.31100,((50:0.27014,(14:0.40796,(63:0.01132,25:0.02543):0.21862):0.12974):0.29016,(17:0.35675,48:0.32875):0.09646):0.22681):0.25007,(41:0.00334,32:0.00092):0.04894):0.02249):0.00077);

COG0824
((48:0.81129,(33:0.64820,(27:0.0,28:0.0):0.64770):0.32884):0.23463,((49:0.55009,(60:0.01421,42:0.00015):0.46519):0.41913,(47:0.80905,(45:0.91166,52:0.42426):0.11496):0.08214):0.24196,((20:0.57357,((0:0.11490,2:0.12323):0.74128,(5:0.67563,9:0.78400):0.47556):0.25778):0.30284,((4:0.67144,(8:1.08063,(6:0.45269,1:0.40902):0.40080):0.06476):0.42150,(63:0.00015,25:0.03273):1.26540):0.26057):0.18413);

COG2226
((((39:0.0,35:0.0):0.04309,26:0.13884):0.65987,(((55:0.0,58:0.0):0.17755,((63:0.0,25:0.0):0.23928,(18:0.24077,24:0.25178):0.06563):0.12636):0.48241,((47:0.37841,((53:0.23267,(27:0.00351,28:0.00014):0.23215):0.11357,(51:0.12035,(37:0.12575,(33:0.07679,(52:0.17441,((43:0.0,38:0.0,21:0.0):0.01626,(41:0.0,32:0.0):0.01896):0.05909):0.03705):0.05078):0.12708):0.11772):0.11293):0.12509,((29:0.07589,36:0.05066):0.52510,(45:0.23552,19:0.52193):0.06229):0.17227):0.26110):0.05432):0.14733,(((57:0.0,46:0.0,44:0.0):0.34565,(56:0.09154,61:0.11830):0.39839):0.63952,(4:1.53047,((6:0.20538,1:0.11319):0.84336,(20:1.32063,(5:0.85823,(0:0.21654,2:0.17189):0.64145):0.71213):0.21493):0.02741):0.15956):0.10766,((13:0.64778,11:0.48506):0.15092,(49:0.34819,(60:0.02044,42:0.00718):0.44349):0.63831):0.03398);

COG2205
(15:0.46185,11:0.60741,((12:0.46884,(39:0.00079,35:0.00152):0.42758):0.46241,((16:0.49827,(22:0.50003,19:0.53239):0.15687):0.08348,(51:0.74010,((63:0.49387,(23:0.49020,49:0.73912):0.06983):0.43332,(37:1.34837,(53:0.49645,(33:0.18160,(((43:0.0,38:0.0):0.00276,21:0.00162):0.05368,(41:0.00016,32:0.00440):0.05777):0.16319):0.33258):0.16284):0.06807):0.16163):0.05727):0.20680):0.24201);

COG1226
(9:1.28803,(23:0.66872,31:0.61823):0.20664,(((63:0.02385,25:0.08069):0.37480,(59:1.17142,62:1.67091):0.19292):0.30095,((49:0.52862,((29:0.01487,36:0.00328):0.63733,(27:0.00445,28:0.00014):0.69192):0.36228):1.79386,(6:2.41277,((0:0.29292,2:0.27108):0.68081,((39:0.0,35:0.0):1.37313,(24:1.46695,(13:0.55760,(60:0.00015,42:0.01649):1.35257):0.28279):0.14824):0.25894):0.93846):0.31867):0.12187):0.01456);

COG2272
((53:1.44022,19:0.87721):0.17473,(35:0.96775,(17:0.62547,(41:0.00016,32:0.01015):0.93915):0.29235):0.12693,(24:0.47272,((55:0.0,58:0.0):1.42148,23:0.79322):0.15274):0.09557);

COG2227
((47:0.49892,((29:0.05373,36:0.11981):0.70651,(19:0.44331,(22:0.17194,(45:0.18536,16:0.16283):0.08453):0.16242):0.21279):0.16280):0.12393,(51:0.20502,(52:0.41088,(37:0.26337,(33:0.09014,((43:0.0,38:0.0):0.00015,21:0.00384):0.15597):0.06760):0.19080):0.06676):0.07648,(53:0.29409,(27:0.00471,28:0.00341):0.44129):0.03577);

COG2057
((12:0.30643,(29:0.33138,(60:0.00359,42:0.01091):0.31237):0.11072):0.01898,45:0.66896,((((16:0.12079,22:0.26001):1.02717,(0:0.17774,2:0.31405):1.06560):0.79970,18:0.41544):0.23145,(21:0.42162,23:0.36724):0.06371):0.15664);

COG1725
((39:0.0,35:0.0):0.95592,(17:0.34653,15:0.30298):1.02239,(((55:0.0,58:0.0):0.61680,(6:0.74917,0:0.53411):0.32657):0.11035,(13:0.57389,(31:0.28714,34:0.35970):0.65692):0.01325):0.12569);

COG3687
(39:0.00174,35:0.00111,(12:0.57225,(53:1.12660,19:0.74591):0.68737):0.31501);

COG1251
(21:0.00111,(43:0.00014,38:0.00014):0.00014,(((39:0.00015,35:0.00108):0.48414,((23:1.05881,20:0.78320):0.19128,((19:0.27225,(16:0.08568,22:0.06157):0.22237):0.26783,(18:0.34705,(55:0.00110,58:0.00014):0.43653):0.10173):0.23642):0.44866):0.33063,(41:0.00015,32:0.00333):0.01912):0.02432);

COG0857
((43:0.0,38:0.0):0.00128,21:0.00014,((33:0.06332,(37:0.15758,(52:0.18307,((40:0.92177,((15:0.74212,4:0.47469):0.68860,(((39:0.0,35:0.0):0.46838,12:0.48120):0.24295,(49:0.57138,(60:0.01307,42:0.09501):0.54726):0.35800):0.18609):0.24502):0.11212,((27:0.00646,28:0.00212):0.54296,(51:0.29846,11:0.42860):0.09599):0.14361):0.10876):0.07266):0.09377):0.07099,(41:0.00130,32:0.00015):0.01926):0.01303);

COG1917
(((3:1.43798,(8:0.61320,(((15:0.47562,(49:0.44527,(60:0.02216,42:0.04394):0.24158):0.87756):0.17919,(39:0.28577,12:0.28187):0.54183):0.10848,24:1.08126):0.17616):0.53607):0.12080,(23:1.13179,5:0.38133):0.54359):0.23622,(4:0.98562,(2:0.91604,(6:0.17953,1:0.12502):0.52095):0.26031):0.24709,((53:1.40086,(41:0.00014,32:0.01471):1.06946):0.31948,(45:0.81425,(14:0.26901,(63:0.04942,25:0.00016):0.23245):0.18397):0.67140):0.20476);

COG0406
(13:0.66149,(0:0.36131,2:0.19724):1.08843,((24:0.87538,(37:1.30507,47:0.83360):0.25411):0.04760,(45:1.25559,(52:0.93064,33:0.60510):0.19458):0.03926):0.18721);

COG1755
(24:0.39398,(11:0.63118,(12:0.30007,(39:0.00016,35:0.00014):0.30352):0.48782):0.21012,(18:0.39811,((31:0.26870,34:0.41796):0.20827,((55:0.0,58:0.0):0.39692,(52:0.36161,(27:0.0,28:0.0):0.29868):0.23774):0.18251):1.03265):0.18952);

COG0372
((9:0.84719,(20:1.56059,14:1.04714):0.10110):0.15496,((11:0.57289,(4:0.53796,((55:0.0,58:0.0):0.39378,(63:0.01349,25:0.00265):0.36771):0.14897):0.14656):0.04149,((17:0.17978,15:0.16710):0.36725,((47:0.25690,(26:0.49122,((29:0.03035,36:0.02639):0.28820,((45:0.07681,22:0.06582):0.13808,(52:0.19772,(33:0.07021,21:0.07428):0.11421):0.11788):0.07337):0.08810):0.07667):0.15307,(49:0.26871,(60:0.01046,42:0.00524):0.47039):0.19001):0.44719):0.16056):0.07725,((0:0.16752,1:0.50906):0.46190,13:0.52820):0.11933);

COG4172
(43:0.00014,38:0.00011,(21:0.00175,((33:0.16763,(12:0.66872,53:0.34058):0.34887):0.14501,(41:0.00181,32:0.00014):0.07993):0.06301):0.00367);

COG1597
((6:0.97251,((17:0.91749,(35:1.07535,31:0.85503):0.21367):0.18682,(23:0.26712,50:0.29404):0.66353):0.15551):0.09092,(51:0.43760,(33:0.17562,(41:0.09590,((43:0.0,38:0.0):0.00014,21:0.01208):0.04902):0.20112):0.31975):0.66401,(13:0.85887,(22:1.17886,19:1.55148):0.40404):0.13744);

COG5383
((39:0.0,35:0.0):0.94699,(45:0.21899,22:0.16636):0.15161,(33:0.42815,(41:0.06196,(43:0.00458,21:0.00406):0.06667):0.32780):0.12102);

COG3662
(53:0.42590,51:0.37455,(19:1.32841,12:1.02863):0.00016);

COG0366
(6:0.38925,1:0.36135,(17:0.79014,(26:1.11011,5:0.83537):0.66967):0.48434);

COG0300
((63:0.45155,(24:0.35019,18:0.50702):0.14549):0.06405,((53:0.96103,(26:1.15155,52:0.88764):0.24531):0.29663,(7:0.93707,(0:0.23417,2:0.12648):0.63871):0.24619):0.17261,((55:0.0,58:0.0):1.27020,(14:0.64887,(31:0.31436,34:0.25250):0.18082):0.16747):0.08152);

COG0508
(14:0.65400,((6:0.09533,1:0.17635):0.39621,(5:0.41723,4:0.62320):0.07381):0.13759,(30:0.73599,(31:0.76185,(17:0.16932,15:0.23759):0.51834):0.27971):0.07461);

COG2050
(((31:0.32277,34:0.28462):0.52028,(14:0.86108,(52:0.25309,37:0.37396):0.31675):0.54441):0.15566,(5:0.72141,(6:0.16485,1:0.22514):0.69079):0.19355,(4:1.02362,((20:0.27134,(10:0.08577,7:0.01879):0.27868):0.23710,(49:0.64656,(60:0.00015,42:0.04227):0.86486):0.36734):0.76007):0.21801);

COG1793
(20:0.42962,(9:0.28961,(0:0.16491,2:0.12557):0.10288):0.12701,((6:0.11956,1:0.11414):0.54169,(5:0.39024,((((10:0.02283,7:0.04198):0.24686,(4:0.61612,(3:0.47307,8:0.55113):0.04681):0.08143):0.18690,(19:1.31510,(51:1.40176,(37:0.65834,(49:0.56402,(27:0.00297,28:0.00388):0.49338):0.08798):0.73479):0.26401):0.29459):0.06889,18:3.26316):0.17310):0.05013):0.05673);

COG1262
((27:0.02710,28:0.00016):1.59970,(((((37:1.53386,31:0.82015):0.08511,19:0.60567):0.06098,16:0.56461):0.36253,(45:1.45846,47:0.94493):0.23279):0.25259,(17:1.10174,24:1.42607):0.14333):0.05679,((((57:0.0,44:0.0):0.00103,46:0.00054):0.20655,(56:0.09193,61:0.08514):0.36329):0.53860,(52:1.52179,18:1.09069):0.49592):0.23935);

COG3376
((6:0.58252,(0:0.34088,2:0.18828):0.24681):0.33709,(53:0.48742,(33:0.27131,41:0.35935):0.16469):0.35139,((39:0.0,35:0.0):0.54688,((55:0.0,58:0.0):0.26484,(60:0.00016,42:0.02194):0.55150):0.25182):0.16234);

COG1321
(((14:0.68893,(((57:0.0,44:0.0):0.00014,46:0.00014):0.35407,(56:0.08892,61:0.06332):0.18410):1.25812):0.31618,((55:0.0,58:0.0):0.53670,(31:0.21270,34:0.34897):0.46304):0.24246):0.09333,(9:1.69950,(((18:0.02397,(24:0.08926,(63:0.01346,25:0.01188):0.27665):0.13451):0.64157,((10:0.16225,7:0.03577):0.69660,(5:1.44967,(((41:0.0,32:0.0):0.06154,((43:0.0,38:0.0):0.00590,21:0.00015):0.02835):0.30528,(47:0.29357,16:0.34616):0.03958):0.26079):0.50115):0.08528):0.16963,3:0.59407):0.18353):0.18278,((26:1.16259,11:0.74262):0.11543,48:0.87629):0.00026);

COG3231
(16:0.43569,51:0.53173,(((39:0.0,35:0.0):0.87538,32:0.94469):0.37466,(14:1.82506,11:0.42609):0.12325):0.13658);

COG2220
(11:0.86499,((6:0.16149,1:0.16702):0.38459,((49:1.14768,(33:0.86427,51:0.73574):0.35604):0.54759,((29:0.92050,(((41:0.0,32:0.0):0.00897,21:0.02038):0.28421,(52:0.08980,(31:0.06445,34:0.12201):0.11988):0.18175):1.08095):0.41442,(23:0.62206,50:0.62077):0.69026):0.13549):0.21092):0.15464,((3:0.48857,8:0.37516):0.19014,(45:0.87622,(63:0.04342,25:0.00015):0.41801):0.17414):0.06611);

COG5002
(18:0.46681,24:0.32808,((63:0.00392,25:0.00441):0.30926,((55:0.0,58:0.0):0.41273,((50:1.11778,((51:1.23038,16:1.17319):0.14051,(37:1.38655,(11:1.06254,12:1.52770):0.23873):0.24152):0.08363):0.14739,(14:0.39987,(31:0.20260,34:0.23840):0.25112):0.23161):0.14550):0.06362):0.08509);

COG3848
((63:0.00317,25:0.00014):0.29971,18:0.15248,(24:0.12996,((55:0.0,58:0.0):0.32005,(4:0.82693,(17:0.17535,15:0.14765):0.48137):0.20520):0.10882):0.04839);

COG0745
(56:0.11240,61:0.10010,((57:0.0,46:0.0,44:0.0):0.42166,(20:0.80241,(27:0.0,28:0.0):0.64271):1.03306):0.34758);

COG3268
(45:0.35322,51:0.37856,(4:0.28241,(26:0.87338,17:0.67171):1.20919):0.48292);

COG1893
((15:1.45707,4:0.94573):0.14478,((50:0.27941,(14:0.35927,34:0.45942):0.07093):0.62571,(20:1.03920,(10:0.20772,7:0.19336):0.53169):0.11065):0.19878,((63:0.12081,25:0.20906):1.03389,((((39:0.0,35:0.0):0.65784,19:0.84674):0.52186,(5:0.48254,9:1.09693):0.39239):0.22879,(37:0.35049,(33:0.28730,((43:0.0,38:0.0):0.00631,21:0.00015):0.22944):0.58191):0.61668):0.09852):0.06498);

COG2346
(53:1.02175,(26:0.36715,12:0.40388):0.28829,(((((49:0.44198,(19:0.91704,45:0.55459):0.27334):0.67096,(17:1.12581,16:0.96457):0.24241):0.45093,(24:0.19745,(55:0.0,58:0.0):0.64417):0.04814):0.09818,18:0.24304):0.08384,11:0.57390):0.34147);

COG2353
((39:0.0,35:0.0):1.63183,11:0.84497,((16:0.32261,22:0.45873):0.72211,((((49:0.51797,(60:0.02900,42:0.01996):0.47420):0.11100,(27:0.00167,28:0.02186):0.95854):0.13412,((55:0.0,58:0.0):0.58499,(63:0.00960,25:0.00014):0.31774):0.10008):0.10767,(37:0.43038,((43:0.0,38:0.0,21:0.0):0.08266,(33:0.09678,51:0.15361):0.03970):0.22655):0.27752):0.14565):0.26578);

COG4149
(((53:0.46581,((((33:0.12323,((43:0.0,38:0.0,21:0.0):0.03966,(41:0.0,32:0.0):0.00612):0.14406):0.06593,(52:0.22137,37:0.21115):0.04022):0.12642,(45:0.30862,(16:0.16231,22:0.13862):0.21031):0.10549):0.19888,(12:0.28570,(39:0.00014,35:0.00363):0.66284):0.48123):0.18882):0.14084,(9:1.14591,((51:0.37106,19:0.24793):0.18758,((49:0.25807,(60:0.01533,42:0.00463):0.40223):0.26808,20:0.44379):0.07089):0.36708):0.06266):0.09616,((24:0.38229,18:0.12063):0.36215,((55:0.0,58:0.0):0.57445,(17:0.28317,15:0.29496):0.23234):0.07069):0.08527,((63:0.01179,25:0.00016):0.68508,50:0.70134):0.06420);

COG0454
(29:1.42495,(62:0.94233,(60:0.03677,42:0.01382):1.05695):0.34739,((3:0.84698,20:0.41848):0.83302,(26:1.94393,(((46:0.0,44:0.0):0.00015,(56:0.02458,61:0.02570):0.25771):0.00511,57:0.00015):0.18615):0.53666):0.23003);

COG2169
(14:0.57953,24:0.48218,(18:0.43007,(((39:0.0,35:0.0):0.81160,37:0.79229):0.72871,(22:1.09854,((33:0.26373,16:0.37611):0.08191,(((41:0.00947,32:0.00403):0.19186,((43:0.0,38:0.0):0.00668,21:0.00645):0.10061):0.35990,19:0.62130):0.10206):0.31317):0.16474):0.25697):0.38788);

COG0266
(52:0.36521,(37:0.37479,(33:0.13713,43:0.10757):0.19169):0.09117,((27:0.00016,28:0.02845):0.43352,((29:0.73349,(((((24:0.26741,18:0.31525):0.12078,((59:0.60159,(30:0.49780,62:0.34237):0.19433):0.39959,((63:0.03299,25:0.01413):0.39641,(14:0.43042,(31:0.26814,34:0.31810):0.09781):0.27270):0.05496):0.06627):0.23617,((17:0.36051,15:0.32906):0.33388,26:0.88029):0.17293):0.11854,((55:0.0,58:0.0):0.94365,11:0.72161):0.11126):0.13871,(19:0.51564,(22:0.22473,(45:0.18469,16:0.23434):0.12625):0.19129):0.33813):0.07446):0.21350,(53:0.49937,51:0.31411):0.16647):0.03757):0.05435);

COG0314
(17:0.74455,(6:0.31905,1:0.16825):0.44335,(((((63:0.04247,25:0.02960):0.67975,((55:0.0,58:0.0):0.39579,(24:0.23957,18:0.23136):0.11909):0.11447):0.23406,(12:0.83781,15:0.62501):0.20333):0.09066,((11:1.17325,((51:0.34706,(37:0.28232,(52:0.32988,(33:0.13568,((41:0.0,32:0.0):0.04091,(21:0.00560,(43:0.00014,38:0.00607):0.00649):0.03873):0.07574):0.13901):0.04017):0.11760):0.05010,(53:0.37628,(19:0.50254,(16:0.07844,(45:0.34098,22:0.25481):0.07757):0.23150):0.13619):0.04521):0.39832):0.18538,4:1.54689):0.15509):0.06045,((20:0.66865,(10:0.12409,7:0.14321):0.36180):0.14340,(((49:0.57763,(60:0.18133,42:0.06140):0.24327):1.21008,3:0.83166):0.24231,((5:0.65927,(0:0.13071,2:0.18612):0.49283):0.51457,(8:0.84284,9:1.28454):0.16851):0.26056):0.11836):0.23569):0.02465);

COG0825
((((((55:0.0,58:0.0):0.28580,(18:0.13577,(24:0.18892,(63:0.00014,25:0.02203):0.21804):0.05371):0.10057):0.07830,((14:0.31807,(31:0.18548,34:0.14943):0.09962):0.21073,(50:0.31790,23:0.27619):0.06163):0.12900):0.04480,(20:0.58251,(49:0.24893,(60:0.00014,42:0.00838):0.28711):0.32743):0.06030):0.05081,((57:0.0,46:0.0,44:0.0):0.08338,(56:0.01834,61:0.00932):0.04445):0.57863):0.03263,(47:0.37328,((53:0.24354,28:0.21878):0.06575,(51:0.19000,(52:0.14726,(37:0.19917,(33:0.04177,((43:0.0,38:0.0,21:0.0):0.00782,(41:0.0,32:0.0):0.01476):0.05680):0.06393):0.04162):0.13268):0.03183):0.05561):0.12309,(((19:0.33459,(16:0.19217,(22:0.20288,45:0.14278):0.05761):0.15890):0.20577,(11:0.43462,((39:0.0,35:0.0):1.35977,12:1.18800):0.51043):0.15862):0.08370,(17:0.19571,15:0.15625):0.32364):0.02822);

COG0708
((11:0.85601,((37:0.23101,(52:0.13912,(33:0.14367,((41:0.0,32:0.0):0.06287,((43:0.0,38:0.0):0.00975,21:0.00815):0.01622):0.08196):0.10694):0.13149):0.51216,(17:0.18311,((39:0.0,35:0.0):1.21582,15:0.21709):0.13449):0.61934):0.28034):0.18333,(8:0.28444,(54:0.53816,48:0.52652):0.06359):0.16521,(49:0.59459,(((6:0.15399,1:0.11540):0.29625,(0:0.31121,2:0.37683):0.39703):0.05076,((14:0.33112,(31:0.13437,34:0.09419):0.16103):0.65559,(((63:0.01502,25:0.00015):0.15668,((23:0.13913,50:0.18189):0.03739,(60:0.01868,42:0.00016):0.31555):0.05969):0.08331,24:0.21164):0.11408):0.19481):0.18251):0.03780);

COG1528
(13:0.35345,(62:1.71807,(39:0.0,35:0.0):1.02356):0.32810,((((23:0.74772,((33:0.23268,37:0.16127):0.25838,(49:0.14265,(60:0.00651,42:0.00987):0.32300):0.27623):0.39715):0.28544,((55:0.0,58:0.0):0.40318,18:0.25429):0.16562):0.15426,50:0.25270):0.20214,8:0.38707):0.12770);

COG0520
((((14:0.12633,(31:0.12937,34:0.18244):0.08973):0.19373,((55:0.0,58:0.0):0.24889,(63:0.00014,25:0.01127):0.24878):0.07985):0.08594,(4:0.47242,(47:0.53364,45:0.40439):0.13896):0.10192):0.07551,((52:0.79680,((57:0.0,46:0.0,44:0.0):0.24273,(56:0.06601,61:0.13178):0.28219):0.42153):0.16035,((8:0.60444,(53:1.70962,(10:1.10945,(0:0.25195,2:0.35558):0.50404):0.14529):0.36126):0.14735,((54:0.54783,(30:0.82680,62:0.56819):0.29366):0.11620,(49:0.54409,(60:0.03264,42:0.00336):0.48685):1.13969):0.06873):0.07171):0.09256,(48:0.84486,13:0.53684):0.04356);

COG2224
(12:0.18493,((51:0.35938,19:0.22794):1.17874,(26:1.00852,0:0.14697):0.15764):0.04742,(11:0.14984,((18:0.16596,(16:0.02093,(45:0.05398,22:0.01430):0.02191):0.23232):0.05315,(53:0.13804,(37:0.13161,(33:0.07954,((41:0.00199,32:0.00207):0.01687,(21:0.00189,(38:0.00015,43:0.00014):0.00225):0.02128):0.07180):0.04908):0.16893):0.06602):0.03674):0.05488);

COG0288
((16:0.24767,22:0.11146):0.69200,((47:0.34781,(37:0.28687,(52:0.35948,(21:0.03233,32:0.08219):0.20367):0.12363):0.32225):0.92264,(49:0.39744,(60:0.00836,42:0.05371):0.60563):0.48897):0.18790,((2:2.10154,((31:0.11757,34:0.12244):0.73007,(8:0.47469,((27:0.0,28:0.0):0.35945,(18:0.38654,50:0.34067):0.22227):0.47906):0.24199):0.07986):0.68101,(4:1.29749,(23:0.69647,((11:0.64701,5:1.35764):0.28026,(26:0.71700,15:0.60613):0.24452):0.20702):0.16276):0.08556):0.29478);

COG2235
((55:0.0,58:0.0):0.32449,(63:0.02412,25:0.04423):0.38912,(14:0.42931,((((6:0.16923,1:0.27086):0.56122,(4:1.27307,0:0.56596):0.31582):1.11325,((39:0.0,35:0.0):0.54899,((16:0.28582,51:0.19111):0.38395,(37:0.27855,(41:0.00015,32:0.00466):0.18463):0.26126):0.21354):0.38698):0.20713,((31:0.08469,34:0.08053):0.31761,(54:0.48019,50:0.21943):0.08900):0.12544):0.03511):0.07276);

COG2873
((18:0.24245,((39:0.0,35:0.0):0.34278,52:0.58745):0.05673):0.10070,(4:0.64195,13:0.26315):0.08098,(((31:0.34314,(49:0.63128,14:0.28066):0.09158):0.05306,(63:0.00611,25:0.00991):0.25458):0.06492,(51:0.31302,(22:0.09469,(16:0.11806,45:0.15013):0.04546):0.33567):0.07590):0.00439);

COG0555
(((39:0.0,35:0.0):0.61731,((((37:0.19286,(33:0.08374,((43:0.0,38:0.0):0.00711,21:0.00015):0.07166):0.24653):0.29094,(17:0.27912,15:0.27730):0.31066):0.06795,(((18:0.31854,51:0.33522):0.06820,(19:0.35574,(16:0.15441,22:0.10972):0.17013):0.06107):0.02927,47:0.36413):0.06381):0.08367,(27:0.00736,28:0.00014):0.43099):0.23984):0.47585,(11:0.68528,(23:1.11308,52:0.97723):0.13341):0.07888,(4:0.96185,(8:1.10853,((3:0.52551,(10:0.09300,7:0.05560):0.41241):0.29657,((6:0.13914,1:0.20471):1.13905,(5:1.56821,(0:0.37351,2:0.17687):0.70107):0.16011):0.20388):0.20392):0.09396):0.20420);

COG2223
((19:0.48763,20:0.74127):0.45439,(26:1.46907,(55:0.0,58:0.0):0.66478):0.13253,((45:0.22410,22:0.19677):0.59050,50:0.98630):0.06083);

COG2345
((18:0.88047,(17:0.36101,15:0.25579):0.56259):0.09721,(37:0.54420,33:0.76618):0.27338,(11:0.92394,26:1.39508):0.19976);

COG2326
(49:0.58736,((39:0.0,35:0.0):0.24285,(37:0.29349,12:0.21015):0.08088):0.19234,((17:0.61338,(53:0.45229,11:0.48026):0.63581):0.52376,(19:0.49945,45:0.63148):0.02705):0.09715);

COG1533
(((39:0.0,35:0.0):1.13885,(53:0.31688,(((22:0.17715,(45:0.16990,16:0.12280):0.06654):0.26514,19:0.40615):0.13047,51:0.36317):0.11825):0.36225):0.45505,10:1.10847,(((17:1.01188,(29:1.31094,(24:0.58303,50:0.40500):0.98913):1.13991):0.00028,(3:1.02402,13:0.74662):0.18402):0.15187,(0:0.52155,6:0.63640):0.49516):0.16233);

COG0693
((3:0.61421,(59:1.32721,((50:0.31635,(31:0.47630,((52:1.75397,54:0.36656):0.12989,48:0.91728):0.30308):0.11742):0.09406,49:0.49924):0.24813):0.12843):0.03405,47:1.15385,(17:1.19304,(20:0.47648,(18:0.74949,(63:0.66015,((0:0.14343,2:0.16719):0.30036,((6:0.16429,1:0.19993):0.41604,(9:0.27148,(10:0.06249,7:0.05526):0.20448):0.05766):0.06247):0.11769):0.09742):0.04956):0.14236):0.12683);

COG3000
(39:0.00014,35:0.00016,(37:1.24492,15:0.76642):1.14707);

COG1957
(52:0.64734,((39:0.0,35:0.0):0.86491,12:0.80420):0.12121,((11:0.53839,(45:0.34540,(51:0.44115,53:0.45046):0.15614):0.20582):0.12822,(18:0.97867,(49:1.32904,50:0.62848):0.18745):0.16710):0.12547);

COG2321
((34:0.61706,11:0.52997):0.07565,(51:0.38278,53:0.41079):0.14793,((16:0.31174,(45:0.26048,22:0.22959):0.06450):0.22169,(52:0.45072,(33:0.17774,((43:0.0,38:0.0,21:0.0):0.05210,(41:0.00014,32:0.00698):0.02723):0.08292):0.15123):0.21234):0.05006);

COG3695
(((((39:0.00983,35:0.00014):0.56194,(14:0.95735,12:1.04179):0.14382):0.35944,(33:0.30995,((41:0.0,32:0.0):0.08892,(38:0.00015,(21:0.00686,43:0.00014):0.00023):0.10294):0.36304):0.18757):0.09765,37:0.49942):0.09323,51:0.86026,(11:0.63103,(63:0.00015,25:0.02065):0.93431):0.11868);

COG1545
(19:1.31948,(10:0.06998,7:0.00015):0.33943,(3:0.26020,8:0.31352):0.25010);

COG0515
(59:0.70731,(14:0.30087,34:0.47031):0.40188,((62:0.84923,30:0.67082):0.16502,((43:0.0,38:0.0):1.33362,((33:1.80072,(42:1.24490,((6:0.37868,1:0.20715):2.10995,(4:2.03217,(47:0.95149,(52:0.61205,37:0.57952):0.18416):1.41630):0.55867):0.20755):0.11700):0.22750,20:0.98121):0.07656):0.18937):0.07854);

COG3281
(53:0.28085,51:0.34022,(9:1.13317,(39:0.00014,35:0.00192):0.46910):0.45991);

COG0647
(((33:0.09633,((41:0.0,32:0.0):0.02344,(21:0.00391,(43:0.0,38:0.0):0.00014):0.00869):0.04979):0.92010,((55:0.0,58:0.0):0.33090,((31:0.10992,(34:0.18031,14:0.25666):0.06817):0.41160,(63:0.03328,25:0.01517):0.31588):0.10461):0.29170):0.16484,((9:0.75924,(0:0.21752,2:0.18361):0.49864):0.24645,13:0.64073):0.09564,((((29:0.11314,36:0.05403):1.06875,(51:1.14140,(45:0.32684,19:0.71221):0.56948):0.49578):0.56262,(49:1.15764,20:0.56619):0.29926):0.17468,(10:0.16896,7:0.18538):0.32737):0.06431);

COG2273
((13:0.76552,19:0.55575):0.04893,(23:0.38914,24:0.34760):1.22010,((39:0.00102,35:0.00231):1.08830,50:1.45257):0.14417);

COG2070
((((31:0.15104,34:0.11425):0.35237,(13:0.34244,(17:0.88264,(47:1.18734,(55:0.00014,58:0.00250):0.44162):0.28440):0.23346):0.07406):0.24061,14:0.73175):0.39726,(45:0.11967,22:0.19363):1.42194,((50:0.41759,((27:0.04319,28:0.01286):0.97080,(49:0.23493,(20:0.61516,(60:0.00016,42:0.01062):0.17307):0.15123):0.33317):0.17693):0.46054,11:1.77310):0.10636);

COG0011
(24:0.57300,((5:0.62697,2:0.44339):0.31674,(((31:0.71508,(13:0.58947,50:0.24829):0.20255):0.53624,(20:0.41150,((39:0.0,35:0.0):0.10789,12:0.25768):0.72105):0.27803):0.10375,(17:0.89030,(10:0.20376,7:0.05485):0.29768):0.11843):0.00012):0.08282,((4:0.68752,8:0.21982):0.20901,(3:0.36034,(6:0.12516,1:0.18014):0.44994):0.17261):0.06343);

COG1222
((9:0.32457,(0:0.13367,2:0.20490):0.20817):0.22965,(10:0.01361,7:0.02659):0.31442,(3:0.33187,8:0.34599):0.05050);

COG0748
(51:1.26012,22:0.33620,(16:0.36089,(17:0.00015,(37:0.83969,(49:0.26820,(60:0.01462,42:0.00874):0.40035):0.23951):1.90910):0.98096):0.13321);

COG0842
(11:1.08085,((55:0.0,58:0.0):0.65387,31:0.66077):0.37915,(4:1.27559,(33:0.28165,47:0.48079):1.07784):0.56084);

COG0628
((54:1.45134,((27:0.00014,28:0.00844):1.10996,(29:0.05862,36:0.03809):0.49473):0.25421):0.46125,(3:0.99303,(4:1.36113,8:0.84407):0.29520):0.32346,(40:1.33072,(20:0.89125,(48:1.21516,(49:0.79549,(60:0.02214,42:0.05726):0.62431):0.66356):0.22413):0.04545):0.14836);

COG0229
(((53:0.25034,(((((49:0.67176,(19:0.26916,47:0.28681):0.42377):0.12216,((39:0.0,35:0.0):0.21332,12:0.20109):0.20740):0.08069,((17:0.33407,15:0.20002):0.44351,4:0.44358):0.09435):0.08810,8:0.33728):0.09953,((52:0.38495,(33:0.16185,((43:0.0,38:0.0,21:0.0):0.08998,(41:0.0,32:0.0):0.04596):0.14055):0.15789):0.20958,51:0.27473):0.12568):0.08596):0.46170,(48:0.44857,(55:0.0,58:0.0):0.28646):0.04722):0.09856,((14:0.32544,(50:0.20297,(30:0.22958,(60:0.03173,42:0.00015):0.28309):0.07215):0.03654):0.03283,(59:0.29650,23:0.15931):0.05130):0.01627,((((63:0.01678,25:0.03199):0.20660,(11:0.28104,(45:0.26688,(27:0.00360,28:0.00014):0.28534):0.09419):0.06738):0.09346,18:0.11339):0.05796,24:0.19662):0.01715);

COG0657
(37:1.01253,(25:0.70809,(2:0.50600,1:0.54086):0.18495):0.27647,((48:1.26384,17:0.86920):0.39178,(((43:0.0,38:0.0):0.00604,21:0.00016):0.75581,(23:1.74722,(13:1.31574,15:0.77278):0.46029):0.34705):0.26874):0.13828);

COG0546
((20:0.61928,(24:0.54026,50:0.54580):0.49141):0.22172,(47:1.23211,(11:1.31399,((33:0.27506,(((43:0.0,38:0.0):0.00375,21:0.00403):0.05766,(41:0.01503,32:0.01268):0.02551):0.22831):0.12945,(37:0.46508,52:0.49237):0.18493):0.42511):0.18776):0.07610,(((54:1.10054,48:0.59976):0.41416,(62:1.50193,(10:0.12212,7:0.10346):1.07257):0.28917):0.04900,((60:0.01681,42:0.07304):2.45718,34:1.38628):0.23106):0.16252);

COG3502
(22:0.32016,45:0.24358,(16:0.25617,(19:0.44918,(15:0.61323,((39:0.00016,35:0.00014):1.04007,11:0.35835):0.14933):0.72622):0.27875):0.10172);

COG0455
((51:0.30897,37:0.18519):0.43681,(49:0.33319,(60:0.00742,42:0.01388):0.36133):0.32951,((23:0.53403,(24:0.60369,18:0.46224):0.18226):0.09014,(20:0.85762,(13:0.72797,(8:0.44242,(53:0.98926,12:1.51531):0.17624):0.27715):0.05179):0.03582):0.11602);

COG1357
((14:0.71584,(18:0.81707,(63:0.00014,25:0.00850):0.59211):0.13630):0.44138,(((39:0.0,35:0.0):0.84031,4:1.36075):0.32249,((52:1.10352,(16:0.36675,22:0.36530):0.53019):0.18941,11:1.37349):0.33505):0.25614,((33:1.46934,48:0.99338):0.08517,36:1.78642):0.28335);

COG1946
(26:1.37622,(16:0.21769,(45:0.22505,22:0.21829):0.10823):0.20387,(47:0.67682,(52:0.49133,(37:0.33992,(33:0.07959,((43:0.0,38:0.0,21:0.0):0.01370,(41:0.00331,32:0.00371):0.06903):0.18796):0.12033):0.10791):0.19521):0.16299);

COG4420
(14:1.09696,(22:0.77994,11:0.95698):0.54988,(19:0.69716,((39:0.0,35:0.0):0.55940,12:0.31002):0.65873):0.06887);

COG2175
((43:0.0,38:0.0):0.00015,21:0.00342,(33:0.17467,(26:1.41803,53:0.34793):0.75250):0.10095);

COG0208
(17:0.59083,(49:0.27177,(60:0.00016,42:0.00458):0.22278):0.26483,(((18:0.39081,(47:0.15412,(63:0.00015,25:0.00450):0.03151):0.45517):0.30272,(((12:0.80742,(4:0.39723,(((57:0.0,46:0.0,44:0.0):0.05629,(56:0.01926,61:0.01217):0.05571):0.19462,(53:0.22385,51:0.27380):0.14686):0.12436):0.25542):0.17890,(0:1.75053,(19:0.36139,(29:0.01041,36:0.00846):0.18943):0.66818):0.13955):0.29191,((37:0.00014,((27:0.00213,28:0.00016):0.09570,(52:0.10740,40:0.21077):0.03030):0.09264):0.90949,(((14:0.16185,31:0.10977):0.19378,(11:0.69030,(55:0.0,58:0.0):0.48152):0.27403):0.15783,((30:0.10594,59:0.10714):0.42555,(26:0.14881,45:0.14720):0.05958):0.17171):0.81419):0.18344):0.16394):0.08399,(20:0.43847,(23:0.05460,(48:0.26229,50:0.08768):0.03908):0.26818):0.08334):0.05256);

COG1735
(25:0.54369,(((41:0.0,32:0.0):0.64173,16:0.62728):0.43175,(21:0.75028,(11:0.76335,(0:0.65677,(39:0.00014,35:0.00301):0.50453):0.36171):0.24069):0.09953):0.30807,(12:0.91986,(30:0.14247,59:0.06477):0.74446):0.15483);

COG1842
((23:0.16000,50:0.30719):0.72421,((12:0.79489,(19:0.53993,(51:0.33537,16:1.32621):0.10975):0.72603):0.15991,(11:0.53988,(37:0.30185,(33:0.11488,32:0.08343):0.13390):0.63878):0.08777):0.06569,((18:0.65235,(63:0.00016,25:0.00928):1.40196):0.32914,20:0.88468):0.14491);

COG1023
((14:0.28997,(24:0.26320,18:0.22088):0.08423):0.20289,(11:0.43975,((39:0.0,35:0.0):0.29361,16:0.28819):0.21774):0.17519,(4:0.63518,20:0.54440):0.14049);

COG2367
((25:1.09084,(26:1.97446,(31:0.27822,(34:0.51980,14:0.89501):0.20702):0.71688):0.44446):0.23131,23:0.71971,((17:0.99153,(32:0.59558,(55:0.60944,24:0.44207):0.24168):0.56550):0.31253,50:0.83747):0.17148);

COG0569
(30:0.99756,((5:1.35715,(9:1.24657,(((45:0.22627,22:0.21634):0.41018,((27:0.0,28:0.0):0.50433,(51:0.17978,(52:0.30681,(37:0.12597,(33:0.06634,((43:0.0,38:0.0):0.00600,(41:0.0,32:0.0):0.00012):0.07407):0.05148):0.02444):0.17338):0.13843):0.26578):0.40256,(13:0.85899,((10:0.06136,7:0.00015):0.53969,(3:0.36686,8:0.48082):0.13592):0.10497):0.08599):0.11335):0.36165):0.17495,59:0.71462):0.12923,(49:0.71011,((54:0.99732,34:0.68143):0.15844,(20:0.49620,(50:0.27170,((63:0.0,25:0.0):0.37327,11:0.61301):0.04801):0.12684):0.08041):0.09661):0.11361);

COG0347
(52:0.11847,(45:0.13371,(47:0.17538,51:0.12805):0.04631):0.09816,(((11:0.58119,13:0.45639):0.21681,(14:0.29285,(24:0.32167,(63:0.01545,25:0.00016):0.37875):0.55657):0.08698):0.22425,((27:0.01674,28:0.00014):0.22944,(17:0.25448,(12:0.31334,(39:0.0,35:0.0):0.13527):0.20202):0.07218):0.02418):0.06332);

COG0058
((33:0.24348,52:0.31667):0.20307,(51:0.35093,(16:0.18016,22:0.18331):0.15171):0.29304,(((((5:0.46852,(0:0.28394,2:0.21998):0.31003):0.97988,(3:0.99612,(((11:0.60169,(12:0.40836,(39:0.00012,35:0.00115):0.33189):0.41827):0.24588,(10:0.11701,7:0.04765):0.50141):0.15284,20:0.61890):0.35245):0.44190):1.11685,(31:0.13406,34:0.25375):0.52198):0.19286,(14:0.48388,(24:0.36010,18:0.32312):0.12781):0.10439):0.15094,(37:0.57300,((57:0.0,46:0.0,44:0.0):0.13880,(56:0.03353,61:0.04211):0.14516):0.40516):0.07426):0.07009);

COG2170
((39:0.00183,35:0.00083):0.82222,(53:0.41396,((43:0.0,38:0.0):0.12427,(41:0.00015,32:0.00796):0.05358):0.48114):0.72950,(4:1.02546,(51:0.96389,(12:0.95493,(17:0.27437,15:0.24737):1.33090):0.28866):0.25166):0.14502);

COG3871
((55:0.0,58:0.0):0.49942,(24:0.32444,(63:0.05028,25:0.00015):0.63639):0.39109,(23:1.35300,15:0.90678):0.42793);

COG2159
(4:1.17242,(10:0.17358,7:0.18466):0.55846,(23:1.16047,(19:1.70200,(17:0.62668,((55:0.0,58:0.0):0.54502,(63:0.00921,25:0.03101):0.45210):0.30691):0.52132):0.12016):0.19182);

COG1463
(49:0.89678,(22:0.34918,(45:0.33684,16:0.40685):0.15137):0.86685,((60:0.00682,42:0.00012):0.99977,(15:1.51808,((29:0.05845,36:0.08634):0.43631,((27:0.0,28:0.0):0.35092,(37:0.34933,(52:0.30174,(33:0.25546,((43:0.0,38:0.0,21:0.0):0.07307,(41:0.0,32:0.0):0.05535):0.13542):0.19758):0.14213):0.30640):0.46818):0.43953):0.37934):0.28300);

COG3324
((41:0.0,32:0.0):0.39468,53:0.60921,(51:0.70716,(18:1.29595,52:0.60489):0.28225):0.21106);

COG0767
(((27:0.0,28:0.0):0.51217,(37:0.12364,(52:0.21603,(33:0.09534,((43:0.0,38:0.0,21:0.0):0.00698,(41:0.0,32:0.0):0.03595):0.11692):0.08005):0.05352):0.27204):0.54156,((22:0.29927,(45:0.33001,16:0.27678):0.12809):0.65094,(49:0.56049,(60:0.01254,42:0.01765):0.66189):0.31882):0.61200,((29:0.04958,36:0.03806):0.46691,15:1.03801):0.22866);

COG1279
(51:0.43233,((45:0.40358,12:0.56470):0.23495,(52:0.54890,((60:0.00014,42:0.02862):1.18862,(23:1.22082,((29:0.50440,(24:0.40195,18:0.66490):0.14915):0.11580,(55:0.0,58:0.0):0.27304):0.91051):0.26580):0.24618):0.19152):0.17253,(37:0.67323,(33:0.21759,((21:0.00014,(43:0.00014,38:0.00014):0.01917):0.07285,(41:0.00015,32:0.00475):0.02366):0.23675):0.24769):0.19955);

COG2030
(37:1.13978,((55:0.0,58:0.0):0.10861,24:0.39336):0.43231,(21:0.79133,(33:0.02503,41:0.09411):0.74652):0.31110);

COG1174
((53:0.91830,(14:0.26736,(31:0.23818,34:0.17809):0.15418):0.25907):0.20933,(15:0.41604,50:0.40439):0.11961,(42:0.83846,33:0.77220):0.09075);

COG1285
(((48:0.98991,20:0.78141):0.08528,(((41:0.00804,32:0.00014):0.46365,(17:0.40413,(45:0.59201,53:0.78025):0.11236):0.22231):0.62488,((15:0.99199,22:0.78548):0.57371,11:0.76458):0.08751):0.39857):0.06455,((14:0.45583,23:0.44748):0.24028,((43:0.00015,(38:0.0,21:0.0):0.00014):0.73094,(63:0.01627,25:0.06220):0.59788):0.09633):0.22881,(50:0.98761,(31:1.11522,(52:0.54839,24:0.65862):0.44117):0.15769):0.13176);

COG0714
((26:0.61141,54:0.53551):0.14899,(47:0.56945,(63:0.02616,25:0.00015):0.31206):0.23029,((6:0.07228,1:0.07373):0.36595,(8:1.34199,((21:1.66639,(55:0.0,58:0.0):0.99421):0.34838,((23:0.34070,50:0.26397):1.55398,(41:0.80491,(0:0.04460,2:0.08827):0.82952):0.82952):0.17979):0.07343):0.52309):0.10847);

COG0640
(27:0.61494,(52:0.85152,41:0.43185):0.27883,(26:1.11680,(20:0.58068,(49:0.46421,34:0.96652):0.37920):0.42734):0.46082);

COG0781
((13:0.54024,(((62:0.93106,(30:1.29222,59:0.84012):0.44657):0.34308,((47:0.53325,((52:0.36870,(40:0.46744,(33:0.04416,((43:0.0,38:0.0,21:0.0):0.02304,(41:0.00014,32:0.00571):0.00014):0.08199):0.04674):0.10020):0.09110,(37:0.35280,(51:0.24716,(53:0.31156,(27:0.00016,28:0.00537):0.50719):0.23273):0.19974):0.00183):0.11413):0.37745,(54:0.77166,48:0.77664):0.09932):0.04795):0.01125,((29:0.10843,36:0.07872):0.74840,(19:0.32779,(22:0.16147,(45:0.15238,16:0.10746):0.12340):0.34756):0.22754):0.22206):0.08040):0.09777,(((17:0.29394,15:0.29103):0.79612,(((57:0.0,44:0.0):0.00014,46:0.00015):0.44112,(56:0.03509,61:0.09163):0.34904):0.74730):0.20144,(49:0.30335,(60:0.01128,42:0.00014):0.41720):0.30431):0.09230,((20:0.65059,11:1.03546):0.14097,(((55:0.0,58:0.0):0.47364,(14:0.63237,((12:0.43023,(26:0.21961,(39:0.00014,35:0.03661):0.19813):0.42693):0.46186,(34:0.33437,31:0.23650):0.28783):0.13064):0.16286):0.00663,(((23:0.43473,50:0.35551):0.30721,(63:0.00708,25:0.01251):0.26805):0.12105,(18:0.49078,24:0.21474):0.11339):0.07222):0.21071):0.05540);

COG0464
(51:1.15678,(11:0.86699,(47:1.44378,(3:0.19248,8:0.23031):0.20811):0.24779):0.25624,((24:0.63087,50:0.92796):1.05833,(49:1.35048,53:1.36512):0.14360):0.20082);

COG0022
(((6:0.08791,1:0.06935):0.23003,(((31:0.17528,34:0.21331):0.29243,((17:0.08363,15:0.09843):0.47343,(19:0.23961,(29:0.03283,36:0.03728):0.22731):0.24693):0.12014):0.23752,(9:0.33529,(11:0.46821,5:0.32192):0.04658):0.05830):0.06491):0.10198,((39:0.0,35:0.0):0.65956,4:0.30057):0.07474,((14:0.61613,(30:0.34667,59:0.18530):0.29008):0.05938,53:0.46014):0.04295);

COG0629
(((18:0.36176,34:0.34410):0.15933,(59:1.41159,(30:1.72976,62:0.39871):0.33162):0.43221):0.24266,((27:0.0,28:0.0):0.48873,((52:0.51704,(51:0.33934,(40:0.42539,(37:0.23775,(33:0.04278,21:0.09289):0.13295):0.10128):0.10728):0.15675):0.06359,(53:0.51816,((19:0.22836,(22:0.18674,(29:0.04155,36:0.02465):0.52338):0.21506):0.06517,45:0.16455):0.40688):0.16881):0.09711):0.39805,(((49:0.53100,(60:0.01596,42:0.03694):0.50990):0.32378,(20:0.96482,(54:0.76832,(26:0.79712,((57:0.0,46:0.0,44:0.0):0.29656,(56:0.02880,61:0.03442):0.12530):1.29130):0.27502):0.27774):0.07291):0.12460,13:1.16172):0.04808);

COG0579
(6:0.46850,(9:1.49404,(16:0.48656,19:0.59692):0.32186):0.26931,((((17:0.21578,15:0.19678):0.32815,((45:0.25602,22:0.23715):0.27672,(37:0.32862,(41:0.00667,32:0.00015):0.41991):0.09008):0.14217):0.41830,((49:0.49265,(60:0.00420,42:0.00014):0.39310):0.51753,((27:0.00413,28:0.00163):0.36248,(((53:0.30127,47:0.52911):0.15306,18:0.34357):0.05342,(39:0.0,35:0.0):0.53406):0.04657):1.24988):0.85257):0.24749,((30:0.58578,59:0.33818):0.37229,(13:0.50984,7:0.49568):0.26911):0.42398):0.20316);

COG0654
((55:0.0,58:0.0):1.80125,(29:0.10176,36:0.08478):0.58572,(17:0.90094,(27:0.01219,28:0.00214):0.88449):0.30104);

COG0739
(26:1.11315,63:0.49693,(14:0.55891,(40:1.28794,23:1.06723):0.36483):0.21611);

COG2080
(24:0.57281,(54:1.66932,48:0.63779):0.69442,((39:0.0,35:0.0):0.38760,9:0.33732):0.36922);

COG1396
(2:0.24937,5:0.27897,((52:2.01003,17:1.06410):0.47549,(48:1.10607,20:1.05575):0.32860):0.91510);

COG3559
((39:0.0,35:0.0):0.69066,12:0.60357,(14:1.13641,18:0.38546):0.46453);

COG0038
(((39:0.00014,35:0.00624):0.72334,((6:0.15885,1:0.10302):0.27631,(0:0.12374,2:0.13973):0.17906):0.27951):0.33581,(11:1.52851,(3:1.13931,(18:1.18128,23:0.55582):0.43279):0.10399):0.19504,((19:1.34417,(4:0.80415,12:0.69362):0.15360):0.22874,((52:0.45740,28:0.22955):1.16368,((33:0.40731,37:0.31637):0.63518,(31:0.99160,(7:0.62315,10:0.63048):0.56502):0.24409):0.19119):0.27921):0.16773);

COG1071
(14:0.90309,(53:0.70599,(30:0.43047,59:0.39465):0.39150):0.05586,((((31:0.34563,34:0.26711):0.32019,((17:0.21689,15:0.06174):0.49344,(19:0.32436,(29:0.05210,36:0.07026):0.40253):0.29609):0.22043):0.43563,(11:0.77612,(6:0.08349,1:0.06520):0.49582):0.12555):0.14628,(5:0.72854,9:0.57847):0.16265):0.19596);

COG3797
((39:0.00511,35:0.00014):0.97835,(63:0.16548,25:0.00015):0.85365,(12:0.52011,19:0.88380):0.20460);

COG3572
(16:0.17760,45:0.18066,(22:0.16644,((31:1.97828,((39:0.0,35:0.0):0.71895,12:0.83936):0.81807):0.35980,(19:0.34896,47:0.36651):0.14148):0.24363):0.03934);

COG0235
(((((8:0.52467,(60:0.01307,42:0.00014):2.18770):0.23755,((10:0.14275,7:0.04123):0.52147,(5:0.70791,9:0.77701):0.20702):0.17795):0.15757,3:0.64281):0.29471,(50:0.52547,4:0.66796):0.20266):0.07402,1:0.52609,((26:1.48431,(15:0.85202,(19:0.80704,(29:0.03921,36:0.05122):0.78902):0.26498):0.89772):0.27862,((47:1.59959,(34:0.35924,(37:0.21429,(23:0.25574,(30:0.27476,59:0.22640):0.24166):0.09139):0.07476):0.49009):0.25209,(39:0.00456,35:0.00015):0.94701):0.14573):0.13101);

COG2802
(11:1.01934,(39:0.00014,35:0.00015):0.94802,((12:0.83585,(17:0.10380,15:0.21338):0.75583):0.34604,((19:0.38261,(22:0.33908,(16:0.27796,45:0.23158):0.04312):0.24910):0.67319,(51:0.56855,(37:1.28191,53:1.25622):0.13857):0.50580):0.15257):0.21097);

COG0209
(20:0.30305,((47:0.14788,(63:0.00014,25:0.00212):0.08001):0.43910,(48:0.40422,50:0.23881):0.17502):0.19137,(17:0.79551,((49:0.15530,(60:0.00280,42:0.00434):0.18808):0.28645,((((57:0.0,46:0.0,44:0.0):0.13496,(56:0.02577,61:0.03307):0.10042):0.54702,((29:0.01537,36:0.04090):0.82462,(((55:0.0,58:0.0):0.44025,((14:0.17377,31:0.16908):0.19938,(26:0.25225,(30:0.13265,59:0.25066):0.20515):0.16080):0.15365):0.65234,((16:0.09308,22:0.12708):1.43933,(5:0.68786,(9:0.90839,((((10:0.03110,7:0.09402):0.58467,13:0.72625):0.14765,(8:0.50492,(6:0.02593,1:0.04305):0.33075):0.11136):0.09234,(0:0.11872,2:0.06861):0.38493):0.08900):0.03120):0.22626):0.40053):0.09395):0.12489):0.07375,(40:0.14868,(37:0.10531,((27:0.00446,28:0.00208):0.14038,52:0.08623):0.03281):0.06735):0.93684):0.09036):0.07022):0.08695);

COG2733
(16:0.93727,47:0.69997,((39:0.00014,35:0.00014):0.81100,((43:0.0,38:0.0):0.00105,(41:0.00229,32:0.00226):0.11650):0.71523):0.18978);

COG1994
(((2:0.55624,(((((27:0.00857,28:0.00014):0.63025,(20:0.43891,(60:0.00014,42:0.03222):0.61577):0.12749):0.21994,(13:0.78838,11:0.65364):0.07376):0.13344,(19:1.18599,(63:0.04634,25:0.04579):0.58500):0.10778):0.52540,((37:1.11949,16:1.59504):0.57194,(18:1.82043,17:1.35369):0.54186):0.25849):0.00045):0.22555,0:0.90670):0.25703,(5:0.68416,7:0.55286):0.32056,((6:0.06293,1:0.16271):0.83700,9:0.96423):0.23762);

COG1574
(((63:0.06213,25:0.09097):0.62380,(24:0.44279,18:0.46359):0.07671):0.47311,(((4:0.60466,12:0.98595):0.19207,((6:0.27424,1:0.33095):0.76947,((((10:0.13302,7:0.11415):0.54022,9:1.18388):0.15205,13:1.20800):0.14898,20:1.13599):0.09764):0.13376):0.09231,(41:0.00015,32:0.00839):1.49464):0.13220,((16:0.89304,19:0.81654):0.09735,11:0.96022):0.04214);

COG1192
(((1:0.47125,((3:0.36256,(10:0.04373,7:0.07564):0.34003):0.47559,(30:1.22256,((57:0.0,46:0.0,44:0.0):0.08898,61:0.07498):0.93000):0.07065):0.11877):0.20620,(49:0.54839,8:0.42444):0.05725):0.08750,(63:0.12400,(18:0.11552,24:0.11012):0.06316):0.18528,((27:0.01511,28:0.00770):0.49397,48:0.47758):0.07281);

COG2149
(20:1.30773,15:0.63918,(17:0.81596,((39:0.0,35:0.0):0.50337,(12:0.65034,((43:0.0,38:0.0,21:0.0):0.00282,41:0.04840):0.44259):0.24482):0.62189):0.34253);

COG1940
(59:1.03208,(20:1.21915,(4:0.77354,(5:0.54327,9:0.68170):0.29489):0.31291):0.06522,((6:0.06135,1:0.04905):0.83706,(26:1.17928,17:0.76533):0.40221):0.16925);

COG1788
(18:0.52627,21:0.33101,(23:0.48525,(((0:0.19772,2:0.12527):0.64093,(16:0.27711,22:0.21092):0.65987):1.02111,(12:0.51805,(60:0.00016,42:0.01687):0.25536):0.23010):0.25394):0.06876);

COG2968
(18:1.25543,((39:0.0,35:0.0):0.64746,4:1.03400):0.31331,((37:0.69363,(33:0.25250,((41:0.0,32:0.0):0.01344,(43:0.0,38:0.0,21:0.0):0.13045):0.15885):0.39529):0.43827,((45:0.43922,(16:0.33641,22:0.37618):0.05561):0.32595,((15:0.30278,17:0.64006):0.85233,(47:0.72392,19:0.62391):0.03709):0.07106):0.17613):0.04013);

COG1429
(53:0.41847,(12:0.24768,(39:0.00014,35:0.00079):0.29037):0.25918,(4:0.78548,(16:0.76342,(45:0.19688,22:0.17876):0.23726):0.35273):0.17608);

COG0521
(((11:0.55002,(37:0.32252,(19:0.34706,(16:0.07932,22:0.13970):0.20031):0.25177):0.36943):0.14624,(4:0.81349,(6:0.40165,1:0.20067):0.74534):0.06477):0.03465,((24:0.30387,18:0.27238):0.10449,((55:0.0,58:0.0):0.40045,(15:0.31096,(63:0.12162,25:0.00015):0.46739):0.14953):0.11370):0.10482,((9:1.17659,((26:0.80892,12:0.41883):0.34777,(50:0.60446,(45:0.27692,((53:0.31427,(33:0.11688,52:0.19479):0.08904):0.25806,(20:0.13684,(49:0.26859,(60:0.00980,42:0.00523):0.18099):0.19370):0.09163):0.05168):0.52674):0.12535):0.31036):0.21199,((8:0.44181,(3:0.63473,(10:0.07944,7:0.14248):0.29717):0.09853):0.07468,(5:0.28968,(0:0.16588,2:0.13647):0.40659):0.26108):0.05048):0.11950);

COG1526
((((19:0.71311,(45:0.31920,(16:0.34665,22:0.28356):0.19717):0.23254):0.14993,((52:0.31599,(33:0.16660,((41:0.00015,32:0.01076):0.12028,((43:0.0,38:0.0):0.00254,21:0.00065):0.07181):0.15669):0.26990):0.28151,51:1.00916):0.10514):0.51760,((6:0.46774,1:0.48743):0.23684,((0:0.16799,2:0.21917):0.30540,((39:0.0,35:0.0):0.41504,12:0.25153):0.49403):0.11032):0.19164):0.13535,(3:1.00952,(37:1.44503,((63:0.02883,25:0.00983):0.41157,(18:0.26982,((55:0.0,58:0.0):0.41009,24:0.34954):0.09816):0.18707):0.27916):0.25028):0.08724,((5:1.36635,8:0.78140):0.26420,49:0.90149):0.08676);

COG1648
((((43:0.00218,(38:0.0,21:0.0):0.00015):0.04194,(41:0.00455,32:0.00648):0.05842):0.40622,((((39:0.0,35:0.0):0.34968,12:0.31813):0.74105,(19:0.87795,(45:0.21500,16:0.24810):0.41847):0.27100):0.13774,(51:0.36758,47:0.67965):0.07526):0.07507):0.09268,28:0.41999,((37:0.84628,((((4:1.12949,((3:0.97036,(2:0.78222,(5:0.98251,9:0.91107):0.21627):0.23463):0.07530,8:0.77108):0.10540):0.19723,(6:0.61218,1:0.48569):1.09925):0.02493,(18:0.65626,((55:0.0,58:0.0):0.67086,(24:0.65394,((23:0.71366,50:0.77043):0.72323,(63:0.18476,25:0.02243):0.70150):0.17999):0.21216):0.14118):0.31000):0.16895,20:0.59603):0.15124):0.16688,40:0.55668):0.09555);

COG3552
(53:0.55093,22:0.51817,(8:1.26541,9:0.91321):0.56035);

COG1228
(53:0.28990,(33:0.26862,51:0.19162):0.14773,((11:0.54064,(((6:0.35198,1:0.36362):0.40732,((13:0.47682,50:0.52901):0.87064,(35:0.81534,(2:0.79697,8:0.75955):0.16633):0.57125):0.54691):0.15668,(4:0.58580,(34:0.47619,((55:0.0,58:0.0):0.37292,24:0.22655):0.10442):0.14485):0.07861):0.16909):0.28013,(45:0.35778,(37:0.28656,(41:0.01191,32:0.00060):0.43329):0.12639):0.01971):0.04925);

COG0384
(24:0.69895,(63:0.06383,25:0.18329):1.04776,(((39:0.0,35:0.0):1.29134,((53:0.79893,52:0.61700):0.30019,(16:0.90238,17:0.58152):0.21589):0.09344):0.53159,((23:0.40311,((41:0.00631,32:0.00016):0.09546,(21:0.01444,(43:0.00322,38:0.00014):0.00503):0.09436):0.44060):0.19336,(37:1.26834,(15:0.52267,19:0.71306):0.18866):0.66434):0.13994):0.13137);

COG3393
(15:1.41707,2:1.08412,((18:0.35263,(63:0.01801,25:0.02302):0.61776):0.34492,((39:0.0,35:0.0):1.38517,(48:1.30687,19:1.48619):0.42519):0.29680):0.10266);

COG0779
(((((27:0.0,28:0.0):0.31592,53:0.57448):0.35883,((52:0.39718,(37:0.24656,(((38:0.0,21:0.0):0.00014,43:0.00655):0.00762,((41:0.0,32:0.0):0.02487,33:0.07211):0.01573):0.13553):0.15966):0.23311,(51:0.31995,47:0.78857):0.12906):0.21218):0.10745,((17:0.45388,15:0.27661):1.25083,(11:1.26946,((39:0.0,35:0.0):1.22754,12:0.51396):0.34161):0.15050):0.13749):0.14952,((13:0.78101,20:0.50323):0.23712,((29:0.08171,36:0.14627):0.45715,(19:0.89564,(45:0.34214,(16:0.32327,22:0.26614):0.09290):0.41853):0.24325):0.35758):0.01711,(((14:0.39494,(31:0.29784,34:0.19622):0.14675):0.33510,((24:0.22008,18:0.23968):0.15208,((63:0.01227,25:0.00023):0.22329,(55:0.0,58:0.0):0.45017):0.07410):0.12345):0.35604,(((50:0.53393,23:0.39407):0.26059,(49:0.60081,(60:0.01548,42:0.01123):0.71951):0.24769):0.05052,(54:1.51497,48:1.12299):0.79679):0.04634):0.12797);

COG0315
((15:0.36975,(22:0.15423,(16:0.16467,45:0.17613):0.04321):0.07140):0.10336,(19:0.27491,53:0.35885):0.03717,((51:0.19930,(37:0.04743,(52:0.13236,((41:0.00015,((43:0.0,38:0.0,21:0.0):0.02360,33:0.09948):0.02318):0.00492,32:0.00015):0.08151):0.03097):0.14808):0.17494,(((17:0.88312,(49:0.28874,(60:0.01479,42:0.00015):0.17602):0.20266):0.21883,((23:0.32611,((63:0.00014,25:0.01945):0.24589,(24:0.23799,((55:0.0,58:0.0):0.31690,18:0.10352):0.06683):0.16067):0.05602):0.06086,50:0.27731):0.06298):0.08963,((20:0.81816,(12:0.32175,11:0.52511):0.08224):0.14213,((2:0.14057,(0:0.13949,5:1.18699):0.06019):0.24578,(((10:0.08983,7:0.02217):0.16854,(3:0.22837,8:0.34582):0.05048):0.05265,((6:0.10872,1:0.18903):0.41391,(4:0.65468,9:0.34731):0.15695):0.12843):0.05116):0.23231):0.04600):0.10338):0.04371);

COG2132
(19:0.87330,(39:0.0,35:0.0):0.75011,((49:1.04560,(24:1.05892,(5:0.71357,20:0.74494):0.26991):0.33276):0.42023,(18:0.87967,((27:0.01627,28:0.00768):1.18514,(15:1.11727,4:0.96917):0.11874):0.37736):0.13471):0.17897);

COG0483
(54:1.89003,((63:0.06160,25:0.03161):0.54521,((34:0.51840,(14:0.75725,31:0.35155):0.12746):0.68916,(24:0.14529,18:0.56763):0.13864):0.06165):0.21692,(11:1.34168,((4:1.05344,13:0.50354):0.21157,(((8:0.75750,(10:0.06092,7:0.27161):0.63953):0.24723,((9:0.89166,(0:0.49781,2:0.39313):0.60114):0.29895,(5:1.02741,49:1.58345):0.19375):0.26152):0.26453,(20:0.81884,((53:0.52820,51:0.31151):0.11114,(47:0.66912,(((33:0.10654,((43:0.0,21:0.0):0.00016,(41:0.00014,32:0.00984):0.02332):0.06023):0.07630,(37:0.28426,52:0.30025):0.04895):0.05925,(40:0.64586,(29:0.13117,36:0.02974):1.46746):0.27961):0.14581):0.05595):0.29135):0.09997):0.12971):0.09067):0.24198);

COG3554
((39:0.0,35:0.0):1.32521,22:0.44250,51:0.60493);

COG0281
(((29:0.03326,36:0.05400):0.48151,((47:0.34263,((27:0.00016,28:0.00227):0.22556,(52:0.21332,33:0.15131):0.07895):0.07072):0.27936,4:0.47391):0.07717):0.08542,49:0.33105,((55:0.0,58:0.0):0.32443,((17:0.17031,15:0.17333):0.30137,((50:0.62704,((39:0.0,35:0.0):0.41630,(63:0.02715,25:0.12535):0.66614):1.14792):0.16117,(((10:0.10996,7:0.10509):0.26567,((6:0.06154,1:0.05830):0.30626,(0:0.34690,(9:0.40174,5:0.19040):0.07263):0.05996):0.31861):0.14963,(13:0.47596,34:0.36548):0.11354):0.06320):0.02838):0.08710):0.19488);

COG2161
(13:1.37047,(43:0.0,38:0.0):0.35266,(31:1.44490,12:1.03341):0.29463);

COG0076
((39:0.0,35:0.0):0.44432,17:0.25364,((15:1.52367,(8:0.48574,(10:0.05836,7:0.06615):0.32282):0.23043):1.03247,(14:0.18258,50:0.18948):0.25393):0.22463);

COG0240
((((57:0.0,46:0.0,44:0.0):0.14077,(56:0.01211,61:0.06259):0.16020):0.63619,((53:0.49189,(27:0.00563,28:0.00014):0.53467):0.15836,(49:0.36213,(60:0.00039,42:0.00918):0.44511):0.58699):0.08843):0.04610,((20:0.59878,13:0.61046):0.11361,(((23:0.28129,50:0.26623):0.20663,((55:0.0,58:0.0):0.48298,((24:0.25841,18:0.30115):0.03506,((63:0.00014,25:0.01326):0.24009,(14:0.12560,(31:0.10278,34:0.12008):0.05194):0.41606):0.06038):0.03800):0.13922):0.16401,(8:1.06012,(59:0.86759,62:0.66595):0.60468):0.29658):0.02179):0.10320,(((29:0.11524,36:0.07951):0.88413,(54:0.83953,48:0.47021):0.49511):0.21294,((47:0.50525,(52:0.23807,(37:0.22630,(33:0.08198,((43:0.0,38:0.0,21:0.0):0.01289,(41:0.0,32:0.0):0.03646):0.09339):0.08386):0.08827):0.37741):0.12209,(((22:0.61849,(19:0.42616,(45:0.28621,16:0.29604):0.17821):0.10461):0.16439,(11:0.58672,26:0.60343):0.16885):0.11707,(51:0.70752,(17:0.32728,15:0.32875):0.43699):0.10977):0.07444):0.04386):0.01639);

COG0006
((26:0.83986,((48:0.79829,((49:0.43892,(27:0.01298,28:0.01155):0.39411):0.13662,54:0.79835):0.10337):0.09600,((29:0.10885,36:0.11142):0.63515,(37:0.35994,19:0.47154):0.31852):0.10720):0.96034):0.08115,((9:1.00118,(52:0.38292,(17:0.49581,53:0.57635):0.14483):0.81095):0.19745,(3:0.81423,(((57:0.0,46:0.0,44:0.0):0.44215,(56:0.07320,61:0.08170):0.22497):0.64181,1:0.68154):0.12042):0.08590):0.06907,((13:0.52656,8:0.75040):0.11201,((60:0.02300,42:0.00955):0.89996,(20:0.77599,(59:0.56127,(30:0.50009,62:0.61540):0.26515):0.22318):0.06032):0.05737):0.06640);

COG0111
(26:0.85413,19:0.54554,(15:0.52710,((20:0.36813,(49:0.42823,(60:0.00360,42:0.00369):0.34570):0.41039):0.29809,((3:0.34374,(8:0.27911,(10:0.04112,7:0.03306):0.45057):0.12060):0.06233,(((52:0.25721,47:0.32687):0.86065,(9:0.65550,(6:0.33967,1:0.36326):0.49625):0.37239):0.11426,(50:0.75170,(5:0.49592,(0:0.26778,2:0.18239):0.43864):0.10495):0.16263):0.12812):0.03237):0.14008):0.09657);

COG1977
(((63:0.03797,25:0.02490):0.81180,(18:0.39200,(4:1.00834,(24:0.49970,(19:0.57745,11:0.74288):0.35017):0.03405):0.09584):0.15350):0.10607,(20:0.30824,(55:0.0,58:0.0):0.70163):0.12906,((49:0.17857,(60:0.03816,42:0.00014):0.29776):0.55767,(((0:0.18844,2:0.15972):1.43439,(45:0.12976,(16:0.28737,22:0.16640):0.17419):0.00016):0.49808,(53:0.60361,(51:0.47359,(((52:0.21042,37:0.23197):0.08188,((21:0.01054,(38:0.00014,43:0.01057):0.00014):0.05299,(41:0.00014,32:0.01065):0.06424):0.09963):0.01228,33:0.17107):0.27755):0.08427):0.09855):0.22663):0.15336);

COG0601
(1:0.74154,20:0.60224,(50:0.50907,(((26:0.75656,(30:0.85099,62:0.82854):0.19618):0.10586,(31:0.90639,49:1.01707):0.12282):0.09299,(51:0.43160,(60:0.00918,42:0.00073):0.24008):0.30686):0.09673):0.08447);

COG0477
(56:0.05782,61:0.06864,((48:1.74451,54:1.51412):0.46763,((57:0.0,44:0.0):0.00014,46:0.00016):0.29824):0.24457);

COG0456
((20:0.47627,(((((27:0.00016,28:0.01611):0.55645,11:1.29754):0.18175,(45:0.60065,19:0.51909):0.24688):0.18940,(34:1.02122,(47:0.74663,52:0.52964):0.14102):0.19912):0.17564,17:0.95929):0.20011):0.01805,62:1.16134,((13:1.18004,49:1.42060):0.15420,(9:0.57256,(3:0.72044,(10:0.00802,7:0.06802):0.40677):0.11601):0.11238):0.25045);

COG2072
(24:0.55171,18:0.32177,(17:0.69028,(53:1.23289,(26:0.47732,11:0.28442):0.82435):0.89495):0.19788);

COG2764
(((14:0.45915,(55:0.0,58:0.0):0.37966):0.76781,((43:0.0,38:0.0):0.00587,((41:0.00014,32:0.00672):0.20127,21:0.00015):0.00076):0.78001):0.55644,(39:0.00014,35:0.00014):0.58803,(15:0.81992,19:1.21693):0.08609);

COG1472
(14:1.08714,(0:0.62859,25:0.71222):1.06811,(((24:0.92955,17:0.85390):0.26736,15:0.86161):0.00971,(26:1.06355,(((27:0.02593,28:0.01832):0.47856,(52:0.35968,(33:0.27548,37:0.34720):0.07797):0.35914):0.39582,((29:0.08200,36:0.10868):0.54733,(45:0.31231,22:0.34977):0.51692):0.31216):0.14796):0.03964):0.11451);

COG1012
(3:0.42465,(20:0.45427,8:0.50698):0.07729,(((5:0.47921,14:1.86483):0.08954,((60:0.01371,42:0.01365):1.05159,29:0.65015):0.18563):0.06266,62:0.77786):0.07948);

COG1231
(12:1.54879,(15:0.80709,(51:0.94754,((39:0.00014,35:0.00219):0.85586,(53:1.06784,16:0.78980):0.35961):0.55603):0.41434):0.21558,(11:0.96318,24:0.87027):0.16881);

COG3832
((23:0.82520,(19:0.93296,24:0.81888):0.19442):0.21132,(63:0.14114,25:0.08207):1.08275,(51:1.40989,(13:1.82233,(39:0.00014,35:0.00014):0.59890):0.12770):0.19994);

COG4427
((39:0.0,35:0.0):0.95278,19:0.84973,22:0.56407);

COG3571
(51:0.58596,(16:0.18100,22:0.17752):0.27515,((39:0.0,35:0.0):0.97481,12:0.87517):0.36926);

COG0785
((20:0.49717,((60:0.00015,42:0.01915):0.62878,(48:0.80513,26:0.88503):0.10705):0.15344):0.06465,(18:0.65155,11:0.59255):0.20157,((45:0.09448,16:0.20965):0.46447,((13:0.98793,34:0.64860):0.32460,(24:0.64228,((10:0.17900,7:0.12168):1.89972,(52:1.12185,8:0.94028):0.30310):0.34731):0.07606):0.17728):0.07981);

COG1609
(39:0.00172,35:0.00110,(59:1.74792,47:0.68341):0.91874);

COG1595
((43:0.0,38:0.0):0.00488,(41:0.0,32:0.0):0.00014,(33:0.02609,(47:0.48605,(48:1.13173,(14:1.37171,(27:0.00015,28:0.00972):1.01144):0.13283):0.26489):0.26658):0.03947);

COG1234
((3:0.58811,8:0.35872):0.12556,((10:0.11720,7:0.10986):0.56681,(6:0.11719,1:0.13656):0.72647):0.12325,((15:0.44579,(31:0.51651,((43:0.00015,38:0.00014):0.45212,(55:0.0,58:0.0):0.63556):0.04994):0.16086):0.22193,((19:1.22084,(16:1.09018,(52:1.13406,26:1.29947):0.12803):0.21719):0.40299,((50:0.80714,(48:0.53166,54:0.57293):0.12859):0.27250,(11:1.40322,(13:1.59469,((57:0.0,46:0.0,44:0.0):0.20639,(56:0.03580,61:0.02609):0.09283):0.63032):0.10136):0.24238):0.00538):0.06563):0.07995);

COG4425
(39:0.00016,35:0.06668,(16:0.34887,22:0.34173):1.04301);

COG1732
(50:0.52156,(14:0.25936,(31:0.22733,34:0.16347):0.13828):0.35962,((53:0.95643,((51:0.62702,4:1.23061):0.15787,((((43:0.0,38:0.0):0.02180,21:0.01090):0.26247,(11:0.53870,(45:0.10545,16:0.08891):0.21870):0.07340):0.47180,(39:0.00275,35:0.00016):1.09959):0.25965):0.20176):0.16082,(15:0.61293,(60:0.03278,42:0.01675):0.63139):0.07700):0.18625);

COG1490
((11:0.51131,((55:0.0,58:0.0):0.57172,(14:0.20684,(31:0.14344,34:0.16655):0.04646):0.19205):0.03564):0.11055,((63:0.05871,25:0.04435):0.49756,(24:0.21305,18:0.32413):0.05753):0.02293,((20:0.31918,(23:0.19184,50:0.22529):0.16904):0.10347,((13:0.19994,(27:0.01058,28:0.05105):0.49077):0.07678,((12:0.29999,(39:0.00014,35:0.00674):0.25114):0.25564,(51:0.43027,(53:0.27783,(37:0.23197,(52:0.23879,(33:0.23410,((43:0.0,38:0.0,21:0.0):0.01966,(41:0.00014,32:0.00646):0.06448):0.06215):0.07959):0.06177):0.14432):0.12038):0.22220):0.10621):0.05738):0.06279);

COG3030
(51:0.51385,(((27:0.00874,28:0.00371):1.39455,(22:0.58739,(45:0.56339,16:0.31391):0.36533):0.42508):0.15237,((37:0.32845,(24:0.95234,18:0.56240):0.38668):0.27480,(52:0.95015,(33:0.27494,((41:0.0,32:0.0):0.03751,(38:0.00015,21:0.00623):0.05020):0.16485):0.50494):0.09134):0.22412):0.11008,(4:1.45598,(39:1.23711,(63:0.00014,25:0.01787):1.24135):0.27530):0.22100);

COG5340
((39:0.0,35:0.0):1.19284,7:0.72381,10:0.90496);

COG2258
(18:0.59345,(24:0.42739,49:1.12715):0.09382,(((63:0.00769,25:0.13911):0.80400,((50:0.48906,23:0.43634):1.06683,(12:0.36611,(39:0.00016,35:0.02143):0.50524):0.46559):0.34621):0.21078,((55:0.0,58:0.0):0.84719,(((41:0.00848,32:0.00014):0.19517,((43:0.0,38:0.0):0.00014,21:0.00433):0.04477):0.58111,(53:0.56514,45:0.37188):0.28698):0.14301):0.08376):0.14672);

COG2068
((9:1.03908,(5:0.79873,(0:0.35741,2:0.32297):0.35601):0.11849):0.10875,((8:1.05333,((43:0.0,38:0.0):0.03492,21:0.00014):0.89895):0.21438,(11:0.86796,(18:0.88306,24:1.12335):0.26068):0.09603):0.06904,((16:0.37166,22:0.43573):0.28789,(53:0.66059,19:0.64160):0.39785):0.09109);

COG1975
(35:0.75132,5:0.78217,(9:0.69797,(45:1.11841,24:0.81233):0.41048):0.15560);

COG1376
((27:0.00263,28:0.00014):0.71499,13:2.28646,(53:1.65713,(33:0.38969,37:0.55658):0.65634):0.41476);

COG2186
((27:0.00014,28:0.01121):0.83652,(31:0.99509,50:0.65290):0.23948,((63:0.03437,25:0.11246):0.89486,(26:1.10907,11:0.84714):0.38583):0.13371);

COG0578
((52:0.60838,(0:0.23154,(6:0.48616,1:0.44341):0.51769):0.50746):0.90246,((14:0.25873,(31:0.13870,34:0.14405):0.20593):0.35500,((55:0.0,58:0.0):0.25228,((24:0.22410,18:0.37109):0.10163,(63:0.00778,25:0.00554):0.30207):0.06437):0.26367):0.36913,((54:0.54086,11:0.54056):0.45132,(26:0.81076,(17:0.80933,(33:0.42064,(53:0.41129,47:0.48528):0.19659):0.63730):0.13916):0.10819):0.09105);

COG2180
(45:0.59121,51:0.57530,(53:0.52031,(24:0.60807,((55:0.0,58:0.0):1.26853,(5:1.09962,9:0.50928):0.43801):0.13767):0.81886):0.21585);

COG3321
(33:0.85743,16:0.52889,(22:0.94246,23:0.68124):0.40451);

COG2234
(20:1.11669,((8:0.75114,(43:0.07292,(41:0.00014,32:0.00266):0.07167):1.02671):0.34993,((10:0.15182,7:0.11919):1.36018,(24:0.23563,18:0.35179):0.37166):0.17453):0.37688,(50:1.22458,37:1.78227):0.21389);

COG3280
(11:0.76058,((15:0.57278,(0:0.38293,2:0.39391):0.52315):0.25027,(22:0.65227,(41:0.00139,32:0.01521):0.57851):0.35175):0.13227,((51:0.49281,53:0.56591):0.22353,(12:0.68297,(39:0.00014,35:0.00016):0.69779):0.27866):0.09522);

COG3631
(19:0.68820,22:1.17534,(11:1.45371,(24:0.75504,12:0.60024):0.59225):0.24355);

COG0517
(56:0.07184,61:0.06191,((57:0.0,46:0.0,44:0.0):0.35806,(54:2.24215,(29:0.02284,36:0.08205):0.35424):0.94788):0.16562);

COG2021
(4:0.73767,(16:0.41433,((27:0.00502,28:0.02077):0.21175,(51:0.24397,53:0.35398):0.06920):0.39141):0.15409,((8:1.39723,((26:0.08000,(39:0.00014,35:0.00271):0.10368):0.71242,(55:0.0,58:0.0):1.18545):0.09093):0.11135,(11:0.94142,(52:0.44002,(63:0.00057,25:0.00479):0.51429):0.18049):0.13817):0.10666);

COG1271
((((57:0.0,46:0.0,44:0.0):0.17744,(56:0.05082,61:0.04216):0.17301):0.55538,((((63:0.0,25:0.0):0.27201,14:0.56464):0.14657,((39:0.0,35:0.0):0.58513,12:0.37672):0.30443):0.22966,(20:0.60900,(49:0.56666,((33:0.16181,52:0.27980):0.22226,(45:0.25465,19:0.32655):0.08094):0.23368):0.20171):0.08047):0.18803):0.14151,17:0.81005,((16:0.68027,((29:0.03232,36:0.06234):0.35798,(22:0.42499,51:0.35550):0.13709):0.09562):0.21617,(55:0.0,58:0.0):1.08935):0.07071);

COG1191
((17:1.19783,((39:0.0,35:0.0):0.77066,((55:0.00014,58:0.00358):0.26972,(63:0.00015,25:0.01082):0.24536):0.41123):0.17284):0.51838,(20:0.62314,(49:0.24662,(60:0.01663,42:0.03946):0.42708):0.65927):0.14538,(13:0.91244,(((51:0.38001,37:0.40926):0.29094,(53:0.50316,((43:0.0,38:0.0,21:0.0):0.01936,(41:0.0,32:0.0):0.04509):0.33289):0.11569):0.27443,(48:0.57932,((57:0.0,46:0.0,44:0.0):0.18044,(56:0.01575,61:0.03158):0.16855):0.60358):0.16242):0.19013):0.03484);

COG1131
(59:0.29718,62:0.23544,(30:0.59432,((27:0.00502,28:0.00014):0.86966,(33:0.12234,37:0.25804):0.81492):0.58300):0.05983);

COG1820
(((14:0.22672,(31:0.16123,34:0.23662):0.15322):0.71970,((23:0.54159,50:0.49531):0.19417,((55:0.0,58:0.0):0.48507,(24:0.44500,18:0.46568):0.17164):0.09062):0.09982):0.07819,(51:0.71780,((12:0.46487,(39:0.00938,35:0.00014):0.60660):0.35888,11:0.66651):0.11961):0.14092,((54:0.97212,(15:1.07713,((52:0.38096,(41:0.00014,32:0.00249):0.29832):0.42701,(47:0.53851,(45:0.44171,(16:0.28114,22:0.33985):0.20132):0.16233):0.17364):0.17553):0.11756):0.08844,(13:0.79437,(0:0.98296,2:0.62998):0.13478):0.14750):0.04884);

COG3327
(18:0.80308,21:0.74723,((39:0.0,35:0.0):1.16146,22:0.63198):0.52151);

COG2229
(11:0.54742,((39:0.0,35:0.0):0.93572,20:0.38010):0.14902,(3:1.34032,(27:0.0,28:0.0):0.41666):0.38167);

COG2303
(((55:0.0,58:0.0):0.35216,((43:0.0,38:0.0):0.00744,21:0.00665):0.47779):0.62418,(4:0.73753,(49:1.30766,15:1.15030):0.24890):0.28031,(26:1.67080,(3:0.94205,8:0.68103):0.69430):0.04149);

COG0537
(54:0.55074,((59:0.87619,(50:0.24007,((29:0.03589,36:0.04837):0.80685,((47:0.44367,(40:0.59225,(52:0.11184,((43:0.0,38:0.0,21:0.0):0.07368,33:0.09177):0.09346):0.13233):0.22321):0.03838,(17:0.35231,(11:0.72339,(((57:0.0,44:0.0):0.00014,46:0.00014):0.21412,(56:0.05896,61:0.00794):0.33166):0.60261):0.22542):0.05440):0.25694):0.29746):0.51524):0.15095,3:0.47622):0.15484,((62:0.89549,30:0.63561):0.41202,((55:0.0,58:0.0):0.39601,(24:0.39889,(63:0.01482,25:0.00621):0.35261):0.13878):0.17033):0.07507);

COG4221
((31:0.48483,((11:1.06795,45:0.89902):0.40485,((55:0.0,58:0.0):0.49612,(19:1.31295,(37:0.76101,(17:0.28455,(63:0.02298,25:0.00661):0.42916):0.16676):0.11165):0.12706):0.14686):0.23277):0.28270,((21:0.07687,(41:0.0,32:0.0):0.04780):0.26190,((27:0.00016,28:0.00712):0.34418,(52:0.20238,(60:0.00015,42:0.03499):0.40184):0.12161):0.05023):0.07127,(49:0.50777,51:0.38050):0.06306);

COG1038
(14:0.35367,(63:0.00883,25:0.00218):0.19258,((24:0.16382,18:0.19055):0.06010,((55:0.0,58:0.0):0.30688,(23:0.41041,((45:0.08489,(16:0.11977,22:0.08251):0.03115):0.35097,(52:1.10618,((39:0.0,35:0.0):0.21956,12:0.12631):0.37833):0.12690):0.18139):0.08979):0.06667):0.08590);

COG2263
((3:0.47627,(6:0.16413,1:0.23260):0.78419):0.13253,(4:0.78557,8:0.40750):0.25043,(((0:0.38995,2:0.25286):0.30468,(9:1.21065,5:0.64713):0.27884):0.22398,(10:0.16680,7:0.12617):0.44886):0.14025);

COG1118
(51:0.38261,(18:0.40006,(37:0.48597,(33:0.14830,21:0.15699):0.34789):0.12077):0.02675,((27:0.00014,28:0.01067):0.45329,((49:0.55774,(60:0.02509,42:0.01279):0.89379):0.74637,(19:0.55809,(47:0.41799,(45:0.09031,16:0.10134):0.39556):0.10151):0.11525):0.12607):0.09378);

COG4279
(39:0.00014,35:0.00426,(0:1.28775,17:0.50738):0.72160);

COG1020
(41:0.00090,32:0.01020,((43:0.0,38:0.0):0.11234,(45:2.39500,(49:0.72705,((63:0.04929,25:0.00014):0.32235,(14:0.58291,(31:0.18928,34:0.14144):0.33532):0.11645):0.54175):0.45066):0.47692):0.14670);

COG2409
(50:1.69774,(9:1.24869,((55:0.0,58:0.0):0.85401,11:0.76891):0.20937):0.20585,((6:0.21690,1:0.16875):1.03500,(0:1.04241,5:1.03214):0.20356):0.08267);

COG0286
((19:0.48977,(51:0.37015,37:0.45777):0.33274):0.89785,(22:0.77986,(52:0.49017,(39:0.00169,35:0.00014):0.42786):0.10876):0.41084,((8:0.76252,(4:0.56743,45:0.49717):0.09212):0.08584,((14:0.65548,(30:0.46634,(27:0.00432,28:0.01684):0.39112):0.45270):0.34028,(50:2.81599,((29:1.06915,(53:1.10277,((43:0.0,38:0.0):0.87760,41:0.89268):0.18171):0.02691):0.25172,12:2.21086):0.13942):0.12315):0.08440):0.09694);

COG1690
(((3:0.25459,8:0.25169):0.11384,((10:0.13079,7:0.05301):0.15873,(5:0.24996,(9:0.16541,(0:0.07250,2:0.07073):0.17254):0.06023):0.10464):0.10303):0.08032,(4:0.59087,(39:0.00203,35:0.00015):0.44756):0.08831,((20:0.34142,((18:0.79678,11:0.79288):0.14489,(((21:0.04601,41:0.07865):0.32864,(12:0.39956,15:0.33311):0.12917):0.38999,(63:1.03704,(23:0.54430,32:0.52507):0.58496):0.15137):0.18359):0.47800):0.11154,(13:0.33667,(6:0.14785,1:0.17750):0.39911):0.08123):0.05540);

COG2015
(((51:0.38398,37:0.34294):0.22764,(19:0.51972,(12:0.53547,(39:0.00135,35:0.00019):0.37658):0.14921):0.15474):0.06894,(21:0.00016,(43:0.00015,38:0.00014):0.00433):0.47644,(63:0.52963,32:0.45549):0.09483);

COG1309
(62:1.21197,49:1.32453,(7:1.00842,(0:0.25815,2:0.30894):0.66015):0.27776);

COG2065
(52:0.67807,(14:0.12676,(31:0.19831,34:0.14282):0.10642):0.28129,((55:0.0,58:0.0):0.53388,((18:0.21923,(24:0.18463,((23:0.29531,50:0.20125):0.12534,(((39:0.0,35:0.0):0.55072,12:0.29347):0.31257,(11:0.21568,((53:0.75906,51:0.55794):0.78677,(17:0.15865,15:0.18121):0.27806):0.17203):0.08789):0.11530):0.08903):0.04668):0.08061,(63:0.00502,25:0.00016):0.28456):0.10600):0.05550);

COG0035
(13:0.29028,(59:0.59501,(30:0.47677,62:0.35212):0.08958):0.07227,((((39:0.0,35:0.0):0.45114,12:0.38444):0.19238,(49:0.53370,((9:0.91128,(48:1.91120,(8:0.60697,(7:0.43335,((0:0.10199,2:0.24712):0.19940,(5:0.34276,4:0.54710):0.05853):0.06410):0.14959):0.02105):0.14383):0.25703,((17:0.17507,15:0.23459):0.45351,20:0.65826):0.02994):0.11109):0.10307):0.10024,((((14:0.06881,(31:0.04378,34:0.06972):0.06750):0.09804,((23:0.10266,50:0.08562):0.12587,((55:0.0,58:0.0):0.11725,((63:0.00519,25:0.00319):0.16234,(24:0.08533,18:0.10464):0.04637):0.05523):0.01960):0.04488):0.05729,(53:0.39267,(19:0.19932,(22:0.08593,(16:0.08108,45:0.06126):0.05398):0.14844):0.14661):0.07027):0.05698,((51:0.18295,((27:0.00420,28:0.00014):0.24895,(52:0.08300,(37:0.09167,(33:0.03404,((43:0.0,38:0.0,21:0.0):0.00822,(41:0.0,32:0.0):0.00015):0.01791):0.05163):0.02459):0.11781):0.07820):0.28898,(11:0.41273,56:0.46156):0.04523):0.03597):0.05943):0.03593);

COG1944
(38:0.00014,43:0.00014,(21:0.00164,(((4:1.74435,((39:0.0,35:0.0):0.95108,(3:0.72860,8:0.41913):0.53691):0.53474):0.79013,(33:0.12109,(51:0.81090,52:0.26773):0.08995):0.05989):0.03778,(41:0.00365,32:0.00641):0.03620):0.03189):0.00015);

COG3573
((12:0.30768,(39:0.00186,35:0.00014):0.30634):0.09075,16:0.21806,(45:0.30590,11:0.32983):0.05503);

COG1605
((20:0.48922,(27:0.00014,28:0.00529):0.44743):0.31012,49:0.80406,(13:1.04502,(((8:0.54770,(((14:0.36480,((23:0.75467,50:0.81779):0.45295,(31:0.46385,34:0.52613):0.03419):0.19766):0.43887,((5:2.55656,(60:0.06068,42:0.00014):0.49848):0.23568,(((55:0.0,58:0.0):0.14278,(11:0.54449,((63:0.00787,25:0.00014):0.12374,(24:0.11288,18:0.13928):0.09416):0.10490):0.12902):0.64633,((6:0.91753,1:0.62048):0.78445,9:1.27887):0.15895):0.16705):0.35930):0.25514,(4:0.31289,(26:1.07622,(0:0.32870,2:0.34103):0.23922):1.02500):0.72352):0.25400):0.36628,3:0.25857):0.48473,((12:0.19672,(45:0.34433,16:0.02446):0.19267):1.38656,40:0.63883):0.07940):0.21132):0.16487);

COG1461
(13:0.84867,(12:1.23428,11:0.63666):0.22373,((23:0.26563,50:0.22890):0.29224,((59:0.56308,(30:0.68446,62:0.59720):0.40558):0.25997,((31:0.13694,34:0.10284):0.34294,((55:0.0,58:0.0):0.34760,(24:0.26502,18:0.37605):0.07387):0.10008):0.08809):0.07337):0.04811);

COG4988
(((39:0.0,35:0.0):0.72417,12:0.32351):0.18382,((14:0.45735,24:0.35296):0.42886,((34:0.93892,50:0.45532):0.43969,(18:0.57239,(55:0.00138,58:0.00014):0.70617):0.17588):0.11407):0.13412,((37:0.33583,(33:0.19625,((41:0.00014,32:0.00278):0.03778,(21:0.00154,(43:0.00014,38:0.00013):0.00272):0.04534):0.20476):0.08182):0.36875,(45:0.74522,19:0.63172):0.24542):0.12734);

COG0479
(((4:0.67948,((26:0.43068,11:0.25703):0.31331,(15:0.96421,(((29:0.02064,36:0.03632):0.18046,(47:0.15612,(19:0.18926,(16:0.03272,(45:0.05349,22:0.08775):0.02032):0.10203):0.09944):0.06884):0.27581,(((27:0.0,28:0.0):0.20517,53:0.11977):0.09660,(21:0.15674,51:0.22829):0.12462):0.11438):0.25740):0.14958):0.20834):0.09746,((60:0.00016,42:0.01822):0.89267,(((55:0.0,58:0.0):0.13915,(24:0.05153,18:0.13187):0.07597):0.34273,(((57:0.0,46:0.0):0.00345,44:0.00014):0.12189,(56:0.02098,61:0.05751):0.11524):0.35977):0.64466):0.25719):0.07648,(3:0.38669,8:0.51346):0.82065,((9:0.54414,(0:0.11110,2:0.13921):0.89346):0.10502,((6:0.02027,1:0.08275):0.45779,52:0.67394):0.09228):0.15175);

COG2181
((5:1.13805,((55:0.0,58:0.0):0.43681,24:0.41766):0.30481):0.37174,45:0.28511,(51:0.48546,53:0.41335):0.08661);

COG1249
(20:0.74744,30:0.70428,((40:0.69273,(3:0.75756,8:0.76937):0.64140):0.18033,(((57:0.0,46:0.0,44:0.0):0.14612,(56:0.03519,61:0.03478):0.17109):0.41357,(13:0.62206,26:0.71089):0.08062):0.06691):0.14235);

COG1409
((((37:0.30745,51:0.71926):0.18190,(33:0.21383,((43:0.0,38:0.0,21:0.0):0.04437,(41:0.00312,32:0.00014):0.02568):0.11562):0.14169):0.05246,52:0.38968):0.48824,(9:1.00387,5:1.17862):0.50887,(((57:0.0,46:0.0,44:0.0):0.22830,(56:0.04417,61:0.07937):0.35542):1.02258,((10:0.68124,20:0.77034):0.66124,((63:0.07370,25:0.04277):1.45662,(14:1.24941,(55:0.00318,58:0.00014):0.78441):0.48006):0.08070):0.21838):0.09655);

COG3564
(22:0.28590,(18:0.21057,(12:0.22526,(39:0.0,35:0.0):0.33604):0.22362):0.25328,(45:0.21547,16:0.22581):0.05301);

COG1402
((13:1.13319,19:1.11001):0.22696,(25:0.47359,18:0.18938):0.56937,(50:1.15306,(((0:0.50403,2:0.80936):0.48134,(9:1.33134,(45:0.22002,22:0.30619):0.93414):0.04959):0.21488,((5:0.81083,(3:0.41569,8:0.49047):1.08225):0.25260,(39:0.0,35:0.0):1.05808):0.24187):0.00756):0.13203);

COG1270
(((18:0.54857,((50:0.48188,(23:0.66738,((41:0.01920,32:0.00015):0.41123,(63:0.07288,25:0.05731):0.43549):0.12808):0.06288):0.28905,(17:0.46460,15:0.46336):0.45581):0.09161):0.20648,((37:1.86881,51:0.47407):0.20201,(4:1.03173,(12:0.43061,(39:0.00014,35:0.00328):0.46797):0.33316):0.25996):0.19263):0.08312,(16:0.52510,(45:0.48152,22:0.44580):0.22750):0.38029,((((6:0.22480,1:0.07649):0.73567,((0:0.24741,2:0.39574):0.31903,(9:0.92761,5:1.25688):0.37236):0.27908):0.22244,(8:0.70640,(3:0.84157,(10:0.22150,7:0.27273):0.44573):0.12300):0.06695):0.13963,11:1.07979):0.17107);

COG2885
((54:1.27105,(50:1.38368,15:1.48233):0.34947):0.09453,(((39:0.0,35:0.0):1.12620,12:1.03117):0.32741,((29:0.18187,36:0.01307):0.68705,((57:0.0,46:0.0,44:0.0):0.25930,(56:0.01484,61:0.01223):0.16343):0.41889):0.34828):0.13892,(((60:0.04258,42:0.00014):0.59150,((27:0.00925,28:0.00078):0.76008,40:1.25696):0.14941):0.21454,20:1.18987):0.21255);

COG4461
(41:0.00015,32:0.00842,(16:1.12461,(39:0.0,35:0.0):0.90583):0.64383);

COG3119
(7:1.45077,(31:0.46233,50:0.37954):0.41538,(12:1.07726,(45:1.01957,19:0.81248):0.51308):0.18732);

COG0258
(13:0.55650,(49:0.83926,(48:0.76306,54:0.60533):0.10218):0.12592,(((26:0.95926,((23:0.26620,50:0.30060):0.29129,((14:0.18971,(31:0.21422,34:0.16936):0.10277):0.43001,(62:0.57732,30:0.54220):0.50709):0.06129):0.14182):0.08766,((4:0.90905,((6:0.08406,1:0.13415):0.44016,((9:0.33308,5:0.38505):0.12545,(((8:0.49698,3:0.47974):0.10945,(10:0.05864,7:0.03063):0.21051):0.08517,(0:0.12865,2:0.20180):0.31993):0.08447):0.14093):0.17092):1.68886,((57:0.0,46:0.0,44:0.0):0.28746,(56:0.08661,61:0.10041):0.23503):0.48660):0.19429):0.08526,(((((19:0.38151,(16:0.14967,(45:0.12057,22:0.18384):0.04955):0.16888):0.24728,(29:0.06972,36:0.14986):0.73465):0.15202,((52:0.35470,51:0.28094):0.09798,(47:0.46197,(53:0.31206,(27:0.00795,28:0.00548):0.38348):0.14889):0.05478):0.20660):0.10844,(40:0.84983,20:0.59591):0.12341):0.05411,(59:1.16116,((17:0.36464,15:0.38506):0.44873,11:0.91220):0.07127):0.07699):0.05118):0.05598);

COG0658
(((((((57:0.0,46:0.0):0.00281,44:0.00149):0.60693,(56:0.14709,61:0.25424):0.55926):1.26883,(49:0.93369,(60:0.03813,42:0.04163):1.16600):0.56317):0.33000,((20:1.37765,13:1.43189):0.44698,(59:1.38228,(62:1.13462,30:1.24920):0.24574):0.30092):0.22526):0.04794,50:1.73369):0.14105,(((11:1.10753,(12:0.85489,(39:0.00014,35:0.00016):1.04001):0.48620):0.38096,(((37:1.01679,(52:0.95046,(33:0.66580,((41:0.00012,32:0.00406):0.19350,(21:0.01176,(43:0.00695,38:0.00014):0.01837):0.20929):0.43163):0.29467):0.07366):0.41918,((47:0.87215,51:0.92200):0.17119,(53:0.85756,(27:0.02220,28:0.02390):0.83350):0.23750):0.18934):0.21393,(29:1.36213,((16:1.14374,22:1.15019):0.31245,19:1.02964):0.38961):0.47258):0.14190):0.21578,((17:1.14391,15:0.63971):0.64737,48:2.01138):0.40389):0.20460,(54:1.67933,((55:0.00014,58:0.00757):1.31681,((14:0.56915,(31:0.49737,34:0.57531):0.14757):0.59396,((63:0.16568,25:0.12831):0.71687,(24:0.70257,18:0.76431):0.18222):0.16353):0.08851):0.12351):0.04011);

COG3233
(10:0.28955,7:0.27734,(3:0.72519,((39:0.00177,35:0.00278):1.24039,(53:1.03487,51:0.28525):0.50007):1.42948):0.17481);

COG0412
(6:0.77519,(0:0.08833,2:0.11744):0.42675,(20:1.09602,((17:0.71251,(33:0.19292,21:0.22467):0.66123):0.24230,(24:1.28032,26:0.85435):0.39235):0.07529):0.11677);

COG0226
(16:0.45433,32:0.30935,((11:0.89190,(20:0.32421,(((23:0.39322,(24:0.30566,(34:0.40982,(63:0.00921,25:0.00014):0.21725):0.12089):0.14444):0.60399,((62:0.93414,30:0.82039):1.10772,((54:0.94627,13:0.54863):0.24670,(((45:0.19890,22:0.15862):0.44370,(49:0.62756,19:0.58042):0.20256):0.44165,((55:0.0,58:0.0):0.62074,18:0.77447):0.26354):0.21066):0.10107):0.14428):0.56608,((9:0.59355,5:0.65158):0.15623,(0:0.81651,(3:0.15230,7:0.17906):0.40376):0.13100):0.11384):0.35626):0.13212):0.12141,(47:0.43030,52:0.39457):0.10843):0.09412);

COG0606
(11:0.43114,((22:0.26837,19:0.35876):0.38168,(12:0.39190,(39:0.00014,35:0.00202):0.51082):0.40916):0.04331,(((53:0.34866,(27:0.00773,28:0.00202):0.33630):0.12860,((37:0.24131,(52:0.24886,(33:0.23817,(41:0.09408,(21:0.00531,(43:0.00014,38:0.00014):0.00592):0.07691):0.27087):0.11239):0.04986):0.22295,(47:0.46077,51:0.33169):0.05701):0.04592):0.18256,((17:0.15756,15:0.18144):0.27550,(20:0.45440,(((49:0.43493,(60:0.01491,42:0.01515):0.50319):0.49071,(54:0.67404,(23:0.39583,50:0.47814):0.11085):0.11750):0.08412,13:0.49232):0.07168):0.16596):0.11336):0.11075);

COG3496
(16:0.47241,19:0.61686,(37:0.91447,(39:0.00462,35:0.00016):0.88531):0.48149);

COG0318
(49:0.97387,(29:0.03936,36:0.04323):0.87449,(((57:0.0,46:0.0,44:0.0):0.22853,(56:0.02617,61:0.04221):0.37982):0.83222,(34:1.79100,((45:1.03790,8:0.74628):0.14805,(17:1.31138,(63:0.05399,25:0.05861):0.67556):0.26213):0.28185):0.22915):0.20583);

COG1055
((26:0.55608,(10:0.08262,7:0.08311):0.43153):0.21100,((17:0.22994,15:0.13669):0.81905,(((53:0.56033,(27:0.00016,28:0.00399):0.20637):1.76241,(37:1.00598,(((57:0.0,44:0.0):0.00014,46:0.00016):0.09735,(56:0.02950,61:0.03482):0.20652):0.97063):0.65913):0.28246,9:1.23507):0.07395):0.11192,((5:0.94275,(0:0.22255,2:0.29097):0.36928):0.45386,(12:1.29681,(49:0.79629,((58:0.29309,(63:0.08312,25:0.01775):0.17886):0.06161,((51:0.20375,((43:0.0,38:0.0):0.09665,33:0.08701):0.10953):0.23968,(6:0.21588,1:0.22640):0.47710):0.11725):0.27270):0.34495):0.40568):0.17291);

COG2141
(59:1.12378,34:0.50610,(18:0.48201,(((31:0.96865,(3:0.21982,8:0.24861):0.77725):0.38172,(0:1.10382,47:1.24992):0.25443):0.62601,(33:0.23990,(41:0.00728,32:0.01344):0.14769):0.62013):0.17279):0.32474);

COG1305
(13:1.13549,47:1.71813,(52:1.25770,((24:1.36082,(10:1.00263,5:1.44887):0.34349):0.19860,((2:0.65818,19:0.92298):0.60691,(23:0.63510,50:0.63846):0.78594):0.12670):0.14136):0.22673);

COG3619
((24:0.99306,((17:0.79505,53:0.77886):0.46607,((23:0.69745,(63:0.02879,25:0.03581):0.54823):0.12289,(34:1.05304,31:0.97569):0.21105):0.60822):0.02361):0.49119,45:0.69069,(51:0.78350,(39:0.0,35:0.0):1.51976):0.29560);

COG0177
(((29:0.04082,36:0.10788):0.32361,((51:0.15060,((47:0.23392,53:0.18008):0.03655,(((27:0.00014,28:0.00449):0.21436,(52:0.08415,(37:0.09422,(33:0.05941,((21:0.00014,(38:0.00012,43:0.00014):0.00433):0.01711,(32:0.01315,41:0.00014):0.02329):0.06050):0.02426):0.04483):0.07638):0.01387,40:0.57558):0.07594):0.06146):0.15910,(48:0.54967,(22:0.20617,(45:0.09499,16:0.14923):0.07529):0.15232):0.09168):0.10921):0.34739,(((55:0.0,58:0.0):0.24894,(18:0.08598,(24:0.14546,(63:0.01162,25:0.01770):0.26983):0.13342):0.10292):0.18360,(31:0.56284,(14:0.28583,34:0.38709):0.11688):0.10968):0.16232,((23:0.34028,50:0.32569):0.06576,((((0:0.37160,2:0.78746):0.25377,(9:0.87903,5:0.52435):0.19260):0.40971,((10:0.08540,7:0.00909):0.47818,(((13:0.32947,3:0.76057):0.16855,(6:0.21948,1:0.26348):0.40827):0.07934,8:0.39689):0.18464):0.27841):0.21458,((49:0.45100,(60:0.04013,42:0.03975):0.21754):0.48625,((17:0.13903,15:0.19875):0.28650,((54:1.08089,((57:0.0,46:0.0,44:0.0):0.09842,(56:0.09146,61:0.12752):0.19838):0.89198):0.17143,(12:0.27866,(26:0.09556,(39:0.00381,35:0.00016):0.04431):0.36905):0.28671):0.13468):0.13047):0.06821):0.10498):0.05905);

COG0782
((62:0.53285,30:0.31505):0.19316,(59:0.36458,((26:0.30413,12:0.38719):0.55480,(((57:0.0,46:0.0,44:0.0):0.22736,(56:0.06111,61:0.06183):0.30070):0.79178,(54:0.69623,48:0.33413):0.39777):0.22363):0.21463):0.06204,((((60:0.0,42:0.0):0.18699,49:0.32629):0.23144,(40:0.32903,((29:0.00992,36:0.02035):0.36353,47:0.24838):0.15064):0.12448):0.21542,(13:0.45848,((55:0.0,58:0.0):0.18858,((14:0.12703,(31:0.07894,34:0.12082):0.19109):0.17900,((63:0.0,25:0.0):0.13124,(18:0.18701,24:0.06814):0.03322):0.09496):0.04713):0.18467):0.10376):0.09283);

COG0005
((8:0.50246,(((21:0.07265,32:0.05259):0.61302,(23:0.42941,((31:0.07690,34:0.13104):0.38770,(24:0.21920,(63:0.02448,25:0.01511):0.21985):0.06247):0.07330):0.28026):0.10528,(22:0.51365,26:0.96078):0.05448):1.08403):0.07649,(3:0.47159,20:0.46613):0.05997,(((17:0.23667,15:0.06369):0.70023,((6:0.08335,1:0.03648):0.39834,(5:0.42554,(9:0.28553,(0:0.15063,2:0.13080):0.07101):0.10427):0.09885):0.11565):0.23382,(51:0.50590,47:0.62260):0.52167):0.07185);

COG0701
((((20:0.56211,8:0.25241):0.94233,(13:0.45452,3:0.61894):0.75977):0.23042,((21:0.00016,(38:0.00014,43:0.00014):0.00283):1.12545,(39:0.0,35:0.0):1.29540):0.33982):0.79381,(50:0.72790,23:0.47560):0.13082,(18:0.63932,(24:0.31135,((31:0.29389,34:0.21485):0.48680,(63:0.01834,25:0.08065):0.25433):0.10233):0.22722):0.12548);

COG1053
(20:0.33722,(0:0.11781,2:0.09826):0.43265,(((52:0.57425,(9:0.45589,(6:0.03487,1:0.01657):0.38387):0.08840):0.08683,(4:0.49713,(((13:2.18965,((3:0.32734,8:0.43308):0.29394,(50:1.43931,(14:0.29250,(63:0.02297,25:0.00015):0.29518):0.92938):0.17726):0.04316):0.04429,23:1.60913):0.09631,((60:0.00603,42:0.00320):0.73587,(((57:0.0,46:0.0,44:0.0):0.13150,(56:0.02936,61:0.03932):0.08664):0.36422,(18:0.06017,(24:0.05567,(55:0.0,58:0.0):0.18645):0.05888):0.26569):0.58854):0.10223):0.09679):0.06451):0.06838,((17:0.13777,15:0.16469):0.39005,(((47:0.18563,((29:0.01670,36:0.03658):0.14823,(45:0.17300,19:0.15672):0.07663):0.06177):0.22292,(53:0.22533,(27:0.00362,28:0.00105):0.19035):0.17187):0.17228,(26:0.31418,11:0.35554):0.12398):0.12708):0.08810):0.05713);

COG0079
((14:0.91671,13:0.70448):0.14330,(26:0.93082,(47:0.56039,((33:0.15088,((43:0.0,38:0.0):0.00494,21:0.00015):0.20577):0.08954,(40:0.56489,37:0.32929):0.05424):0.35016):0.32648):0.16415,((20:0.63636,(27:0.00386,28:0.00966):0.92574):0.20158,((9:1.17884,((10:0.16210,7:0.20526):0.89417,(6:0.65030,1:0.71263):0.90308):0.18139):0.31308,(24:0.72577,(3:0.41208,8:0.45403):0.27187):0.25594):0.03937):0.10455);

COG0746
(((11:0.95585,8:0.89046):0.20443,(((39:0.0,35:0.0):0.92033,(5:1.35974,19:1.03437):0.19273):0.09570,4:1.25222):0.08129):0.14055,(51:0.97164,((53:0.44294,(45:0.65606,(22:0.45096,16:0.51794):0.12144):0.18293):0.11507,((52:0.39615,((33:0.37844,37:0.46373):0.17461,((41:0.00375,32:0.01005):0.15010,(21:0.00442,(43:0.00014,38:0.00015):0.01739):0.07843):0.34126):0.02389):0.10403,28:1.04679):0.08292):0.19561):0.18168,(((((((55:0.0,58:0.0):1.00259,(18:0.51333,24:0.72970):0.15764):0.14737,50:0.92231):0.14379,((63:0.16195,25:0.08175):0.80676,(49:0.63953,(60:0.04578,42:0.06380):0.93873):0.27911):0.18498):0.10224,((0:0.39823,2:0.66179):0.82627,(20:0.84552,(6:0.25866,1:0.37681):0.87995):0.18249):0.08518):0.06643,9:1.81059):0.08848,((17:1.01109,15:0.94596):0.14136,3:1.19105):0.19957):0.00781);

COG0161
(37:0.31097,(33:0.19500,((41:0.00239,32:0.00225):0.06787,(21:0.00616,(43:0.00016,38:0.00014):0.00830):0.08799):0.14286):0.05904,(40:0.43721,((26:0.71041,(52:0.35802,(27:0.01356,28:0.01936):0.32772):0.11360):0.11043,((57:0.0,46:0.0,44:0.0):0.78224,(11:1.66065,(47:0.48354,((49:0.30228,(60:0.02716,42:0.02396):0.34912):0.30320,(23:0.37340,((55:0.0,58:0.0):0.52093,(3:0.35111,20:0.31091):0.16785):0.29446):0.10386):0.17829):0.09471):0.13518):0.51435):0.08736):0.06063);

COG5607
(22:1.23407,53:0.94498,((51:1.01259,(17:0.58935,15:0.58414):0.78154):0.12764,(0:0.22012,2:0.71416):1.23010):0.36632);

COG3511
(12:0.48098,19:0.50725,(0:1.18502,16:0.99148):0.61864);

COG1488
((((63:0.00595,25:0.00115):0.22153,(14:0.15871,(31:0.12327,34:0.08804):0.09888):0.12340):0.05959,((55:0.0,58:0.0):0.27202,24:0.21835):0.05199):0.29734,(49:0.55287,50:0.30113):0.22044,((48:0.46101,54:0.57465):0.20872,(15:0.68477,(20:0.47179,((((9:0.37171,(5:0.36616,(0:0.18046,2:0.10656):0.19597):0.09464):0.13261,((6:0.13314,1:0.11434):0.59573,((10:0.04291,7:0.04557):0.21456,4:0.78083):0.06166):0.11186):0.21776,(13:0.85712,(18:0.42497,(59:0.64328,62:0.96167):0.11795):0.38496):0.61544):0.46433,(((22:0.09905,(16:0.12781,45:0.09473):0.04827):0.85015,((47:0.43730,(27:0.01792,28:0.00015):0.44783):0.13426,(37:0.62576,(40:0.43832,(33:0.16813,(((43:0.0,38:0.0):0.00250,21:0.00014):0.03650,(41:0.00254,32:0.00497):0.05878):0.17507):0.09284):0.26530):0.29702):0.33526):0.97782,(30:0.96773,(17:0.32387,52:0.52394):0.63826):1.12911):0.20272):0.19005):0.07100):0.15097):0.08961);

COG0725
((((51:0.39132,19:0.45132):0.29252,(20:0.54367,(49:0.73354,(60:0.04477,42:0.02154):0.41496):0.12799):0.16829):0.55128,((55:0.0,58:0.0):0.46676,50:0.46182):0.13112):0.09363,((((((39:0.0,35:0.0):0.56518,12:0.53779):0.22397,(23:0.69346,11:0.47865):0.10962):0.22256,53:0.66514):0.10887,((9:1.28244,8:0.77807):0.19244,(5:1.70710,(4:1.19435,((6:0.16150,1:0.19564):1.17603,((0:0.32434,2:0.13579):1.18831,(3:0.38683,(10:0.11471,7:0.13401):0.28520):0.57877):0.09891):0.14632):0.35425):0.11011):0.16957):0.08339,((45:0.63607,(16:0.36755,22:0.19289):0.22221):0.13389,(((43:0.0,38:0.0):0.00739,21:0.00361):0.36759,37:0.70351):0.09990):0.23531):0.08802,((63:0.06133,25:0.08386):0.62061,((24:0.34670,18:0.50713):0.17842,(17:0.41303,15:0.38412):0.23181):0.04465):0.09044);

COG0503
((12:0.23076,(39:0.00452,35:0.00014):0.79255):0.44737,(62:0.56153,((30:0.67983,(40:2.08397,((3:0.43741,8:0.27182):0.65320,((10:0.04201,7:0.08578):0.60520,(5:0.68603,(0:0.43193,2:0.28539):0.70914):0.27201):0.63064):0.40819):0.26626):0.00026,(54:0.63357,48:0.61767):0.11014):0.14481):0.14871,((((53:0.48318,(27:0.00014,28:0.00502):0.29753):0.32373,(49:0.35299,(60:0.00837,42:0.01889):0.40456):0.10912):0.27885,(17:0.19517,15:0.20993):0.20259):0.13676,(13:0.39732,59:0.60403):0.06764):0.09519);

COG2239
(62:0.89261,59:0.74052,((13:0.52558,(((12:1.03511,45:0.81331):0.18035,(((55:0.0,58:0.0):0.56397,24:0.66244):0.27748,(((33:0.45660,(51:0.23556,(27:0.00014,28:0.00749):0.34175):0.11497):0.53666,((22:0.44012,19:0.66589):0.15900,(29:0.00015,36:0.02767):0.94786):0.11789):0.25831,(8:1.25090,((57:0.0,46:0.0,44:0.0):0.02647,(56:0.00614,61:0.00791):0.13951):0.99691):0.18972):0.08084):0.12859):0.13745,17:0.67499):0.09626):0.11848,(48:0.46456,54:0.54680):0.16826):0.21327);

COG0538
((((6:0.04915,1:0.05637):0.30946,(20:0.64224,((0:0.14053,2:0.10645):0.24295,(5:0.40243,9:0.46543):0.10107):0.09932):0.07485):0.14591,4:0.55092):0.05719,(14:0.54594,(((55:0.0,58:0.0):0.13943,(18:0.09026,(24:0.08014,(63:0.00916,25:0.00508):0.13860):0.01874):0.03845):0.12596,(((53:0.12881,(60:0.00796,42:0.00770):0.22138):0.03849,((52:0.25018,(33:0.05522,((41:0.00014,32:0.00234):0.00758,((43:0.0,38:0.0):0.00358,21:0.00346):0.02358):0.02396):0.05086):0.06799,51:0.11152):0.05625):0.11385,11:0.20566):0.04410):0.08694):0.08647,((13:0.29623,((39:0.0,35:0.0):0.15093,(19:0.06015,(45:0.02831,(16:0.06591,22:0.04413):0.02325):0.05962):0.17851):0.29013):1.99301,(17:0.11179,15:0.10207):0.36026):0.00019);

COG1007
((51:0.26059,(40:0.78192,(33:0.10139,((41:0.00015,32:0.00204):0.02400,(21:0.00014,(38:0.00014,43:0.00014):0.00015):0.02209):0.11130):0.03290):0.16696):0.75275,((11:0.90330,(39:0.00135,35:0.00053):0.71121):0.16808,((4:0.71539,(17:0.13058,15:0.17142):0.57652):0.12232,((47:0.43508,(53:0.51739,(27:0.03258,28:0.02544):0.46288):0.14245):0.31816,((19:0.63603,(45:0.15003,16:0.20572):0.28331):0.06958,(29:0.04828,36:0.06076):1.23002):0.20674):0.13428):0.11851):0.07247,((49:0.87115,(60:0.00526,42:0.00445):0.76470):0.38401,((6:0.12600,1:0.16113):0.85023,(5:1.37757,(9:1.20243,(0:0.35155,2:0.44615):0.50312):0.14416):0.35564):0.14796):0.14128);

COG1173
((((42:0.31586,51:0.51105):0.25476,1:1.17533):0.13288,50:0.51582):0.06992,20:0.84665,(54:0.77143,(26:0.84828,(62:0.94152,(49:1.20538,(30:1.05442,31:0.88277):0.06522):0.11821):0.18085):0.05352):0.16092);

COG2936
(17:1.02434,25:0.70430,(47:1.06018,(12:1.56875,(14:0.94157,(55:0.0,58:0.0):0.52265):0.37355):0.45203):0.08433);

COG0474
(34:0.52335,(62:0.47970,(30:0.79716,59:0.44241):0.14090):0.18194,((24:0.21143,18:0.20539):0.27868,((26:1.05375,((3:0.44222,6:0.55059):0.36871,(16:0.51868,(45:0.36779,((43:0.0,21:0.0):0.00015,38:0.00014):0.31231):0.29086):0.38842):0.13345):0.16356,(22:0.77589,20:0.65068):0.08797):0.10754):0.09804);

COG0614
(31:1.10912,14:0.99048,(49:1.02491,(16:1.00049,19:1.02012):0.29117):0.35967);

COG5013
((55:0.0,58:0.0):0.33060,24:0.27897,((53:0.21315,51:0.22488):0.29199,(9:0.31627,5:0.30702):0.23346):0.13367);

COG1168
((53:0.74111,((43:0.0,38:0.0):0.00015,21:0.00739):0.80854):0.09692,((24:0.52116,((63:0.02235,25:0.01748):0.63175,(14:0.23554,31:0.29805):0.46050):0.13129):0.11579,(23:0.44621,(18:0.58970,33:0.49047):0.06239):0.07883):0.13183,((26:0.98465,11:0.85119):0.13731,41:0.83535):0.08044);

COG0405
((60:0.00540,42:0.00732):0.42327,((21:0.00513,(43:0.00155,38:0.00014):0.00932):0.04221,(41:0.00938,32:0.00491):0.03491):0.32800,(22:0.46860,(15:0.55393,(47:0.75710,((((0:0.21723,2:0.25115):0.65623,(5:0.91481,9:0.63293):0.25004):0.23478,((6:0.41527,1:0.51574):0.46482,(11:0.37465,18:0.27711):0.47533):0.09243):0.38779,(17:1.26668,((55:0.0,58:0.0):0.75236,(27:0.00457,28:0.00014):0.66198):0.11332):0.10749):0.03481):0.15540):0.10647):0.05120);

COG1359
(23:0.92629,37:0.71509,((27:0.00866,28:0.00014):0.68880,(17:0.56560,((53:0.70954,52:0.80011):0.44288,(4:0.56640,(31:2.69802,35:0.17358):1.04021):0.16860):0.14648):0.19994):0.08996);

COG1403
((4:1.42363,(23:0.80200,(25:1.13787,(55:0.00487,58:0.01393):0.49744):0.12822):0.34956):0.57631,(47:1.14388,(45:0.13127,22:0.07311):0.43777):0.32267,(((39:0.0,35:0.0):0.12199,26:0.11092):0.46224,((24:0.55566,50:0.17476):1.54451,((31:0.28137,34:0.16533):0.25513,37:2.56914):0.64501):0.09862):0.26998);

COG1473
((52:0.58282,4:0.72382):0.40669,(31:0.64431,13:1.06430):0.15343,(6:1.43914,7:0.56657):0.20284);

COG2026
(53:0.86487,(33:0.80053,31:0.71006):0.16706,(((35:0.81951,9:0.54064):0.41301,(22:0.47299,(21:0.16561,32:0.23399):0.04788):0.55811):0.16632,17:1.24373):0.24465);

COG2217
(13:0.65055,(48:0.83233,(52:0.78962,(55:0.0,58:0.0):0.42915):0.07050):0.16411,(((6:0.33694,1:0.27654):0.69490,(5:0.52994,2:0.66622):0.21733):0.07398,(62:1.08891,(7:0.61257,(((57:0.0,44:0.0):0.00014,46:0.00147):0.24019,(56:0.02966,61:0.03861):0.10323):0.98393):0.31306):0.12620):0.05221);

COG0365
(((42:0.21831,49:0.20711):0.33018,(14:2.31223,52:0.21546):0.13606):0.11473,(19:0.30774,(33:0.09286,21:0.08218):0.22766):0.25899,((39:0.0,35:0.0):0.54615,17:0.27539):0.06515);

COG1304
(9:0.68909,(0:0.30387,2:0.22682):0.20463,(5:0.57939,(((10:0.05597,7:0.07461):0.44215,(8:0.44767,3:0.50244):0.07176):0.09401,((6:0.14063,1:0.09980):0.64902,((17:0.60005,(29:0.07533,36:0.08729):0.40192):0.17136,(54:1.05964,((24:0.48291,((55:0.0,58:0.0):0.52808,(63:0.02492,25:0.06323):0.44932):0.20129):0.20904,(((37:0.09303,(33:0.09778,((43:0.0,38:0.0):0.00238,21:0.00015):0.11614):0.05445):0.28081,(26:0.84671,(45:0.21152,(52:0.16319,(27:0.00243,28:0.00015):0.08919):0.15425):0.29621):0.17260):0.68677,(48:1.54682,50:0.79008):0.12123):1.35969):0.07364):0.07672):0.09930):0.04567):0.10431):0.09516);

COG0389
(30:1.05547,62:0.74440,(59:1.07640,(((((31:0.17176,34:0.22747):0.43455,(50:0.34540,15:0.26717):0.05457):0.11438,((27:0.03957,28:0.00570):0.54976,(52:0.31973,(33:0.26241,37:0.43057):0.14509):0.32733):0.16997):0.16084,(4:1.14866,(0:0.20085,2:0.36764):0.62194):0.17282):0.27747,23:0.81581):0.12457):0.18072);

COG2110
(11:0.39367,(12:0.43701,(((10:0.04627,7:0.18701):0.60220,(13:0.34788,((20:0.39757,9:0.57759):0.39995,(5:0.24168,(0:0.24477,2:0.15231):0.13449):0.18328):0.13694):0.08017):0.24809,(6:0.51737,1:0.36948):0.24690):0.09875):0.14892,(((43:0.0,38:0.0,21:0.0):0.13359,32:0.10120):0.16871,((63:0.00015,25:0.04311):0.41479,(53:0.25794,(34:0.46201,(55:0.0,58:0.0):0.49007):0.49114):0.17987):0.16323):0.09667);

COG0446
(11:0.68263,18:0.44125,(((3:0.30458,8:0.31986):0.40692,(32:1.21919,((52:1.76988,15:1.50974):0.51049,(4:1.06473,19:1.09619):0.28985):0.17906):0.13728):0.22834,(((31:0.29287,48:0.28492):0.29852,(30:0.58457,59:0.35834):0.13924):0.48648,54:0.48453):0.17231):0.11767);

COG1331
((15:0.97496,((57:0.0,46:0.0,44:0.0):0.34394,(56:0.08001,61:0.07081):0.30673):0.84796):0.15887,((16:0.96503,(11:0.61987,(12:0.33636,(39:0.00015,35:0.00014):0.55873):0.32747):0.15457):0.12366,(9:1.04160,(5:0.92769,(0:0.48802,2:0.29844):0.55278):0.26400):0.06722):0.12375,((6:0.61567,1:0.37879):0.66751,(23:0.53964,20:0.41363):0.08138):0.10031);

COG1834
(23:1.01348,(((39:0.0,35:0.0):0.73972,(17:0.14867,15:0.17289):0.50992):0.60123,(9:0.66381,(51:0.35663,22:0.72030):0.26752):0.58382):0.14333,(50:0.81247,(24:0.31959,18:0.30787):0.19160):0.15447);

COG1929
((18:0.36005,(50:0.27875,(23:0.25680,14:0.44599):0.05693):0.17574):0.06682,(52:0.39814,(37:0.36578,33:0.30551):0.05129):0.04693,(24:0.34226,((25:0.38636,(31:0.04453,(27:0.00782,28:0.00273):0.07086):0.59556):0.43791,(51:0.36347,((39:0.00014,35:0.00014):1.00088,(34:1.01509,17:0.57915):0.30885):0.20097):0.17508):0.04307):0.04253);

COG4842
(18:0.81256,24:0.57079,((55:0.0,58:0.0):0.43688,(63:0.00659,25:0.00165):0.25394):0.30265);

COG1680
(33:1.14775,(47:1.42721,(7:0.19181,(9:0.85120,5:0.36062):0.16014):0.42411):0.42798,((29:0.03714,36:0.07559):1.13760,(14:0.33399,(31:0.48788,34:0.47879):0.30169):1.00674):0.17147);

COG2271
((29:0.04084,36:0.03651):0.76536,(33:0.56924,((57:0.0,46:0.0,44:0.0):0.13063,(56:0.02554,61:0.03096):0.12249):0.26372):0.27144,(24:0.44321,((14:1.02852,(34:1.04083,63:0.84484):0.27752):0.13800,50:0.41176):0.16252):0.19639);

COG2146
(1:1.34940,(47:0.85461,11:0.90580):0.36235,((17:0.14558,(4:1.48498,((39:0.29045,(41:0.0,32:0.0):0.76563):0.52345,((55:0.0,58:0.0):0.16695,(24:0.37481,18:0.33585):0.35993):0.62439):0.32370):0.28687):0.21588,15:0.24031):0.29854);

COG0289
(((29:0.08821,36:0.05789):0.50472,(49:0.34923,(60:0.03150,42:0.01927):0.70475):0.26601):0.20756,((57:0.0,46:0.0,44:0.0):0.65123,(56:0.15839,61:0.19077):0.51517):0.63919,(((((39:0.0,35:0.0):0.24242,12:0.34012):0.33616,((17:0.15720,15:0.19791):0.34106,((24:0.29314,18:0.22190):0.22916,((63:0.02061,25:0.02634):0.20338,(14:0.27097,31:0.14063):0.25724):0.07910):0.13133):0.08977):0.75096,((20:0.61839,(3:0.29308,8:0.35717):0.22890):0.04708,((((27:0.01138,28:0.00642):0.34303,((40:0.74493,(37:0.32215,(52:0.21970,(33:0.08324,(((43:0.0,38:0.0):0.00307,21:0.00381):0.03254,(41:0.00680,32:0.00015):0.05916):0.13236):0.08642):0.06803):0.07084):0.06875,51:0.25545):0.05326):0.08795,53:0.38747):0.09277,((19:0.49115,(45:0.16157,22:0.18346):0.30694):0.20767,47:0.98853):0.10188):0.14463):0.08210):0.17274,(13:0.74739,((55:0.0,58:0.0):0.79031,(23:0.32957,50:0.33499):0.27556):0.21433):0.07068):0.14882);

COG2844
(53:0.50527,(27:0.00016,28:0.01382):0.78122,((51:0.54603,(37:0.38925,((33:0.13823,((41:0.00161,32:0.00176):0.04277,((43:0.0,38:0.0):0.00332,21:0.00334):0.02766):0.14853):0.23791,52:0.67860):0.06326):0.30623):0.20415,(((39:0.0,35:0.0):0.72618,12:0.57943):1.01070,(19:0.56402,(22:0.25028,(45:0.21612,16:0.21925):0.05645):0.30772):0.53087):0.28434):0.28221);

COG2124
(23:1.88411,17:0.79637,((53:0.74991,(45:1.07487,2:0.85652):0.48598):0.67102,(49:0.99092,4:0.63468):0.35633):0.27572);

COG1773
(43:0.00014,38:0.00016,(21:0.00014,((13:0.01835,(17:0.85020,((7:0.11539,(19:0.31849,(47:0.46588,53:0.19547):0.16230):0.12932):0.06649,((27:0.0,28:0.0):0.30854,48:0.53793):0.19680):0.04237):0.05123):0.26882,23:0.09487):0.91194):0.00591);

COG0368
(11:1.13947,51:0.77679,((15:0.52234,17:0.57704):0.73369,(((37:0.69463,53:0.39664):0.36428,(16:0.68404,(45:0.61991,22:0.65565):0.16568):0.26701):0.26623,((((39:0.0,35:0.0):1.38154,(((6:0.43617,1:0.47137):0.56273,4:1.51567):0.08317,(((10:0.27698,7:0.16875):0.72725,(0:0.50745,2:0.49633):0.81695):0.06189,((9:1.52969,5:0.67418):0.48410,(8:1.11545,3:0.69662):0.40840):0.05391):0.10778):0.30462):0.13923,(18:1.14004,50:0.97796):0.28571):0.12369,((((43:0.0,38:0.0):0.00016,21:0.00403):0.11026,(41:0.00786,32:0.00863):0.08101):0.57168,(23:0.96550,(63:0.04184,25:0.06043):0.97141):0.15227):0.13681):0.10901):0.10820):0.13055);

COG0759
(((15:0.33793,17:0.45025):0.15609,(((13:0.06377,((39:0.0,35:0.0):1.23499,11:0.53140):0.31699):0.19274,(34:0.36413,(14:0.40027,31:0.25062):0.09041):0.25156):0.13574,((23:0.36905,50:0.11730):0.14361,(20:0.28649,(54:1.56760,((60:0.05197,42:0.07047):1.71361,49:0.43757):0.27421):0.20114):0.55916):0.05862):0.15964):0.06118,((55:0.0,58:0.0):0.39454,(24:0.08771,(18:0.15221,(63:0.00016,25:0.07021):0.34039):0.08946):0.11371):0.10024,(((36:0.66500,47:0.72826):0.32009,((48:0.98677,((12:0.80305,(((57:0.0,44:0.0):0.00014,46:0.00014):0.58734,(56:0.09231,61:0.44506):0.92033):0.42098):0.12708,51:0.36183):0.07162):0.12825,(((19:0.61620,(45:0.14760,(22:0.37613,16:0.33881):0.24814):1.11221):0.29096,53:0.72698):0.32728,(52:0.20455,((21:0.0,41:0.0):0.29967,37:0.43063):0.11429):0.24472):0.15118):0.03771):0.07658,(27:0.00014,28:0.00015):0.64570):0.07900);

COG0671
(20:0.82320,(22:1.20347,(0:0.37565,2:0.34002):0.50914):0.24604,(8:0.94477,((18:0.80742,26:1.23390):0.34897,((17:1.19903,(29:0.12856,36:0.05865):1.18996):0.30818,(48:1.04676,(52:1.21970,(10:0.24561,7:0.36469):0.93486):0.30098):0.15393):0.18083):0.15713):0.15340);

COG0513
((17:0.66926,(2:0.87873,40:0.67686):0.08078):0.11384,(((29:0.01998,36:0.07539):0.80654,20:0.65583):0.16840,(26:0.91318,8:0.50752):0.12867):0.07936,(((6:0.38472,1:0.34766):0.55684,(59:0.74922,(62:1.19561,(60:0.01382,42:0.00648):0.57573):0.19210):0.09275):0.06071,(48:0.79328,3:0.36868):0.28512):0.08567);

COG3427
((6:0.55726,1:0.53216):0.69005,((39:0.00016,35:0.00014):1.00742,(53:0.70952,(16:0.15904,(45:0.53879,22:0.23425):0.09026):0.19691):0.57082):0.25101,((2:0.62041,11:0.89823):0.07775,(4:1.33896,(5:1.02389,9:0.46620):0.23854):0.24516):0.12317);

COG0053
(((50:1.04866,(((55:0.0,58:0.0):0.46626,(31:0.26047,34:0.26582):0.38133):0.42169,(0:1.23516,54:0.88370):0.52029):0.10402):0.17932,((15:0.80408,20:0.93518):0.13280,((17:0.60118,(22:0.31318,(45:0.22764,11:0.41144):0.15249):0.24510):0.40154,(49:0.88979,((51:0.52479,(52:0.50073,(37:0.26263,(33:0.10989,((43:0.0,38:0.0,21:0.0):0.05142,(41:0.00297,32:0.00015):0.02832):0.11900):0.22551):0.05264):0.11767):0.09543,(19:0.75836,(29:0.05183,36:0.03021):0.62176):0.07943):0.10096):0.30988):0.16079):0.11839):0.13496,(4:0.88753,(3:0.29754,7:0.29263):0.41033):0.13750,(13:0.79158,(53:1.01236,(9:1.60276,(39:0.0,35:0.0):0.94272):0.24097):0.14443):0.09892);

COG2267
((26:0.61281,(12:0.66291,(63:0.00015,25:0.01554):1.45034):0.26073):0.18425,(15:0.83378,((13:0.50790,7:0.46714):0.34877,14:1.35862):0.05782):0.11684,(24:0.90043,(23:0.86925,(37:0.66371,(52:1.02109,(41:0.00269,32:0.00311):0.72737):0.05526):0.27110):0.84756):0.11132);

COG4122
(26:0.85264,(((14:0.23778,(31:0.13737,34:0.11877):0.13837):0.39547,((23:0.19712,50:0.21682):0.14446,((55:0.0,58:0.0):0.63183,(24:0.31203,(63:0.02458,25:0.06500):0.37496):0.17285):0.18257):0.27292):0.44318,(20:0.46543,(17:0.38655,((27:0.00015,28:0.01065):0.58448,15:0.17458):0.10289):0.32991):0.10851):0.17068,(4:0.75757,(9:1.02372,11:0.76164):0.32160):0.13368);

COG1878
((4:1.05178,((7:0.43855,5:0.77985):0.28065,(18:0.99758,(0:0.91916,3:0.88523):0.13893):0.04350):0.06425):0.21426,((15:0.58007,(((55:0.0,58:0.0):0.83118,16:0.59367):0.18754,22:0.81605):0.06345):0.36043,(13:0.90934,(51:0.85904,17:0.83781):0.23909):0.13367):0.03075,((39:0.00356,35:0.00373):1.12188,(6:0.17825,1:0.25884):0.56803):0.10443);

COG5000
((29:0.05226,36:0.03364):0.81177,(19:0.65474,(22:0.31438,(45:0.25759,16:0.26926):0.16111):0.45921):0.29164,(20:1.46206,(53:0.67604,(27:0.00582,28:0.00418):0.74626):0.43626):0.09223);

COG3850
((53:0.75389,(27:0.00114,28:0.02900):0.55415):0.57689,(52:0.59243,37:0.53610):0.47595,(33:0.76017,51:0.62715):0.17143);

COG2114
(51:0.61079,48:0.83583,(19:1.33124,12:1.17043):0.35432);

COG2755
(((52:1.37036,31:0.80904):0.37421,17:1.04539):0.10624,(0:1.45528,(26:1.29621,(39:0.00059,35:0.00239):1.34574):0.52475):0.21410,((27:0.95757,(45:0.88068,(37:0.34308,(33:0.11760,((41:0.00358,32:0.00048):0.07604,(21:0.00014,(43:0.00014,38:0.00015):0.00414):0.02662):0.18991):0.19683):0.28373):0.15650):0.15202,49:1.50969):0.16355);

COG1266
((50:1.31990,(9:1.87858,10:1.26274):0.39660):0.37269,((53:1.45630,54:1.51954):0.29237,(20:1.33160,(37:0.71537,(43:0.00015,38:0.00014):0.51186):0.67576):0.17536):0.13815,((((57:0.0,46:0.0):0.00015,44:0.00380):0.51759,(56:0.13756,61:0.13468):0.38985):0.77762,((16:1.97711,48:1.50667):0.29589,((41:0.02247,32:0.00014):0.62127,11:2.83934):0.31457):0.24031):0.16659);

COG0031
((11:0.46743,13:0.31431):0.12481,((52:0.24450,40:0.21185):0.27001,((27:0.0,28:0.0):0.26297,((63:0.00612,25:0.00014):0.15460,(31:0.16966,34:0.19300):0.14649):0.16834):0.09972):0.08429,(49:0.49197,((60:0.03634,42:0.03000):0.72480,(20:0.56894,((6:0.39016,1:0.29162):0.42636,((0:0.21702,2:0.28019):0.21150,(7:0.51239,5:0.76825):0.11363):0.66346):0.24452):0.15171):0.05359):0.09575);

COG1492
((((50:0.60790,23:0.49300):0.11702,(63:0.03295,25:0.03501):0.35100):0.09308,(41:0.00573,32:0.00014):0.39760):0.18806,(18:0.68201,4:0.81862):0.17679,((11:0.73789,(17:0.25702,15:0.23428):0.37989):0.11885,((((39:0.0,35:0.0):0.42738,12:0.41809):0.28378,((45:0.17674,(22:0.27315,16:0.17142):0.04781):0.40843,(37:0.32959,(53:0.25977,51:0.18681):0.10532):0.25538):0.11898):0.13704,((0:0.21784,2:0.34168):0.88814,(6:0.33970,1:0.33936):0.58840):0.15706):0.06351):0.09633);

COG4307
((39:0.0,35:0.0):0.80812,16:0.53762,53:0.36666);

COG1014
(43:0.00014,38:0.00083,(21:0.00257,(((19:2.65212,((39:0.00040,35:0.00108):0.71618,(18:0.24997,(55:0.00150,58:0.00014):0.21565):0.63972):0.72980):1.18807,(37:0.67779,((17:0.34293,48:0.32149):0.09478,(50:0.26695,(14:0.38923,(63:0.01036,25:0.02600):0.21911):0.13098):0.27160):0.22433):0.12865):0.10163,(41:0.00332,32:0.00089):0.04700):0.02358):0.00077);

COG3226
(43:0.00016,38:0.00014,(21:0.00511,(51:1.43040,(41:0.00016,32:0.01344):0.12575):0.10985):0.00014);

COG2153
((45:0.78240,(39:0.0,35:0.0):0.76286):0.34356,(18:0.60842,(37:0.30530,(51:0.31590,((41:0.0,32:0.0):0.10927,((43:0.0,38:0.0):0.01262,21:0.00014):0.13490):0.41189):0.31409):0.13030):0.07686,(17:0.93252,14:0.60421):0.18739);

COG0627
((17:0.32281,((51:0.25132,(53:0.49029,15:0.32366):0.15037):0.08873,(33:0.22164,(41:0.01350,32:0.00310):0.18700):0.18793):0.08512):0.03814,(27:0.00350,28:0.00366):0.39052,((52:1.14520,((14:0.19412,(31:0.35211,34:0.33982):0.20843):0.63988,((55:0.0,58:0.0):0.55460,(63:0.01809,25:0.03087):0.46057):0.36892):0.40011):1.00843,(19:0.45953,(45:0.11372,16:0.18542):0.35077):0.08980):0.13374);

COG1505
(((15:0.38511,11:0.47007):0.44726,(2:1.08523,(10:0.11601,7:0.06933):0.39744):0.36929):0.55489,(27:0.00385,28:0.01740):0.84554,((39:0.00014,35:0.00150):0.67002,36:0.86954):0.13081);

COG1028
(56:0.05264,61:0.05550,(40:0.88899,(57:0.0,46:0.0,44:0.0):0.27784):0.15660);

COG1640
((20:0.51568,5:0.73777):0.11603,((11:1.15405,54:0.79850):0.20313,(50:0.38111,(34:0.48489,31:0.32286):0.14194):0.17604):0.14242,((((57:0.0,46:0.0,44:0.0):0.33852,(56:0.12180,61:0.09015):0.26492):0.80596,((52:0.73401,(37:0.49138,(33:0.19310,((41:0.00486,32:0.00659):0.08272,((43:0.0,38:0.0):0.01113,21:0.00014):0.08109):0.17813):0.21303):0.21475):0.24857,((12:0.41554,(39:0.0,35:0.0):0.56197):0.50344,(53:0.64585,51:0.45608):0.46013):0.13492):0.71545):0.89794,(15:0.31380,17:0.47915):0.12703):0.11402);

COG1272
(47:0.61840,(51:0.37202,(27:0.00014,28:0.01501):0.60326):0.34124,((((55:0.0,58:0.0):0.36074,(31:0.21701,34:0.15960):0.20668):0.79103,(11:0.77491,((39:0.0,35:0.0):0.89471,12:0.79941):0.56416):0.34684):0.23717,(((19:0.78777,(22:0.36444,(16:0.48355,45:0.58095):0.15267):0.22556):0.67952,(37:0.17615,(33:0.22136,((43:0.0,38:0.0,21:0.0):0.06610,(41:0.0,32:0.0):0.02936):0.07858):0.09505):0.33195):0.23207,(((14:0.77443,48:0.58809):0.11819,((63:0.02265,25:0.00744):0.37825,54:1.13512):0.07948):0.11957,(18:0.41914,24:0.30308):0.10335):0.09983):0.05127):0.08714);

COG3714
((53:0.52335,(39:0.00014,35:0.00015):0.53822):0.61127,(16:0.57110,19:0.91031):0.21701,(45:0.88654,(33:0.15559,((41:0.0,32:0.0):0.04695,((43:0.0,21:0.0):0.00014,38:0.00517):0.05186):0.29621):1.36436):0.37686);

COG2843
(11:1.11414,((25:1.32122,24:0.59701):0.35225,(12:0.86499,(34:0.79189,50:0.69617):0.42361):0.41858):0.07007,((28:1.13527,(39:0.0,35:0.0):1.04718):0.20419,(22:0.77594,19:0.58644):0.42481):0.15534);

COG1073
((13:0.90363,4:1.31680):0.92413,(9:1.58685,19:1.19760):0.42287,((39:0.00014,35:0.00323):0.63276,(((45:1.48675,52:1.56028):0.37149,(7:0.86340,(34:0.50883,50:1.11732):0.43947):0.39668):0.12439,15:0.79578):0.20252):0.15582);

COG1414
((52:0.97513,(24:0.72859,(4:1.23287,13:0.53843):0.03536):0.19800):0.20192,49:1.02243,(37:1.21615,19:1.71429):0.09711);

COG2301
((14:0.36316,34:0.16556):0.13533,50:0.18025,(((53:1.56511,(9:0.42334,(0:0.30834,2:0.28025):0.19415):0.37427):0.14868,(51:0.89768,4:0.52144):0.19587):0.47777,37:0.24160):0.07178);

COG2896
(((49:0.40754,(60:0.03635,42:0.03123):0.39397):0.41667,(23:0.59237,50:0.45532):0.15097):0.05342,(63:0.00016,25:0.02551):0.59682,((4:1.10279,(((0:0.32505,2:0.26675):0.35358,(5:0.87285,9:0.86070):0.23629):0.13435,((10:0.08586,7:0.02458):0.41442,(6:0.25073,1:0.15103):0.48038):0.16039):0.25483):0.21860,(((19:0.33109,(22:0.12502,(16:0.14315,45:0.11581):0.00639):0.11094):0.74322,(((33:0.11516,((41:0.0,32:0.0):0.04814,((43:0.0,38:0.0):0.00015,21:0.00573):0.02337):0.15125):0.09364,(37:0.28157,52:0.30925):0.05507):0.87836,(17:1.07110,(20:0.47551,((55:0.00260,58:0.00014):0.47444,(53:0.51625,(11:0.58028,(24:0.23631,18:0.33206):0.06039):0.06495):0.05111):0.17261):0.19121):0.06204):0.05091):0.05918,(15:0.82719,12:0.77359):0.11105):0.07572):0.04908);

COG0644
(51:0.34859,45:0.37972,((27:0.00960,28:0.01190):0.29909,(47:0.51561,((13:0.58152,32:0.80364):0.30329,(23:2.12098,26:1.39427):0.31125):0.83929):0.14142):0.11736);

COG0346
(9:1.17314,8:0.60646,(27:0.85493,(49:1.06879,(10:0.04320,7:0.04345):0.53118):0.46611):0.00213);

COG0589
((7:0.96221,((29:0.00015,36:0.11065):1.09128,(33:0.85740,19:1.08729):0.31653):0.11756):0.18631,(31:0.35781,34:0.09267):0.41779,((26:0.89462,(27:0.00014,28:0.00572):0.38425):0.28676,9:1.39936):0.09771);

COG1117
(3:0.09608,30:0.77912,(((((20:0.26331,(47:0.27917,(16:0.22195,(52:0.21464,(53:0.11339,((43:0.0,38:0.0,21:0.0):0.00465,(41:0.0,32:0.0):0.01130):0.10619):0.04651):0.10984):0.08118):0.18891):0.04595,(0:0.56339,(5:0.38113,(9:0.49922,7:0.35179):0.09509):0.05575):0.24148):0.02592,51:0.33617):0.04356,49:0.59495):0.02275,(((19:0.22862,(45:0.11960,22:0.14606):0.12018):0.18093,(26:0.35417,11:0.29433):0.16610):0.09954,((((23:0.14865,54:0.37255):0.07336,((55:0.0,58:0.0):0.25940,18:0.17911):0.18104):0.05009,50:0.22416):0.04312,(62:0.61530,8:0.27165):0.10417):0.07313):0.10466):0.06028);

COG2837
(51:1.00951,(((55:0.0,58:0.0):0.40749,(24:0.30768,(63:0.00727,25:0.01385):0.34506):0.19120):0.61821,(15:1.03688,11:1.11810):0.40357):0.43456,((37:0.39917,((41:0.0,32:0.0):0.24630,52:0.21706):0.21758):0.12990,(((39:0.0,35:0.0):0.29108,16:0.40320):0.29998,53:1.16885):0.08905):0.19581);

COG2166
(37:0.59807,((((39:0.0,35:0.0):0.55752,11:0.47036):0.74106,(((44:0.00015,(46:0.00662,57:0.00014):0.00655):0.58393,(56:0.07493,61:0.07321):0.13565):1.39694,(17:0.14774,15:0.28784):0.66336):0.17065):0.12919,(47:0.78353,(19:0.29538,(22:0.38230,(45:0.26709,16:0.15933):0.12550):0.16791):0.27022):0.25880):0.14426,(52:0.98851,51:0.57772):0.11958);

COG4799
(53:1.23511,(13:0.25626,(10:0.01089,7:0.02593):0.19430):0.06333,((0:0.10316,2:0.06937):0.33894,(29:0.01491,36:0.01444):0.38125):0.00861);

COG0587
((((48:0.52061,54:0.41733):0.24452,(((57:0.0,46:0.0,44:0.0):0.18057,(56:0.03923,61:0.05012):0.13639):0.59314,(49:0.36889,(60:0.00615,42:0.00802):0.34024):0.31299):0.08049):0.04473,(((40:0.44322,((41:0.01824,((43:0.0,38:0.0):0.00153,21:0.00012):0.01246):0.08868,(37:0.16120,52:0.24944):0.03423):0.09840):0.20214,(47:0.52136,(27:0.01322,28:0.00480):0.50780):0.10310):0.29111,((29:0.05461,36:0.05721):0.83188,(((55:0.0,58:0.0):0.73151,(18:0.54929,(63:0.02504,25:0.02354):0.52172):0.10841):0.08155,((14:0.53998,(31:0.34917,34:0.32097):0.20736):0.48784,(13:1.40797,(59:1.00088,(30:1.01504,62:0.65961):0.30782):0.10602):0.06078):0.10806):0.21030):0.07320):0.06559):0.04344,11:0.75046,(20:0.65380,(26:0.77412,50:0.46411):0.07589):0.03427);

COG1752
(26:1.28431,(36:1.42174,17:1.45025):0.33498,(50:1.33696,((48:0.85082,20:0.63167):0.13242,((37:0.86079,14:1.43126):0.16511,(((21:0.11040,(41:0.00014,32:0.00895):0.05685):0.64813,(47:0.49275,(27:0.00866,28:0.00014):0.50559):0.39232):0.07344,13:1.26683):0.12423):0.19610):0.14854):0.20864);

COG4328
(17:0.13117,15:0.50213,(22:1.24518,(39:0.0,35:0.0):0.88344):0.69286);

COG0668
(8:1.02967,(48:1.03760,((10:0.06698,7:0.15181):0.76574,(13:0.83453,(40:0.50024,19:1.00453):0.32535):0.15198):0.14853):0.21458,((((63:0.00639,25:0.00010):0.57532,((31:0.34452,34:0.42733):0.23816,14:1.04015):0.11454):0.17907,((55:0.0,58:0.0):0.70825,23:0.66335):0.06931):0.52035,(54:1.02473,(45:0.95553,(29:0.05187,36:0.04714):0.55070):1.18380):0.25740):0.09820);

COG0581
((26:0.80075,(((((55:0.0,58:0.0):0.28960,18:0.42292):0.21265,(49:0.45176,(19:0.35901,(45:0.19492,22:0.14097):0.22801):0.20689):0.35372):0.30254,(51:1.11366,13:0.72864):0.17318):0.20663,(((23:0.39014,(24:0.28881,((63:0.0,25:0.0):0.16674,(34:0.26349,14:0.23658):0.13491):0.13610):0.13454):0.37644,(50:0.46627,(54:0.77105,8:0.47383):0.12423):0.16844):0.04916,(30:0.73835,62:0.47630):0.76840):0.08756):0.35841):0.15282,(5:0.88248,(0:0.83870,(9:0.59484,(3:0.32119,7:0.28557):0.30602):0.12212):0.10008):0.22851,(11:0.67731,(20:0.60899,(47:0.39059,(16:0.33639,(52:0.29974,(53:0.21974,((21:0.00298,(43:0.00014,38:0.00014):0.00015):0.01877,(41:0.00015,32:0.00298):0.01791):0.15700):0.19899):0.08070):0.07464):0.14789):0.12506):0.10239);

COG3387
(23:1.78659,(53:0.75274,(39:0.00142,35:0.00014):0.47253):0.72690,(3:1.44209,(16:0.85982,(15:0.33923,19:0.39460):0.27106):0.76604):0.22705);

COG0277
(23:0.65384,(52:0.95030,4:0.99864):0.36041,((6:0.09912,1:0.16387):0.72405,20:0.58877):0.07529);

COG0243
(11:1.02328,(17:0.75054,(6:0.11410,1:0.18045):0.50372):0.51845,(4:0.87747,(60:0.03918,42:0.01264):1.07612):0.19889);

COG0115
(26:1.09254,13:1.22066,(3:0.50679,((8:0.48777,((29:0.05049,36:0.10080):0.72610,15:1.70719):0.23722):0.11600,5:0.41006):0.03817):0.39852);

COG0142
((29:0.03638,36:0.06095):1.01638,(26:0.89901,(54:1.06940,48:0.93451):0.49580):0.17961,(((((57:0.0,46:0.0,44:0.0):0.49441,(56:0.09211,61:0.16583):0.19162):1.03796,((23:0.37413,50:0.28338):0.29751,(40:1.03731,(31:0.30383,34:0.32849):0.53986):0.23824):0.15320):0.39873,(3:0.44509,(8:0.43405,(10:0.05641,7:0.12783):0.42733):0.08650):0.16264):0.07614,9:0.61529):0.19852);

COG0204
((47:1.72436,((14:0.25311,(31:0.15766,34:0.27348):0.19413):0.43922,((63:0.00015,25:0.00462):0.48124,((55:0.0,58:0.0):0.47528,24:0.45849):0.19141):0.21944):0.21786):0.23155,(48:1.69358,18:0.92539):0.32388,((60:0.02000,42:0.00366):1.32817,(13:0.84630,(54:0.96332,(59:0.97884,(62:0.86975,30:0.58628):0.17053):0.30445):0.27829):0.16171):0.19216);

COG0071
((29:0.12017,36:0.11558):1.17551,(40:1.01063,(51:0.48847,37:0.46726):0.15989):0.46780,(((53:0.94011,((55:0.0,58:0.0):0.71989,3:0.86764):0.16503):0.06077,23:0.64727):0.20723,(((13:0.47423,(20:0.30728,(10:0.01755,7:0.04491):0.79320):0.20638):0.22135,(17:0.93529,26:1.07307):0.07552):0.11813,47:0.93087):0.11300):0.21957);

COG1205
(((24:0.14598,18:0.19717):0.49300,(8:0.51014,12:0.62174):0.12781):0.19132,((10:0.13509,7:0.08202):0.58768,22:1.67480):0.24010,(15:1.25370,(0:0.57425,5:0.49116):0.37619):0.13703);

COG0847
(24:0.48290,(63:0.03835,25:0.00903):0.66420,(11:0.87291,(((17:2.15249,(23:0.34438,50:0.37105):0.71988):0.53984,(48:0.86152,(6:1.27703,(53:0.39086,(16:0.45665,(29:0.07225,36:0.10390):0.47147):0.11205):0.30100):0.09513):0.16716):0.11112,(13:0.70031,(49:0.34711,(60:0.00754,42:0.04683):0.66437):0.53511):0.13471):0.08668):0.33267);

COG0154
((((57:0.0,46:0.0,44:0.0):0.20817,(56:0.03071,61:0.01641):0.18119):0.48243,(48:0.80831,4:0.49859):0.12524):0.07045,(13:0.56399,20:0.31305):0.08286,(((31:0.38509,((55:0.0,58:0.0):0.31327,(24:0.10030,18:0.09256):0.19734):0.08671):0.12320,((49:0.33869,(60:0.02646,42:0.01740):0.25765):0.38868,((29:0.03053,36:0.04232):0.49896,(27:0.01310,28:0.00693):0.37673):0.13076):0.06204):0.05457,((33:0.95479,5:0.94918):0.35948,((3:0.28099,8:0.39507):0.47678,((59:0.81199,(30:0.59325,62:0.58858):0.34007):0.44110,54:0.78458):0.10651):0.07451):0.04776):0.01927);

COG0004
((23:0.33593,((55:0.0,58:0.0):0.64786,(24:0.18192,(63:0.00808,25:0.00781):0.22114):0.10197):0.04835):0.23645,((0:0.10402,2:0.18144):0.93878,(1:1.41042,(18:0.55186,13:0.58910):0.22482):0.27482):0.14893,((11:0.55319,14:0.54420):0.14154,((((19:0.47111,22:0.22332):0.14562,(53:0.19856,(47:0.37266,(33:0.11304,((43:0.0,38:0.0,21:0.0):0.04408,(41:0.0,32:0.0):0.04212):0.13161):0.27417):0.12805):0.09421):0.20817,((27:0.00016,28:0.00462):0.56407,(45:0.22339,16:0.23206):0.15141):0.06678):0.14325,(20:0.45430,((39:0.0,35:0.0):0.39361,12:0.43365):0.32195):0.07936):0.07864):0.04472);

COG1716
(56:0.10280,61:0.11000,((57:0.0,46:0.0,44:0.0):0.23042,((18:1.80421,47:1.73863):0.30479,(11:1.36443,(50:1.12036,(0:0.21830,2:0.35011):0.36697):0.24599):0.28723):0.50016):0.32043);

COG0443
(((57:0.0,46:0.0,44:0.0):0.08864,(56:0.00851,61:0.01894):0.04111):0.30230,(47:0.32943,(49:0.14179,(60:0.00229,42:0.01437):0.10720):0.25245):0.06948,(48:0.30096,(((8:0.21640,(6:0.01768,1:0.05691):0.30710):0.19756,(20:0.36527,13:0.31821):0.07449):0.05625,(((59:0.26521,(30:0.34200,62:0.27998):0.07068):0.24271,(18:0.09629,((55:0.0,58:0.0):0.14984,(24:0.09519,((14:0.06508,(31:0.03001,34:0.03271):0.07110):0.08759,(63:0.00016,25:0.00302):0.09967):0.04690):0.02673):0.03076):0.10982):0.06447,(4:0.48959,(11:0.53386,(26:0.17623,12:0.15423):0.14416):0.05569):0.05781):0.03724):0.06946):0.03462);

COG3329
(17:1.24223,19:0.64668,(18:0.62400,(39:0.00014,35:0.00014):0.86964):0.09461);

COG3304
(37:0.50015,((52:0.18761,(33:0.18940,((41:0.0,32:0.0):0.05403,((43:0.0,38:0.0):0.00676,21:0.00014):0.02495):0.11538):0.17621):0.69315,19:0.24183):0.18043,(50:0.68987,((39:0.0,35:0.0):0.39900,12:0.36061):0.39122):0.12524);

COG0457
(4:1.37385,(27:0.00530,28:0.02778):1.46619,((31:0.30847,34:0.27389):0.13414,(14:0.49415,36:2.00525):0.17563):0.33837);

COG1902
(13:1.48271,(2:0.58286,(6:0.29372,1:0.24122):0.30435):0.23815,((4:0.53907,18:0.46243):0.42109,((14:0.53661,(59:0.49560,34:0.38330):0.63057):0.40463,(47:0.64368,32:0.52095):0.47875):0.08475):0.12065);

COG2099
(12:0.35672,((39:0.0,35:0.0):0.38497,(((8:0.76067,(3:0.36322,(23:0.44347,50:0.31070):0.38841):0.11052):0.21126,(41:0.74327,(63:0.03455,25:0.07213):0.42280):0.11869):0.25681,(53:0.64677,17:1.04896):0.10974):0.56914):0.21673,(15:0.46753,(45:0.52056,(51:0.69497,(16:0.24036,22:0.30960):0.20885):0.07119):0.12127):0.09904);

COG1666
((24:0.43063,18:0.17801):0.14448,((39:0.0,35:0.0):0.17232,12:0.27811):0.38338,(15:0.52774,(49:0.72411,(53:0.49980,(51:0.32863,(37:0.23265,(((43:0.0,38:0.0,21:0.0):0.05261,(41:0.00014,32:0.00593):0.05183):0.14170,(33:0.07836,52:0.20115):0.05567):0.20838):0.14618):0.08688):0.19782):0.04916):0.06683);

COG1797
(18:0.63989,(17:0.51239,15:0.41050):0.37941,(((6:0.49518,1:0.26968):0.47375,((5:0.97958,((0:0.24107,2:0.31100):0.54055,(3:0.39033,8:0.42390):0.19322):0.03929):0.10946,(23:0.70612,((41:0.02348,32:0.00015):0.62035,(63:0.08226,25:0.08491):0.25185):0.21965):0.12417):0.08375):0.06573,((11:0.53620,(4:0.97551,((53:0.32166,51:0.35397):0.54888,(16:0.50058,(45:0.32850,22:0.29245):0.20698):0.26316):0.12587):0.06125):0.06779,((39:0.0,35:0.0):0.41423,12:0.31281):0.38141):0.11043):0.06090);

COG1404
(49:1.67755,(62:1.19710,31:1.19113):0.34650,((((14:0.77913,32:0.94580):0.66784,(27:0.01117,28:0.01785):1.17309):0.14513,37:1.10567):0.04720,41:1.46043):0.24253);

COG0303
((52:0.31023,(33:0.23713,((41:0.00015,32:0.01453):0.07286,(21:0.00362,(43:0.00014,38:0.00014):0.00369):0.05910):0.19579):0.12788):0.47510,(15:0.84250,(11:0.69421,(26:0.88586,19:0.89702):0.11430):0.09635):0.08009,(((63:0.03289,25:0.04658):0.81609,((55:0.0,58:0.0):0.44414,(24:0.29167,18:0.34509):0.17017):0.23084):0.35439,(20:0.68677,(17:1.38172,(60:0.04303,42:0.02395):1.02308):0.08906):0.12206):0.08929);

COG1294
((((39:0.0,35:0.0):0.63619,12:0.39008):0.12144,((63:0.0,25:0.0):0.38609,14:0.75273):0.24491):0.21780,((33:0.27955,52:0.22470):0.24953,(45:0.26007,19:0.37573):0.16345):0.32507,(49:1.46991,(((55:0.0,58:0.0):2.55873,((17:0.21357,15:0.17682):0.59851,((22:0.32715,51:0.40751):0.10611,((29:0.05619,36:0.04076):0.36869,16:0.80263):0.10026):0.21037):0.13957):0.30659,(((57:0.0,46:0.0,44:0.0):0.19930,(56:0.15652,61:0.06561):0.28533):0.79351,20:0.64604):0.19744):0.17836):0.11403);

COG1225
((((53:0.19641,51:0.18147):0.25773,(47:0.54427,(27:0.00678,28:0.00014):0.41972):0.15983):0.15989,(23:0.36366,50:0.15180):0.13772):0.13670,(24:0.25123,18:0.18195):0.11652,((29:0.47448,(45:0.27675,(22:0.35209,16:0.19156):0.07349):0.32040):0.20244,((55:0.0,58:0.0):0.60744,((49:0.27459,(60:0.01017,42:0.00867):0.41758):0.18686,(26:0.77422,(52:0.17499,((33:0.06843,((43:0.0,38:0.0,21:0.0):0.00693,(41:0.0,32:0.0):0.01152):0.05400):0.18783,37:0.27888):0.06858):0.30647):0.18135):0.03112):0.09031):0.08570);

COG0160
(((55:0.0,58:0.0):0.89125,(26:0.49788,(24:0.53374,(33:0.48512,(41:0.00015,32:0.01158):0.40394):0.19411):0.09441):0.32117):0.09947,(9:0.32937,5:0.29456):0.17535,(11:0.58416,(6:0.07067,1:0.04559):0.52846):0.11414);

COG0296
(17:0.49862,20:0.35623,((((57:0.0,46:0.0,44:0.0):0.25943,(56:0.07502,61:0.04577):0.26414):0.56108,((31:0.76372,24:0.49437):0.18028,0:2.15561):0.04106):0.08527,(16:0.48016,(52:0.24709,(33:0.20996,((43:0.0,38:0.0):0.00246,21:0.00161):0.20778):0.06505):0.20449):0.10603):0.04125);

COG1141
((((17:0.26977,15:0.21837):1.16948,(((63:0.02435,25:0.02534):0.39654,((55:0.0,58:0.0):0.09409,24:0.09919):0.16137):0.41693,(31:0.75352,(14:0.34664,34:0.36987):0.30454):0.35138):0.30189):0.00731,50:0.19782):0.10050,23:0.38460,(13:0.42532,((9:1.09342,8:1.00300):0.36873,(10:0.00014,7:0.03956):0.38743):0.00013):0.14414);

COG0364
(((14:0.30005,31:0.37048):0.28394,((63:0.00031,25:0.01120):0.23972,((55:0.0,58:0.0):0.37295,24:0.25028):0.11595):0.08347):0.33469,(54:0.78371,(13:0.37626,20:1.26283):0.12869):0.07931,(((48:0.56661,(52:0.24567,37:0.24532):0.22086):0.17456,((((53:0.42658,((60:0.01089,42:0.03225):1.02342,(27:0.00846,28:0.00332):0.29237):0.13563):0.18894,(40:0.55599,(33:0.06244,(((43:0.0,38:0.0):0.00188,21:0.00014):0.01868,(41:0.00014,32:0.00190):0.00667):0.09160):0.13288):0.32600):0.05847,(47:0.75480,19:0.48885):0.15869):0.05935,(45:0.13132,22:0.15355):0.34819):0.22932):0.10132,(((57:0.0,46:0.0,44:0.0):0.15293,(56:0.04521,61:0.03396):0.22261):0.42210,(11:0.54108,(17:0.12976,15:0.16630):0.32144):0.10893):0.08712):0.03829);

COG1233
(50:0.92005,8:0.84687,((63:0.05826,25:0.06517):0.81252,(3:1.40650,(53:0.92203,19:0.98838):0.38308):0.38269):0.11876);

COG1485
(47:0.76364,(37:0.40205,(33:0.21221,((43:0.0,38:0.0,21:0.0):0.10663,(41:0.00261,32:0.00517):0.05741):0.19942):0.21023):0.20827,((11:0.72109,((39:0.0,35:0.0):0.46088,12:0.37873):0.14628):1.45904,(((27:0.0,28:0.0):0.60278,53:0.46434):0.12371,(19:0.51734,((29:0.02559,36:0.18600):1.32353,(22:0.30902,(45:0.21396,16:0.31488):0.08935):0.20849):0.09341):0.30612):0.00018):0.12780);

COG1721
(54:1.35971,(53:2.19798,37:0.94984):0.06211,((5:2.09655,((6:0.15832,1:0.32383):1.63315,(20:0.98369,(13:1.75315,(24:1.18684,(63:0.03459,25:0.02986):0.82333):0.45593):0.29230):0.26434):0.24408):0.39102,(((45:0.23738,22:0.35867):0.72442,4:1.68281):0.29110,26:1.16069):0.15289):0.20435);

COG1670
((49:0.52248,(60:0.00571,42:0.04547):0.61773):0.33938,30:1.68508,(((((1:0.84264,(26:1.21774,(53:0.32669,(27:0.00832,28:0.00014):0.65498):0.99653):0.15213):0.23017,13:0.65408):0.15649,52:0.77632):0.11449,7:0.58916):0.21521,(3:0.81059,(29:0.03287,36:0.15385):0.83474):0.18974):0.20467);

COG1018
(11:0.59778,18:0.30184,(24:0.34587,((40:1.73874,50:0.22014):0.51323,(4:1.69325,(55:0.0,58:0.0):0.58513):0.11881):0.16119):0.12986);

COG1310
(((11:0.80582,(0:1.41196,5:0.57248):0.39789):0.11113,(9:0.88707,(8:0.54351,(6:0.04017,1:0.13528):0.76074):1.05550):0.20059):0.14235,(53:0.60663,32:0.65911):0.61332,(((39:0.0,35:0.0):0.26843,12:0.15325):0.78691,(20:0.40905,(17:0.70599,15:0.87447):0.15582):0.40508):0.14353);

COG2020
(((52:0.57679,37:0.68626):0.40400,(17:0.90590,23:1.44677):0.54972):0.54537,53:0.94000,((9:1.40360,(10:0.28701,7:0.64276):0.91333):0.25623,15:1.29819):0.30802);

COG1966
(14:0.57908,(39:0.00100,35:0.00163):0.42307,(((27:0.00483,28:0.00218):0.25942,(53:0.15200,51:0.23817):0.09310):0.10746,((49:0.20721,(60:0.00835,42:0.01315):0.27435):0.19395,(((50:0.40567,(52:0.36530,37:0.35485):0.19712):1.18158,((18:0.53359,20:0.47099):0.32231,(5:0.87089,(9:0.66362,7:0.52772):0.45949):0.10517):0.19753):0.39518,(23:0.37403,24:0.54873):0.20281):0.17376):0.09492):0.19027);

COG0596
(((5:1.12754,(49:0.65985,(60:0.00074,42:0.01908):0.26556):0.94171):0.14482,54:1.61041):0.04857,62:1.27222,(50:0.97998,9:1.38805):0.36537);

COG1610
((27:0.02526,28:0.00014):0.35762,(53:0.28677,(51:0.53598,37:0.22440):0.14220):0.01564,(47:0.36333,((16:0.22258,(45:0.28838,22:0.18469):0.16499):0.44390,((13:0.32550,((23:0.10923,50:0.26877):0.21594,((63:0.0,25:0.0):0.21627,(24:0.18121,18:0.08816):0.11359):0.29784):0.12708):0.07438,(49:0.64434,((39:0.0,35:0.0):0.44672,12:0.38665):0.26086):0.06350):0.21233):0.09106):0.10343);

COG1387
(20:0.38682,(6:0.61882,1:0.50025):0.58152,((55:0.0,58:0.0):0.68670,(((39:0.0,35:0.0):0.23668,12:0.28845):0.55511,((((13:1.09916,14:1.15446):0.28434,(10:0.06933,7:0.05744):0.85628):0.17253,(22:1.43745,(37:0.45188,(33:0.14133,((41:0.0,32:0.0):0.04649,((43:0.0,38:0.0):0.00014,21:0.00354):0.04956):0.05849):0.37707):0.40660):0.22499):0.06098,3:1.25485):0.29357):0.18940):0.08771);

COG1132
(4:0.95619,(0:0.09372,2:0.14106):0.87652,(20:0.96662,(((57:0.0,46:0.0):0.00140,44:0.00016):0.13171,(56:0.04243,61:0.05557):0.25471):0.64631):0.29812);

COG0494
(((57:0.0,46:0.0,44:0.0):0.16879,(56:0.00014,61:0.02498):0.03551):0.61314,(48:1.44873,(40:1.13632,36:0.99031):0.22232):0.18614,(20:0.94784,13:1.25990):0.15362);

COG1253
((((55:0.0,58:0.0):0.54598,(49:0.38356,(60:0.01655,42:0.00829):0.26082):0.33419):0.20074,(29:0.05197,36:0.04460):0.96408):0.09879,((52:0.83287,(40:0.51435,(27:0.00336,28:0.00213):0.50087):0.98394):0.16428,47:0.75896):0.26527,((13:0.58002,(59:0.73612,(30:0.95829,62:0.61648):0.32984):0.30820):0.29418,(31:0.16108,34:0.17326):0.69785):0.08501);

COG1140
(51:0.18992,45:0.17481,(53:0.21553,((9:0.35957,5:0.29251):0.25558,((39:0.00016,35:0.00175):0.45443,((55:0.0,58:0.0):0.25557,24:0.22300):0.10240):0.06859):0.20146):0.06162);

COG0599
(((63:0.00014,25:0.07474):0.83137,((27:0.00015,28:0.00716):0.74743,((6:0.20552,1:0.16659):0.42595,(24:0.35156,18:0.14188):0.58879):0.25558):0.22525):0.38002,17:0.84072,(47:2.40563,(0:0.53859,(19:0.49699,45:0.63303):0.07987):0.38062):0.00350);

COG3176
(51:0.81095,(15:1.36692,(45:0.76318,19:2.53821):0.00024):0.25718,(53:0.45865,(12:0.33534,(39:0.00014,35:0.00015):0.71389):0.26525):0.08178);

COG0251
((13:0.29525,40:0.58064):0.00952,(4:0.59424,(26:1.30745,(20:0.37923,9:0.44223):0.18063):0.11741):0.00026,(((10:0.05486,7:0.07542):0.02954,(2:0.21803,(0:0.23639,5:0.15874):0.03979):0.13356):0.08100,((60:0.00137,42:0.00584):0.50359,(((14:0.32923,31:0.15320):0.15416,((55:0.0,58:0.0):0.27130,24:0.26709):0.12277):0.08024,(50:0.15957,(63:0.01741,25:0.01880):0.42065):0.07518):0.08159):0.10114):0.10952);

COG2887
((29:0.15113,36:0.13890):1.50454,(19:0.84266,(22:0.53456,(45:0.38370,16:0.34899):0.14716):0.20521):0.39744,(53:1.62001,((26:1.72771,(49:1.02182,(60:0.04598,42:0.01775):0.56472):1.10321):0.20671,(48:1.14536,9:1.62190):0.38352):0.15085):0.26121);

COG1024
(((31:0.13456,34:0.35620):0.58128,((55:0.0,58:0.0):0.56294,36:1.05888):0.65600):0.25533,47:1.36277,(20:1.63313,15:1.13699):0.19871);

COG0732
(29:1.21438,(14:1.39339,(51:1.24497,(37:1.02767,19:0.93469):0.11024):0.22451):0.20541,(((43:0.0,38:0.0):1.35235,(41:0.56910,32:0.55086):0.73369):0.24692,((7:0.74479,8:1.04614):0.26331,(4:1.05929,(22:1.34367,52:1.19268):0.50162):0.21185):0.19085):0.05508);

COG3956
(24:0.28494,18:0.31996,((55:0.0,58:0.0):0.53844,(23:0.32696,50:0.23255):0.39436):0.14193);

COG0436
(2:0.75235,(29:0.03896,36:0.07823):0.73968,((47:0.63180,(52:0.14140,37:0.15482):0.37132):0.55920,(48:1.74397,((57:0.0,46:0.0,44:0.0):0.52184,(56:0.12434,61:0.08956):0.09260):0.82603):0.45967):0.19671);

COG4208
((16:0.16929,22:0.20057):0.11687,((18:0.36006,((27:0.00015,28:0.00681):0.34068,((37:0.32164,(33:0.13415,((21:0.00335,(38:0.00012,43:0.00014):0.00015):0.00927,(41:0.00014,32:0.00337):0.01108):0.13677):0.27703):0.19974,((39:0.00381,35:0.00014):1.00557,(17:0.26466,15:0.25744):0.14780):0.19951):0.13398):0.07616):0.05951,47:0.45265):0.02834,(19:0.30554,(51:0.39174,53:0.19120):0.02017):0.04040);

COG1201
(51:0.72029,((39:0.0,35:0.0):0.38950,(53:0.31591,((43:0.0,38:0.0):0.00525,21:0.00886):0.36311):0.13694):0.46614,(3:0.81652,(4:1.31451,((19:0.33233,(22:0.16299,(45:0.15686,16:0.16768):0.05507):0.21326):0.62823,15:1.48405):0.21124):0.08733):0.30874);

COG4770
(53:0.59707,(29:0.01034,36:0.01922):0.62493,(26:0.51778,4:0.40106):0.27023);

COG1070
((54:1.29544,48:1.01413):0.64119,((39:0.0,35:0.0):1.11754,((55:0.0,58:0.0):1.08664,(53:0.73895,9:1.08979):0.21551):0.14834):0.13039,((17:0.35563,15:0.25858):0.91903,(31:0.38297,50:0.44361):1.30870):0.18901);

COG2230
((20:0.68329,((49:0.24152,(60:0.00014,42:0.01670):0.31760):0.25201,(23:0.42403,50:0.37934):0.12199):0.14790):0.15813,(11:0.54852,(12:0.73924,51:0.53068):0.16000):0.40333,((37:0.82990,(33:0.15381,((41:0.0,32:0.0):0.05107,((43:0.0,38:0.0):0.00199,21:0.00299):0.04734):0.06869):0.43179):0.32605,45:0.76507):0.11706);

COG0433
(51:0.43751,19:0.30708,(((39:0.0,35:0.0):0.66334,((13:0.79749,11:0.93877):0.98833,(15:1.75596,(10:0.24668,7:0.18748):1.77535):0.31697):0.73886):0.09981,((52:0.37476,(53:0.25974,(33:0.20494,(21:0.00310,(43:0.00179,38:0.00014):0.00410):0.20608):0.05764):0.11266):0.07463,(18:2.09751,34:0.21578):0.16959):0.05495):0.06496);

COG2951
((27:0.00580,28:0.00014):0.62951,((41:0.0,32:0.0):0.01452,((43:0.0,38:0.0):0.00591,21:0.00198):0.05781):0.58964,(47:0.46288,(19:0.79830,(52:0.74943,37:0.28810):0.33968):0.63649):0.19482);

COG1523
(16:0.74714,(52:0.47607,(33:0.30657,(21:0.00224,(43:0.00014,38:0.00015):0.00215):0.28819):0.18462):0.09936,((37:0.75605,(((57:0.0,46:0.0,44:0.0):0.26465,(56:0.08776,61:0.04619):0.26208):0.52459,((23:0.69686,(13:0.74020,24:0.78931):0.12495):0.17354,(34:1.12904,59:0.88309):0.28830):0.78255):0.21185):0.12494,((53:0.40808,51:0.31847):0.11860,((39:0.0,35:0.0):0.41053,(0:0.11324,2:0.09675):0.41289):0.13074):0.06184):0.12367);

COG0174
((((14:0.11046,(31:0.06069,34:0.10221):0.07745):0.15351,((55:0.0,58:0.0):0.14413,(24:0.12694,(63:0.00296,25:0.01634):0.14116):0.03850):0.08158):0.15141,11:0.44413):0.02615,4:0.46746,((6:0.04848,1:0.05769):0.56227,(13:0.37773,((3:0.35605,8:0.37729):0.04893,((10:0.10528,7:0.03978):0.34969,(((9:0.72788,((20:0.33325,(17:0.12241,15:0.14038):0.22484):0.07180,((((33:0.05252,(41:0.0,32:0.0):0.03734):0.08583,(37:0.09442,52:0.25017):0.02995):0.09748,(47:0.29637,(27:0.00952,28:0.00016):0.26233):0.04895):0.11104,(49:0.19085,(60:0.01843,42:0.01914):0.28001):0.35005):0.04068):0.25319):0.11817,(29:0.04479,36:0.12731):2.26079):0.06599,50:1.52620):0.11733):0.05821):0.07992):0.02723):0.03835);

COG0183
((54:0.64090,(63:0.06195,25:0.01421):0.37160):0.07859,(50:0.25458,36:0.54409):0.08217,((17:0.55118,((10:0.03461,7:0.02292):0.34092,(3:0.27053,8:0.25423):0.29095):1.27224):0.16100,(60:0.02057,42:0.02219):0.46329):0.05707);

COG2898
(19:0.76788,(45:0.70323,(47:0.67267,(((63:0.01964,25:0.01819):0.85279,((55:0.0,58:0.0):0.72797,24:0.61288):0.15876):0.31907,(16:1.81559,(14:0.74179,26:0.78912):0.77316):0.20037):0.45821):0.11669):0.12716,(51:0.57859,(53:0.46692,22:0.54377):0.13544):0.07185);

COG0376
(47:0.23176,((16:0.13658,(19:0.20474,22:0.16066):0.04778):0.06753,((33:0.39243,4:0.40128):0.09796,((39:0.0,35:0.0):0.28297,12:0.18825):0.08965):0.04390):0.05164,((21:0.04515,(41:0.00155,32:0.00395):0.04191):0.32269,(18:0.15393,(17:0.24652,37:0.13792):0.16625):0.09633):0.04007);

COG0531
(9:1.14900,(26:1.22946,18:0.98466):0.14244,((31:0.96636,(5:1.16540,17:1.46164):0.20335):0.09305,(15:1.06814,8:0.74526):0.20965):0.14568);

COG2018
((39:0.0,35:0.0):1.39702,(27:0.0,28:0.0):0.68818,20:0.35250);

COG1125
((11:0.42534,(39:0.00029,35:0.00230):0.75629):0.12865,(50:0.61370,((34:0.24890,(31:0.22210,(60:0.00016,42:0.02685):1.16698):0.06538):0.11779,14:0.32456):0.30204):0.04264,(51:0.58158,(((45:0.19182,16:0.22077):0.30144,(33:0.20254,((43:0.0,38:0.0):0.00797,21:0.00370):0.24604):0.26116):0.14790,15:0.72456):0.06226):0.07609);

COG0491
(8:1.22834,(60:0.01430,42:0.00809):1.06954,(40:1.01689,(50:0.67049,(14:0.37923,(31:0.23698,34:0.32862):0.29450):0.40855):0.23561):0.08978);

COG2814
(49:1.01729,(14:0.40803,(63:0.02360,25:0.01005):0.24058):0.31450,(33:0.69924,(((39:0.00016,35:0.00241):1.17041,(52:0.34101,(60:0.02157,42:0.00473):0.32583):0.63412):0.39448,((55:0.0,58:0.0):0.97086,18:0.68994):0.25013):0.14089):0.11551);
