# Supplementary material for: A phylogenomic study quantifies competing mechanisms for pseudogenization in prokaryotes—The Mycobacterium leprae case
Source: PLoS One. 2018 Nov 1;13(11):e0204322. doi: 10.1371/journal.pone.0204322 (PMC6211624; doi:10.1371/journal.pone.0204322)
Supplement: S3 File — This file contains the gene trees constructed for the NPG set. Species identified according to their serial numbers (SNs) in S1 File. (TXT) [file pone.0204322.s004.txt]

COG1612
((53:0.61482,(47:0.60908,51:0.70894):0.22483):0.40413,(11:1.35185,((20:1.74710,(18:0.49315,(24:0.49720,((55:0.0,58:0.0):0.61899,(63:0.00022,25:0.00296):0.44860):0.16075):0.15824):0.59606):0.28427,(9:1.49312,(12:0.63317,(26:0.09722,(39:0.00014,35:0.00311):0.10489):0.88907):0.87407):0.20540):0.18498):0.24861,((17:0.42405,15:0.41257):1.10034,((29:0.09417,36:0.17941):0.81982,(19:0.70175,(45:0.25524,(16:0.22775,22:0.36347):0.13991):0.38352):0.24025):0.70659):0.18920);

COG2208
(((63:0.02299,25:0.00016):0.62054,(55:0.07800,58:0.00743):0.54601):0.56041,((23:0.49949,50:0.59053):1.87307,((16:0.21792,22:0.13963):1.13194,(37:2.22374,(39:0.00014,35:0.00151):1.63995):0.44764):0.31549):0.06215,(13:0.94179,(61:0.42115,((46:0.0,44:0.0):0.00014,57:0.00148):0.18469):1.13690):0.24447);

COG4755
(5:1.21693,9:0.60138,(0:0.18221,2:0.21882):0.23211);

COG3102
((43:0.0,38:0.0):0.00519,21:0.00506,((33:0.30568,(52:0.75189,37:0.61988):0.56500):0.30109,(41:0.00015,32:0.01018):0.12788):0.03900);

COG0554
(((19:0.55117,(16:0.13597,22:0.16876):0.18215):0.25198,((4:0.39376,(26:0.05567,(39:0.0,35:0.0):0.03756):0.51790):0.11938,((17:0.34043,15:0.24041):0.35919,(20:0.42409,(6:0.53848,(9:2.34771,1:0.80712):0.33063):0.14384):0.11449):0.07449):0.04613):0.02737,(7:0.34394,(30:0.32748,59:0.19722):0.28510):0.03316,((54:0.32949,(53:0.44234,11:0.20246):0.07679):0.10584,(((52:0.14394,(37:0.15355,(((43:0.0,21:0.0):0.00014,38:0.00011):0.02287,(41:0.00196,32:0.00753):0.02394):0.09775):0.03546):0.12103,(23:0.14458,50:0.13574):0.11622):0.14188,((14:0.18122,(31:0.05620,34:0.08123):0.09341):0.22467,((24:0.13821,(55:0.0,58:0.0):0.19456):0.05298,((25:0.13450,18:0.13706):0.04156,47:0.35292):0.04933):0.04238):0.09869):0.03182):0.04799);

COG1605
((20:0.48922,(27:0.00014,28:0.00529):0.44743):0.31012,49:0.80406,(13:1.04502,(((8:0.54770,(((14:0.36480,((23:0.75467,50:0.81779):0.45295,(31:0.46385,34:0.52613):0.03419):0.19766):0.43887,((5:2.55656,(60:0.06068,42:0.00014):0.49848):0.23568,(((55:0.0,58:0.0):0.14278,(11:0.54449,((63:0.00787,25:0.00014):0.12374,(24:0.11288,18:0.13928):0.09416):0.10490):0.12902):0.64633,((6:0.91753,1:0.62048):0.78445,9:1.27887):0.15895):0.16705):0.35930):0.25514,(4:0.31289,(26:1.07622,(0:0.32870,2:0.34103):0.23922):1.02500):0.72352):0.25400):0.36628,3:0.25857):0.48473,((12:0.19672,(45:0.34433,16:0.02446):0.19267):1.38656,40:0.63883):0.07940):0.21132):0.16487);

COG1449
(10:1.35982,48:1.50017,((3:0.35440,1:0.54729):0.54271,(17:0.83968,20:0.65224):0.69901):0.72533);

COG0399
(((50:0.93692,37:0.60316):0.33204,7:0.36461):0.09067,(12:0.93041,20:0.56779):0.22132,((22:0.35891,(52:0.25860,(27:0.04816,28:0.00023):0.19247):0.19254):0.52193,(((60:0.00545,42:0.08870):0.91707,(31:0.86298,3:0.34983):0.16899):0.14293,5:0.54681):0.08892):0.07045);

COG3739
((52:0.60250,(19:0.85171,14:0.64863):0.14310):0.18668,18:0.27463,((63:0.03827,25:0.04332):0.38516,24:0.39014):0.07363);

COG5481
(19:1.01471,22:0.02895,(16:0.16729,45:0.07395):0.18827);

COG2166
(37:0.59807,((((39:0.0,35:0.0):0.55752,11:0.47036):0.74106,(((44:0.00015,(46:0.00662,57:0.00014):0.00655):0.58393,(56:0.07493,61:0.07321):0.13565):1.39694,(17:0.14774,15:0.28784):0.66336):0.17065):0.12919,(47:0.78353,(19:0.29538,(22:0.38230,(45:0.26709,16:0.15933):0.12550):0.16791):0.27022):0.25880):0.14426,(52:0.98851,51:0.57772):0.11958);

COG2876
((((17:0.50492,(23:0.19404,50:0.20190):0.18671):0.13390,((57:0.0,46:0.0,44:0.0):0.30918,(56:0.08163,61:0.16325):0.29382):0.61197):0.05522,((27:1.68732,13:0.40384):0.07775,(7:0.28997,(11:0.32552,(34:0.77385,((55:0.0,58:0.0):0.26548,((63:0.00799,25:0.00014):0.14081,(24:0.11463,18:0.14671):0.08669):0.12241):0.13574):0.16696):0.32316):0.06988):0.09124):0.13079,9:0.35760,(((0:0.13612,2:0.10011):0.16643,(6:0.24486,1:0.18313):0.45425):0.17782,5:0.49782):0.09768);

COG3588
(17:0.30145,23:0.27460,((55:0.0,58:0.0):0.19356,(47:0.22525,(16:0.20058,22:0.27052):0.24641):1.50211):0.11900);

COG3631
(19:0.68820,22:1.17534,(11:1.45371,(24:0.75504,12:0.60024):0.59225):0.24355);

COG4185
(23:1.33324,(39:0.0,35:0.0):0.97496,(17:0.48414,15:0.58776):0.25997);

COG2312
(24:1.36356,(18:1.36509,(19:1.12880,((39:0.0,35:0.0):0.56514,22:0.66726):0.32499):0.18463):0.10554,(4:0.95274,12:1.14464):0.15106);

COG2053
(3:0.45615,(8:0.26278,(4:0.33772,(6:0.02817,1:0.00014):0.18344):0.06604):0.13737,(5:0.29580,((10:0.0,7:0.0):0.16051,(9:0.11855,(0:0.08817,2:0.02715):0.08346):0.09964):0.07369):0.04119);

COG5508
(22:0.53200,(19:0.49374,16:0.31698):0.30528,((47:0.55222,(29:0.85241,36:0.30642):1.53140):0.94968,45:0.03195):0.31141);

COG1838
((53:0.13742,47:0.17812):0.05564,(27:0.00811,28:0.00909):0.24508,((37:0.17144,(16:0.40535,(((18:0.96955,3:0.45637):0.16412,(5:0.50563,(10:0.17211,7:0.05030):0.49881):0.10967):0.37506,((33:0.22691,(45:0.19958,12:0.23835):0.09920):1.25410,(23:0.39664,20:0.29157):0.15252):0.09047):0.39589):0.05319):0.10780,51:0.11871):0.04376);

COG1878
((4:1.05178,((7:0.43855,5:0.77985):0.28065,(18:0.99758,(0:0.91916,3:0.88523):0.13893):0.04350):0.06425):0.21426,((15:0.58007,(((55:0.0,58:0.0):0.83118,16:0.59367):0.18754,22:0.81605):0.06345):0.36043,(13:0.90934,(51:0.85904,17:0.83781):0.23909):0.13367):0.03075,((39:0.00356,35:0.00373):1.12188,(6:0.17825,1:0.25884):0.56803):0.10443);

COG4174
(53:0.45891,(22:0.20006,(45:0.15527,16:0.13274):0.04755):0.17585,((60:0.00319,42:0.00276):0.42467,(37:0.23598,(33:0.13894,((41:0.0,32:0.0):0.04030,((43:0.0,21:0.0):0.00014,38:0.00015):0.00012):0.10302):0.11900):0.07484):0.08482);

COG3241
(27:0.00014,28:0.03270,(47:0.75768,51:0.20686):0.50725);

COG2885
((54:1.27105,(50:1.38368,15:1.48233):0.34947):0.09453,(((39:0.0,35:0.0):1.12620,12:1.03117):0.32741,((29:0.18187,36:0.01307):0.68705,((57:0.0,46:0.0,44:0.0):0.25930,(56:0.01484,61:0.01223):0.16343):0.41889):0.34828):0.13892,(((60:0.04258,42:0.00014):0.59150,((27:0.00925,28:0.00078):0.76008,40:1.25696):0.14941):0.21454,20:1.18987):0.21255);

COG3563
(27:0.00885,28:0.01411,(52:0.37581,49:0.87265):0.36843);

COG1907
(3:0.46160,8:0.52612,(0:0.18412,2:0.19793):0.57907);

COG3813
(16:0.26940,22:0.20064,(19:0.38644,(53:0.17441,51:0.28728):0.05291):0.07252);

COG0688
(((52:0.34768,(37:0.34953,(33:0.17271,((43:0.0,38:0.0,21:0.0):0.01725,(41:0.00014,32:0.00298):0.05522):0.20027):0.13326):0.08636):0.13985,(51:0.31240,47:0.70982):0.07481):0.46237,(50:0.60868,((57:0.0,46:0.0,44:0.0):0.36867,(56:0.11499,61:0.17090):0.35737):0.42903):0.21780,((60:0.00016,42:0.04113):1.09552,((11:1.24042,((3:0.78918,8:0.52509):0.08580,(((53:0.15585,(27:0.00037,28:0.03235):0.36634):0.59792,(((39:0.0,35:0.0):0.16112,26:0.18960):0.59737,((29:0.00016,36:0.04439):0.60084,(22:0.24209,(45:0.23397,16:0.20845):0.09469):0.14701):0.12892):0.14316):0.42358,(4:0.71369,12:0.43681):0.25780):0.20479):0.29273):1.26094,(24:0.71837,18:0.59625):0.48033):0.02422):0.10689);

COG2747
(24:0.51489,(18:0.51395,20:0.94926):0.36929,((13:0.65235,(53:0.86101,((41:0.00015,32:0.00893):0.07694,(((43:0.0,38:0.0):0.00016,21:0.00908):0.06141,33:0.52847):0.06024):0.48846):0.94934):0.37720,(23:0.63548,(51:0.45174,37:1.08077):0.68208):0.25604):0.07801);

COG0338
(((27:0.25908,(52:0.32262,((43:0.0,38:0.0,21:0.0):0.25634,37:0.26389):0.11349):0.12398):0.51928,(23:0.99806,(18:1.05496,(25:1.10549,(60:0.01749,42:0.06943):1.68432):0.16912):0.31391):0.11045):0.07612,(48:0.96932,(10:0.48108,31:0.46783):0.15899):0.04796,((6:0.22077,1:0.29972):0.28418,(29:0.82940,3:0.43525):0.09446):0.05570);

COG0405
((60:0.00540,42:0.00732):0.42327,((21:0.00513,(43:0.00155,38:0.00014):0.00932):0.04221,(41:0.00938,32:0.00491):0.03491):0.32800,(22:0.46860,(15:0.55393,(47:0.75710,((((0:0.21723,2:0.25115):0.65623,(5:0.91481,9:0.63293):0.25004):0.23478,((6:0.41527,1:0.51574):0.46482,(11:0.37465,18:0.27711):0.47533):0.09243):0.38779,(17:1.26668,((55:0.0,58:0.0):0.75236,(27:0.00457,28:0.00014):0.66198):0.11332):0.10749):0.03481):0.15540):0.10647):0.05120);

COG0595
(((12:0.24314,((39:0.0,35:0.0):0.05999,26:0.04747):0.37854):0.38464,(((((29:0.00016,36:0.06606):0.62244,(19:0.43591,(22:0.21225,(45:0.15694,16:0.19025):0.08220):0.38158):0.11190):0.32286,11:1.22733):0.01722,13:2.28161):0.04035,(4:0.42142,3:0.46125):0.82061):0.10354):0.13173,(17:0.17067,15:0.16861):0.42322,((23:0.12305,50:0.14610):0.29013,(49:0.27447,(60:0.01271,42:0.00548):0.34702):0.44781):0.07176);

COG1187
((((49:0.20097,(60:0.01798,42:0.00015):0.50459):0.54813,(40:0.61859,(45:0.49443,(29:0.07253,36:0.06349):0.40291):0.27993):0.13895):0.17986,(59:0.74754,54:0.85683):0.15074):0.14668,(13:0.47734,(61:0.11340,((57:0.0,46:0.0):0.00014,44:0.00354):0.11870):0.54185):0.09132,((11:0.51105,(12:0.31702,(26:0.10040,(39:0.0,35:0.0):0.10977):0.32361):0.41423):0.13749,48:0.74870):0.10340);

COG1781
((10:0.02848,7:0.04097):0.15671,((6:0.12506,1:0.08034):0.39607,((4:0.53401,(((5:0.32843,9:0.57708):0.04611,(0:0.18916,2:0.18199):0.18694):0.10271,8:0.38889):0.03530):0.06400,3:0.35644):0.01364):0.06482,(13:0.93165,(((27:0.00530,28:0.00504):0.33955,(37:0.15478,(33:0.11468,(40:0.35318,((43:0.0,38:0.0,21:0.0):0.02311,(41:0.00493,32:0.00479):0.01613):0.08037):0.02371):0.16033):0.22978):0.18082,23:0.90134):0.06861):0.13846);

COG3261
(10:0.52923,(41:0.00320,32:0.00034):0.77646,(39:0.62433,(0:0.65723,1:0.29476):0.87345):0.48960);

COG1260
(22:0.28389,(39:0.00261,35:0.00014):0.27841,((5:0.40974,(9:0.44774,(13:0.23269,(10:0.07157,7:0.04708):0.09292):0.19733):1.18376):0.33863,(20:0.20372,8:0.22413):0.07898):0.18733);

COG3585
(53:0.15730,51:0.13539,(16:0.37422,52:0.27929):0.76450);

COG1897
((23:0.32391,(24:0.37663,18:0.17988):0.06191):0.05395,((14:0.49113,31:0.30460):0.21172,(13:0.21429,(45:0.38985,22:0.20986):0.46264):0.11459):0.05779,(49:0.66482,(37:0.18495,(33:0.12231,((41:0.00015,32:0.00946):0.02639,((43:0.0,38:0.0):0.00339,21:0.01224):0.01298):0.10855):0.20846):0.31136):0.08920);

COG3043
(49:1.06732,37:0.89462,((52:0.45286,(33:0.24970,((41:0.0,32:0.0):0.05207,(43:0.0,38:0.0,21:0.0):0.03077):0.16651):0.23521):0.17768,(22:0.48646,51:0.63159):0.15063):0.01866);

COG3433
(51:0.71206,(39:0.00014,35:0.00132):0.63774,(33:0.70178,((45:0.41222,((43:0.0,38:0.0):0.02696,(41:0.00304,32:0.00016):0.07992):0.29606):0.07954,(24:0.34114,37:0.50647):0.08577):1.01963):0.27976);

COG0675
(60:0.97347,(21:0.23004,32:0.28583):0.39585,(17:0.50499,41:0.50361):0.31931);

COG3577
(45:0.39712,22:0.57637,(19:0.81928,(29:0.06102,36:0.04542):0.79786):0.30633);

COG2057
((12:0.30643,(29:0.33138,(60:0.00359,42:0.01091):0.31237):0.11072):0.01898,45:0.66896,((((16:0.12079,22:0.26001):1.02717,(0:0.17774,2:0.31405):1.06560):0.79970,18:0.41544):0.23145,(21:0.42162,23:0.36724):0.06371):0.15664);

COG5527
(55:1.07920,25:1.29248,((27:1.02908,43:0.89989):0.25477,(32:1.05617,23:1.06792):0.08889):0.23646);

COG2186
((27:0.00014,28:0.01121):0.83652,(31:0.99509,50:0.65290):0.23948,((63:0.03437,25:0.11246):0.89486,(26:1.10907,11:0.84714):0.38583):0.13371);

COG2917
(52:0.53302,(51:0.64603,(((29:0.01753,36:0.03899):0.77238,((45:0.08325,(22:0.22229,16:0.18250):0.13646):0.36232,19:1.00113):0.11633):0.69214,((27:0.0,28:0.0):0.82358,53:0.23550):0.18080):0.17664):0.25079,(37:0.36013,(40:0.77052,(33:0.18638,((43:0.0,38:0.0,21:0.0):0.02824,(41:0.0,32:0.0):0.04471):0.12538):0.05309):0.07362):0.07375);

COG0217
((((57:0.0,46:0.0,44:0.0):0.13726,(56:0.01055,61:0.01441):0.08344):0.62473,(12:0.09583,(26:0.05990,(39:0.0,35:0.0):0.01563):0.16092):0.36061):0.10394,(((13:0.37132,20:0.33991):0.09381,(((51:0.19618,(33:0.12454,52:0.19537):0.15905):0.13733,(47:0.51540,(53:0.19013,(27:0.00015,28:0.00404):0.20121):0.12751):0.07546):0.08513,(48:0.37321,((23:0.20126,50:0.18935):0.25133,(59:0.69225,54:0.41828):0.09683):0.04260):0.10478):0.06071):0.04085,(((29:0.02778,36:0.09487):0.54832,(19:0.33846,(16:0.09112,(45:0.13669,22:0.05661):0.02546):0.07386):0.16680):0.11890,((30:0.68960,62:0.23191):0.79184,((49:0.14188,(60:0.00901,42:0.01515):0.44931):0.69304,(37:0.62474,((14:0.15144,(31:0.08425,34:0.06026):0.05569):0.21416,((55:0.0,58:0.0):0.17946,18:0.13089):0.16600):0.12254):0.28616):0.06644):0.10194):0.07850):0.05527,((17:0.30394,15:0.12744):0.29887,11:0.66245):0.06459);

COG0662
(37:0.30044,21:0.26928,(33:0.31899,(47:0.32677,(((60:0.01920,42:0.02463):0.45371,((19:1.34181,(27:0.78078,(22:0.54896,12:0.80753):0.27079):0.27634):1.20241,(53:1.37991,((3:0.67038,(39:0.00014,35:0.00014):1.21546):0.34592,13:1.30855):0.36971):0.31079):0.53463):0.24057,(20:0.61188,(10:0.01655,7:0.06014):0.31482):0.18287):0.24508):0.11554):0.07183);

COG1172
(50:0.34364,(19:0.59059,(51:0.83699,26:0.64824):0.17119):0.16260,(37:0.30859,(14:0.31190,24:0.28228):0.16744):0.05700);

COG2097
((9:0.42551,(5:0.59963,(0:0.18351,2:0.21598):0.57086):0.21473):0.41225,(10:0.09071,7:0.00444):0.40592,((6:0.07627,1:0.23047):0.80859,(3:0.31717,(8:0.23182,4:0.99879):0.12057):0.20440):0.03347);

COG0030
(((((0:0.38855,2:0.30629):1.46830,(30:1.33366,(6:0.19174,1:0.25610):0.98990):0.08930):0.17191,((8:0.54897,(3:0.44570,(10:0.08604,7:0.18338):0.39760):0.13358):0.13980,(9:1.29800,5:0.74915):0.13790):0.12021):0.05292,4:0.91433):0.15765,((47:0.61949,(51:0.40604,((53:0.43991,28:0.51378):0.17301,(((33:0.13673,(((43:0.0,38:0.0):0.00328,21:0.00016):0.01491,(41:0.00327,32:0.00016):0.03237):0.07780):0.09932,(52:0.24744,37:0.29320):0.07157):0.13244,40:0.78000):0.09420):0.14215):0.09754):0.24811,((11:0.87844,(26:0.98448,((57:0.0,46:0.0,44:0.0):0.20710,(56:0.04910,61:0.02950):0.27921):0.45307):0.14804):0.12434,((29:0.02623,36:0.12111):0.74630,(19:0.39800,(16:0.10753,(45:0.20344,22:0.21324):0.04566):0.20198):0.21234):0.21044):0.16652):0.07740,((((23:0.17307,50:0.20229):0.27198,(24:0.21838,((14:0.21187,(31:0.09946,34:0.08590):0.09479):0.29974,(63:0.01365,25:0.01991):0.22114):0.05434):0.21403):0.19959,((20:0.88374,(49:0.41362,(60:0.03230,42:0.02952):0.73578):0.48714):0.13823,(13:0.80249,(59:0.56365,(62:0.72391,(48:1.05178,54:0.42089):0.29420):0.08557):0.12540):0.06897):0.10161):0.09875,(17:0.36497,15:0.35580):0.46509):0.05558);

COG4607
(((31:0.65057,49:0.50880):0.11959,((55:0.0,58:0.0):0.85488,24:0.22070):0.13175):0.10954,(33:0.61324,45:0.31078):0.32676,(37:1.09571,18:0.28247):0.15892);

COG0569
(30:0.99756,((5:1.35715,(9:1.24657,(((45:0.22627,22:0.21634):0.41018,((27:0.0,28:0.0):0.50433,(51:0.17978,(52:0.30681,(37:0.12597,(33:0.06634,((43:0.0,38:0.0):0.00600,(41:0.0,32:0.0):0.00012):0.07407):0.05148):0.02444):0.17338):0.13843):0.26578):0.40256,(13:0.85899,((10:0.06136,7:0.00015):0.53969,(3:0.36686,8:0.48082):0.13592):0.10497):0.08599):0.11335):0.36165):0.17495,59:0.71462):0.12923,(49:0.71011,((54:0.99732,34:0.68143):0.15844,(20:0.49620,(50:0.27170,((63:0.0,25:0.0):0.37327,11:0.61301):0.04801):0.12684):0.08041):0.09661):0.11361);

COG0163
(8:0.50260,(18:0.48989,(51:0.23608,37:0.36206):0.36971):0.13713,((((9:0.73087,(0:0.24975,2:0.36461):0.25455):0.15252,((24:0.51282,(((19:0.48190,(52:0.21060,(33:0.13266,21:0.14221):0.07684):0.18069):0.08446,((53:0.38711,(27:0.00015,28:0.01039):0.38105):0.09121,45:0.57261):0.08186):0.08774,(29:0.11329,36:0.05709):0.30965):0.05855):0.17062,((17:0.25697,15:0.07907):0.65659,(12:0.75415,11:0.56392):0.23279):0.15121):0.11414):0.00035,((57:0.0,46:0.0,44:0.0):0.19174,(56:0.08562,61:0.06393):0.28073):0.66854):0.06230,(((3:0.28571,20:0.50285):0.14085,((6:0.18082,1:0.10616):0.26718,(49:0.61043,(60:0.01263,42:0.00275):0.63760):0.26382):0.14197):0.01256,(5:0.54438,(10:0.11990,7:0.07754):0.24211):0.09396):0.04527):0.04281);

COG1255
(3:0.72121,(10:0.23197,7:0.27680):0.23381,(4:1.14451,8:0.75387):0.23375);

COG1590
(9:0.81231,(0:0.27561,2:0.40128):0.67593,(3:1.04562,5:0.69664):0.12513);

COG1422
((6:0.03428,1:0.13483):1.17226,(10:0.07276,7:0.06096):0.58019,(3:0.66619,8:0.33860):0.38250);

COG0289
(((29:0.08821,36:0.05789):0.50472,(49:0.34923,(60:0.03150,42:0.01927):0.70475):0.26601):0.20756,((57:0.0,46:0.0,44:0.0):0.65123,(56:0.15839,61:0.19077):0.51517):0.63919,(((((39:0.0,35:0.0):0.24242,12:0.34012):0.33616,((17:0.15720,15:0.19791):0.34106,((24:0.29314,18:0.22190):0.22916,((63:0.02061,25:0.02634):0.20338,(14:0.27097,31:0.14063):0.25724):0.07910):0.13133):0.08977):0.75096,((20:0.61839,(3:0.29308,8:0.35717):0.22890):0.04708,((((27:0.01138,28:0.00642):0.34303,((40:0.74493,(37:0.32215,(52:0.21970,(33:0.08324,(((43:0.0,38:0.0):0.00307,21:0.00381):0.03254,(41:0.00680,32:0.00015):0.05916):0.13236):0.08642):0.06803):0.07084):0.06875,51:0.25545):0.05326):0.08795,53:0.38747):0.09277,((19:0.49115,(45:0.16157,22:0.18346):0.30694):0.20767,47:0.98853):0.10188):0.14463):0.08210):0.17274,(13:0.74739,((55:0.0,58:0.0):0.79031,(23:0.32957,50:0.33499):0.27556):0.21433):0.07068):0.14882);

COG3619
((24:0.99306,((17:0.79505,53:0.77886):0.46607,((23:0.69745,(63:0.02879,25:0.03581):0.54823):0.12289,(34:1.05304,31:0.97569):0.21105):0.60822):0.02361):0.49119,45:0.69069,(51:0.78350,(39:0.0,35:0.0):1.51976):0.29560);

COG0210
(62:0.71402,40:0.82052,((((29:0.02927,36:0.05045):0.39600,(45:0.32831,19:0.34344):0.28587):0.25378,(((63:0.00968,25:0.00904):0.29007,(14:0.21671,(31:0.11369,34:0.15235):0.07151):0.25114):0.21215,(11:0.65308,((57:0.0,46:0.0,44:0.0):0.25021,61:0.31762):0.43504):0.12934):0.09515):0.11143,(20:0.78228,(13:0.90298,(4:2.12985,(6:0.36459,1:0.43681):1.33064):0.21729):0.19155):0.12439):0.12559);

COG2829
((60:0.01243,42:0.01354):1.05555,(27:0.00014,28:0.00014):0.84891,(49:0.77825,(52:0.48864,(33:0.16395,((43:0.0,38:0.0,21:0.0):0.03458,(41:0.0,32:0.0):0.04646):0.16015):0.25258):0.43826):0.06501);

COG2838
(37:0.18744,(47:0.30926,12:0.27910):0.05802,((27:0.00437,28:0.00987):0.23492,(49:0.52791,(51:0.17433,(26:0.09646,(39:0.0,35:0.0):0.07019):0.21535):0.08236):0.04808):0.03291);

COG4946
(6:0.35465,1:0.40091,(0:0.45259,5:0.48097):0.59800);

COG3048
((43:0.0,38:0.0):0.00377,21:0.00522,((37:0.18981,(51:0.30721,(24:0.36225,18:0.24714):0.22394):0.14473):0.14610,(41:0.00252,32:0.00662):0.08495):0.03374);

COG0610
(4:1.02941,(45:0.87884,(22:0.92546,(52:0.52321,49:0.47739):0.29917):0.24369):0.21023,((7:1.19881,8:0.65011):0.31590,((19:0.90206,(37:0.63757,51:0.66293):0.16741):1.09385,((((55:0.0,58:0.0):0.55854,62:0.84369):0.19651,(34:0.80740,(14:0.10892,25:0.13905):0.95050):0.18129):0.45649,29:1.27749):0.22664):0.23031):0.11679);

COG1100
(9:0.89623,(0:0.23391,2:0.15698):0.30772,(5:0.60413,((16:1.24267,(4:0.49508,8:0.43812):1.02522):0.21291,(11:1.34993,3:0.75856):0.29980):0.53173):0.10830);

COG0198
(((16:0.13247,(45:0.14793,22:0.07837):0.04069):0.09856,(30:0.49569,62:0.18813):0.26570):0.12925,((((48:0.47068,(((56:0.0,61:0.0):0.16874,(57:0.0,46:0.0,44:0.0):0.15185):0.68347,((6:0.33846,1:0.60621):0.68003,(4:0.70275,((((5:0.26367,(0:0.29955,2:0.22471):0.39680):0.14301,9:0.21522):0.12472,(8:0.25763,(10:0.01958,7:0.05495):0.16156):0.04863):0.03366,3:0.33262):0.28732):0.16342):0.72729):0.13565):0.11709,((54:0.56490,(49:0.21722,(60:0.00795,42:0.01996):0.19227):0.25061):0.08448,(20:0.44394,(((17:0.15122,15:0.24526):0.35321,(23:0.26799,50:0.05561):0.19014):0.16865,13:0.21013):0.06660):0.09168):0.03059):0.05595,((12:0.18586,((39:0.0,35:0.0):0.02483,26:0.03578):0.29059):0.14766,((((55:0.0,58:0.0):0.13196,(14:0.11413,(31:0.08742,34:0.04968):0.06763):0.21921):0.12273,(24:0.06572,18:0.09979):0.04532):0.01376,(63:0.00016,25:0.00859):0.10560):0.05649):0.06022):0.04718,((29:0.04597,36:0.07626):0.29871,(59:0.54430,11:0.49069):0.08923):0.04178):0.05649,(19:0.16716,(53:0.36605,((51:0.13286,(40:0.29660,(((52:0.13249,37:0.08176):0.13622,((43:0.0,38:0.0,21:0.0,41:0.0):0.00016,32:0.00854):0.00015):0.01065,33:0.02459):0.08517):0.22847):0.14563,(47:0.32639,(27:0.0,28:0.0):0.22885):0.09578):0.07004):0.19520):0.03561);

COG1850
((10:0.04466,7:0.00611):0.33123,(24:1.14510,16:1.22031):0.16436,(3:0.28586,(17:0.07653,15:0.05288):0.91624):0.17756);

COG1026
(48:1.00125,(11:0.79020,((57:0.00096,(46:0.0,44:0.0):0.00014):0.19134,(56:0.05083,61:0.04132):0.21749):0.63785):0.21109,(54:0.83114,50:0.74593):0.22390);

COG1270
(((18:0.54857,((50:0.48188,(23:0.66738,((41:0.01920,32:0.00015):0.41123,(63:0.07288,25:0.05731):0.43549):0.12808):0.06288):0.28905,(17:0.46460,15:0.46336):0.45581):0.09161):0.20648,((37:1.86881,51:0.47407):0.20201,(4:1.03173,(12:0.43061,(39:0.00014,35:0.00328):0.46797):0.33316):0.25996):0.19263):0.08312,(16:0.52510,(45:0.48152,22:0.44580):0.22750):0.38029,((((6:0.22480,1:0.07649):0.73567,((0:0.24741,2:0.39574):0.31903,(9:0.92761,5:1.25688):0.37236):0.27908):0.22244,(8:0.70640,(3:0.84157,(10:0.22150,7:0.27273):0.44573):0.12300):0.06695):0.13963,11:1.07979):0.17107);

COG4665
(17:0.33812,15:0.22035,(37:0.94643,(45:0.28583,16:0.44987):0.33039):0.18542);

COG2047
((6:0.05707,1:0.09313):0.62293,(3:0.53534,8:0.36604):0.08477,(4:0.70741,(10:0.04554,7:0.00014):0.51204):0.03230);

COG4737
((27:0.00780,28:0.00014):0.28904,(53:0.58160,41:0.43263):0.62459,(22:0.34622,15:1.03449):0.15267);

COG1748
(31:0.23471,(49:0.23065,(60:0.02222,42:0.01789):0.28239):0.10056,(((12:0.92021,(15:1.39610,(9:1.70388,((6:0.54351,1:0.36583):0.38619,(10:0.63749,5:0.62358):0.09586):0.46309):0.56710):0.24081):0.36283,((45:0.16554,52:0.17584):0.37080,37:0.48881):0.06823):0.27135,(11:0.29399,17:0.24188):0.11354):0.10886);

COG3152
(63:0.48329,(55:0.0,58:0.0):1.01341,(22:1.42601,33:0.92811):0.36184);

COG0328
((27:0.00015,28:0.00544):0.29687,(53:0.19603,(19:0.25852,51:0.24183):0.07827):0.03641,((29:0.00015,36:0.09580):0.55310,(((((11:0.50116,(49:0.35061,(60:0.03874,42:0.00143):0.27843):0.15360):0.11847,(48:0.56302,47:0.32088):0.05776):0.06026,(52:0.23543,(33:0.08420,((43:0.0,38:0.0,21:0.0):0.02411,41:0.03502):0.06277):0.06997):0.11089):0.07771,(45:0.14081,16:0.14825):0.09088):0.05110,(15:0.57862,((26:0.18090,(39:0.0,35:0.0):0.06592):2.07268,(4:0.82787,((2:0.66054,5:0.59769):0.36124,((55:0.0,58:0.0):0.70825,((63:0.00011,25:0.03606):0.57651,(24:0.52595,18:0.34986):0.08544):0.08215):0.47107):0.29289):0.23050):0.57238):0.28947):0.04669):0.04677);

COG1598
(6:0.44120,(60:0.62657,(4:1.33381,8:0.57086):0.49150):0.41872,(((29:1.51532,(38:0.00016,21:0.00014):0.88223):0.17351,(31:1.42729,16:0.87819):0.26096):0.05531,28:0.99164):0.16580);

COG2169
(14:0.57953,24:0.48218,(18:0.43007,(((39:0.0,35:0.0):0.81160,37:0.79229):0.72871,(22:1.09854,((33:0.26373,16:0.37611):0.08191,(((41:0.00947,32:0.00403):0.19186,((43:0.0,38:0.0):0.00668,21:0.00645):0.10061):0.35990,19:0.62130):0.10206):0.31317):0.16474):0.25697):0.38788);

COG1969
(49:0.59213,(60:0.00015,42:0.05657):0.52803,(20:0.65873,(43:0.0,38:0.0,21:0.0):0.76342):0.59402);

COG0221
(((20:0.28388,(9:0.28754,(0:0.11481,2:0.13744):0.17689):0.17423):0.13970,(((((30:0.36062,(59:0.45922,62:0.22798):0.05221):0.47034,((27:0.00015,28:0.00997):0.66435,(23:0.86577,(63:0.10482,25:0.03679):0.58663):1.21687):0.00014):0.11197,((18:0.34572,((8:0.18774,(4:0.44209,6:0.49329):0.05404):0.07497,((10:0.02115,7:0.02833):0.20628,((57:0.0,46:0.0,44:0.0):0.12087,(56:0.02702,61:0.02070):0.09586):1.22143):0.09181):0.21184):0.02932,(17:0.15113,15:0.12103):0.32881):0.15386):0.13445,((12:0.23291,((39:0.0,35:0.0):0.04967,26:0.06274):0.16874):0.36622,1:0.61544):0.12453):0.09087,(49:0.23701,(60:0.00709,42:0.00822):0.29935):0.18848):0.08021):0.05670,(19:0.38506,(45:0.11192,22:0.07971):0.32559):0.04416,((29:0.05904,36:0.02270):0.33882,(47:0.41881,(53:0.40329,(51:0.26385,(40:0.40361,(52:0.13067,(((43:0.0,38:0.0,21:0.0):0.01825,(41:0.0,32:0.0):0.03555):0.01598,(33:0.05110,37:0.12446):0.01635):0.01865):0.05418):0.09725):0.03708):0.04535):0.09781):0.08002);

COG2214
((43:0.0,38:0.0):0.00310,21:0.00642,(((51:2.53879,((27:0.0,28:0.0):0.86662,(23:0.65625,13:0.44562):0.75516):0.28058):0.38302,(11:0.74650,49:0.72673):0.13641):0.61418,(41:0.00014,32:0.00014):0.04681):0.06897);

COG1335
(33:0.64427,37:0.35799,((54:0.82835,((27:0.00014,28:0.05380):1.54370,(((20:0.38660,(10:0.09538,7:0.01229):0.26752):0.13690,(48:1.51060,((((18:0.32047,34:0.49407):0.60816,(49:1.35683,13:0.63095):0.32168):0.04770,(50:1.42626,(9:0.38117,5:0.12786):0.48740):0.26662):0.16520,11:1.20057):0.17813):0.29914):0.24008,47:0.90743):0.02278):0.07323):0.06948,((39:0.0,35:0.0):0.79634,45:0.53892):0.11138):0.12025);

COG4938
(2:0.66753,5:1.00489,(37:0.68432,25:0.65860):0.92400);

COG0534
(34:1.21538,(20:1.03560,((3:0.54688,8:0.75597):0.25176,((55:0.0,58:0.0):0.84125,30:1.55058):0.41851):0.37259):0.14972,((19:1.17010,(47:0.82226,(52:0.69902,(27:0.00317,28:0.00771):0.71136):0.12050):0.22323):0.28004,(48:1.65874,(12:0.38256,(39:0.00014,35:0.00227):0.72645):0.60565):0.18648):0.20870);

COG3704
(43:1.40438,(45:1.28780,22:0.75651):0.20854,(47:0.68294,(16:0.97410,19:1.57265):0.17545):0.10971);

COG1232
(11:0.95541,(12:0.53275,((39:0.0,35:0.0):0.11919,26:0.20309):0.74720):0.36172,(((63:0.02789,25:0.04456):0.50980,(24:0.32837,((55:0.0,58:0.0):0.51575,18:0.43811):0.14563):0.23241):0.24134,(20:0.90491,((((57:0.0,46:0.0):0.00014,44:0.00223):0.31490,(56:0.10124,61:0.06870):0.40519):1.02000,((53:1.11881,4:1.00439):0.29541,(19:1.23341,(33:1.47830,(10:0.63818,5:0.73568):0.25826):0.45400):0.34799):0.38595):0.10502):0.16364):0.15412);

COG5256
((6:0.01465,1:0.03325):0.26486,(5:0.30239,(9:0.15381,(0:0.05951,2:0.08695):0.17059):0.06425):0.13527,((10:0.01094,7:0.00942):0.23127,(3:0.16854,(4:0.36097,8:0.15214):0.08488):0.07043):0.04054);

COG1840
((43:0.0,38:0.0):0.86044,((55:0.0,58:0.0):0.90563,34:0.60916):0.40317,(9:1.45115,(47:1.81503,(18:0.74474,((27:0.00258,28:0.00014):0.80574,(4:0.97506,15:0.48974):0.19028):0.26009):0.31586):0.14900):0.06953);

COG0208
(17:0.59083,(49:0.27177,(60:0.00016,42:0.00458):0.22278):0.26483,(((18:0.39081,(47:0.15412,(63:0.00015,25:0.00450):0.03151):0.45517):0.30272,(((12:0.80742,(4:0.39723,(((57:0.0,46:0.0,44:0.0):0.05629,(56:0.01926,61:0.01217):0.05571):0.19462,(53:0.22385,51:0.27380):0.14686):0.12436):0.25542):0.17890,(0:1.75053,(19:0.36139,(29:0.01041,36:0.00846):0.18943):0.66818):0.13955):0.29191,((37:0.00014,((27:0.00213,28:0.00016):0.09570,(52:0.10740,40:0.21077):0.03030):0.09264):0.90949,(((14:0.16185,31:0.10977):0.19378,(11:0.69030,(55:0.0,58:0.0):0.48152):0.27403):0.15783,((30:0.10594,59:0.10714):0.42555,(26:0.14881,45:0.14720):0.05958):0.17171):0.81419):0.18344):0.16394):0.08399,(20:0.43847,(23:0.05460,(48:0.26229,50:0.08768):0.03908):0.26818):0.08334):0.05256);

COG1510
((55:0.0,58:0.0):1.10645,3:0.54253,(7:1.02414,(53:0.22032,45:0.26368):0.84125):0.20271);

COG1665
(3:0.27402,8:0.60120,(0:0.39454,2:0.42603):1.34320);

COG0616
(((19:0.76182,(11:0.85794,(26:0.09063,(39:0.00015,35:0.00375):0.14352):0.71961):0.07273):0.50625,(47:0.73864,48:1.07239):0.53441):0.19596,4:1.25612,(((((57:0.0,46:0.0,44:0.0):0.46429,(56:0.09886,61:0.12206):0.27928):0.74101,(6:0.40888,1:0.42771):0.77017):0.19067,(((63:0.02787,25:0.01191):0.35632,(24:0.27257,18:0.60781):0.15297):0.59685,(8:0.87798,(49:0.61773,(60:0.02692,42:0.00016):0.58849):0.64684):0.14572):0.13895):0.08096,(40:1.69762,(13:0.38843,9:0.44361):2.15680):0.11830):0.08438);

COG2117
(4:0.78028,(10:0.17645,7:0.13924):0.30204,(3:0.30216,8:0.59764):0.19946);

COG3108
(41:0.00526,32:0.00015,((33:0.12323,(52:0.54101,(19:0.73449,37:0.33064):0.15328):0.15180):0.06842,((43:0.0,21:0.0):0.00014,38:0.00014):0.03168):0.01715);

COG2329
(22:0.95475,(26:0.10551,(39:0.0,35:0.0):0.04829):0.77282,(9:1.04225,((32:1.25696,(53:0.33339,51:0.43116):0.01728):1.25699,(4:1.23963,((6:0.09145,1:0.04945):0.18163,(0:0.27667,2:0.18606):0.27642):0.34725):0.89780):0.07155):0.08602);

COG1715
((39:0.0,35:0.0):0.32566,(4:1.86114,12:1.28524):0.14951,(8:1.00660,41:0.53248):0.31609);

COG1173
((((42:0.31586,51:0.51105):0.25476,1:1.17533):0.13288,50:0.51582):0.06992,20:0.84665,(54:0.77143,(26:0.84828,(62:0.94152,(49:1.20538,(30:1.05442,31:0.88277):0.06522):0.11821):0.18085):0.05352):0.16092);

COG2896
(((49:0.40754,(60:0.03635,42:0.03123):0.39397):0.41667,(23:0.59237,50:0.45532):0.15097):0.05342,(63:0.00016,25:0.02551):0.59682,((4:1.10279,(((0:0.32505,2:0.26675):0.35358,(5:0.87285,9:0.86070):0.23629):0.13435,((10:0.08586,7:0.02458):0.41442,(6:0.25073,1:0.15103):0.48038):0.16039):0.25483):0.21860,(((19:0.33109,(22:0.12502,(16:0.14315,45:0.11581):0.00639):0.11094):0.74322,(((33:0.11516,((41:0.0,32:0.0):0.04814,((43:0.0,38:0.0):0.00015,21:0.00573):0.02337):0.15125):0.09364,(37:0.28157,52:0.30925):0.05507):0.87836,(17:1.07110,(20:0.47551,((55:0.00260,58:0.00014):0.47444,(53:0.51625,(11:0.58028,(24:0.23631,18:0.33206):0.06039):0.06495):0.05111):0.17261):0.19121):0.06204):0.05091):0.05918,(15:0.82719,12:0.77359):0.11105):0.07572):0.04908);

COG0777
(11:0.51854,(((57:0.0,46:0.0,44:0.0):0.07225,(56:0.04267,61:0.02293):0.07487):0.47173,(49:0.25335,(60:0.00446,42:0.01454):0.23451):0.21728):0.06352,(((17:0.20412,15:0.18750):0.38818,((14:0.13372,(34:0.18700,31:0.15402):0.12267):0.32414,(((55:0.0,58:0.0):0.22474,(24:0.16388,(18:0.21364,(63:0.02621,25:0.01959):0.25610):0.05452):0.12456):0.18646,(23:0.25408,50:0.37143):0.05925):0.01574):0.10866):0.12757,(((19:0.50161,(22:0.23515,(45:0.12032,16:0.13124):0.09285):0.06028):0.15632,(12:1.19373,(39:0.0,35:0.0):0.76530):0.46276):0.21840,(20:0.41126,((53:0.25880,(27:0.00629,28:0.00014):0.29903):0.08295,(47:0.34815,(37:0.17901,(52:0.21264,(33:0.08021,((41:0.0,32:0.0):0.00023,(43:0.0,38:0.0,21:0.0):0.01711):0.07321):0.06484):0.06361):0.12916):0.03533):0.19032):0.08087):0.06323):0.08442);

COG4754
(1:0.11877,(6:0.02792,(5:0.85492,(53:0.51944,47:0.35600):0.75267):0.73246):0.02047,(2:0.34337,0:0.18221):0.20605);

COG1155
((34:0.27925,50:0.16191):0.21147,((6:0.11889,1:0.13587):0.30361,11:0.49011):0.03829,(((54:0.38694,((57:0.0,46:0.0,44:0.0):0.11491,(56:0.01337,61:0.01802):0.08762):0.47400):0.69633,4:0.39594):0.08886,((3:0.18810,8:0.22472):0.03870,((10:0.08871,7:0.07255):0.18404,(9:0.21614,(5:0.59060,(0:0.12916,2:0.11762):0.14332):0.11131):0.20634):0.06884):0.05477):0.05567);

COG0281
(((29:0.03326,36:0.05400):0.48151,((47:0.34263,((27:0.00016,28:0.00227):0.22556,(52:0.21332,33:0.15131):0.07895):0.07072):0.27936,4:0.47391):0.07717):0.08542,49:0.33105,((55:0.0,58:0.0):0.32443,((17:0.17031,15:0.17333):0.30137,((50:0.62704,((39:0.0,35:0.0):0.41630,(63:0.02715,25:0.12535):0.66614):1.14792):0.16117,(((10:0.10996,7:0.10509):0.26567,((6:0.06154,1:0.05830):0.30626,(0:0.34690,(9:0.40174,5:0.19040):0.07263):0.05996):0.31861):0.14963,(13:0.47596,34:0.36548):0.11354):0.06320):0.02838):0.08710):0.19488);

COG4693
(33:0.85588,53:0.28756,(51:0.97973,12:0.43280):0.40230);

COG2235
((55:0.0,58:0.0):0.32449,(63:0.02412,25:0.04423):0.38912,(14:0.42931,((((6:0.16923,1:0.27086):0.56122,(4:1.27307,0:0.56596):0.31582):1.11325,((39:0.0,35:0.0):0.54899,((16:0.28582,51:0.19111):0.38395,(37:0.27855,(41:0.00015,32:0.00466):0.18463):0.26126):0.21354):0.38698):0.20713,((31:0.08469,34:0.08053):0.31761,(54:0.48019,50:0.21943):0.08900):0.12544):0.03511):0.07276);

COG4224
(24:0.30486,(31:0.01456,34:0.05836):0.32987,(18:0.34040,(14:0.44153,23:0.46610):0.15445):0.05264);

COG2445
(20:0.93735,50:0.86847,(((55:0.0,58:0.0):0.58629,(24:0.40909,18:0.21469):0.38608):0.69598,(3:1.10576,2:0.55600):0.40702):0.18999);

COG0791
((60:0.07414,42:0.04619):1.48751,(17:0.54708,15:0.49349):1.05176,((58:1.48222,(52:0.67020,37:0.61869):0.44450):0.38891,((16:0.33041,22:0.27890):1.08920,(((46:0.0,44:0.0):0.00014,57:0.00321):0.38638,(56:0.18519,61:0.20165):0.51734):0.52572):0.42482):0.19805);

COG2811
((11:0.91730,(10:0.12338,7:0.09468):0.52340):0.07941,(6:0.19992,1:0.56558):0.84432,(8:0.71596,4:0.92783):0.20781);

COG1235
(((17:0.41105,48:1.07835):1.18840,((20:0.77205,(3:0.62927,8:0.80629):0.39879):0.65990,(53:0.89504,((6:0.24886,1:0.23248):0.81698,((23:0.22680,50:0.26107):0.28633,((14:0.20146,(31:0.07861,34:0.12074):0.09875):0.17218,(63:0.18068,(18:0.24879,24:0.18931):0.11202):0.16435):0.29351):0.11491):0.18558):0.64519):0.00048):0.29599,(54:0.72352,((29:0.02302,36:0.11658):0.68712,(45:0.32037,19:0.67931):0.36994):0.21266):0.17431,(4:1.39758,(33:0.40465,((43:0.0,38:0.0):0.03232,21:0.00015):0.46246):0.63156):0.27784);

COG5488
((53:1.37195,19:0.95031):0.71092,16:0.28900,(22:0.52059,45:0.35818):0.08370);

COG1276
(53:1.24868,(33:0.59086,(((43:0.0,38:0.0):0.00047,21:0.01223):0.21201,(41:0.00743,32:0.00838):0.21514):0.37423):0.19740,((11:1.26259,(16:0.33146,22:0.40852):0.76082):0.32447,(20:1.61936,((24:0.75661,(63:0.05047,25:0.00948):0.49491):0.26157,18:1.51782):0.02041):0.22383):0.25531);

COG0665
((49:1.85650,((11:1.28626,((57:0.0,46:0.0,44:0.0):0.09530,(56:0.00285,61:0.05024):0.19176):0.65015):0.33277,(23:1.49963,54:1.05799):0.16865):0.06731):0.16128,((20:0.91429,(60:0.02571,42:0.00055):0.86383):0.25325,(4:1.38387,47:1.19607):0.16360):0.12195,(((63:0.06417,25:0.10369):0.40219,(14:0.53670,(31:0.24703,34:0.33443):0.32186):0.11873):0.39513,(6:0.18031,1:0.09605):1.33465):0.11472);

COG4091
(15:0.88094,45:0.62717,(18:0.37372,(63:0.02354,25:0.00015):0.52366):0.13239);

COG2891
(51:0.77003,(53:0.93933,(((14:1.01523,31:0.69919):0.47684,((55:0.0,58:0.0):1.28814,(18:0.69405,((63:0.03069,25:0.04685):0.87565,24:0.55171):0.19823):0.33371):0.18381):0.56484,(48:1.41803,15:1.24266):0.45190):0.35970):0.25505,(47:0.96617,(52:0.46114,(37:0.44155,(33:0.14653,((43:0.0,38:0.0,21:0.0):0.03303,(41:0.0,32:0.0):0.02352):0.11424):0.18834):0.28127):0.40269):0.11669);

COG1079
((59:0.56580,(30:0.85092,62:0.63852):0.19245):0.49970,(50:0.56709,(11:0.77662,(24:0.24203,((14:0.29202,(31:0.07576,34:0.14580):0.04685):0.22166,(63:0.00015,25:0.00590):0.17417):0.08890):0.17420):0.07798):0.10910,(23:0.44965,(((10:0.03867,7:0.04742):0.79787,(4:0.91736,13:0.49046):0.05626):0.10081,(12:0.78400,(15:0.48090,(53:0.45438,51:0.28478):0.60746):0.10572):0.15651):0.10923):0.11219);

COG0640
(27:0.61494,(52:0.85152,41:0.43185):0.27883,(26:1.11680,(20:0.58068,(49:0.46421,34:0.96652):0.37920):0.42734):0.46082);

COG0413
(((23:0.49193,((13:0.37136,((10:0.05338,7:0.06381):0.37045,(9:0.57876,(5:0.33542,(0:0.20901,2:0.15939):0.21556):0.08838):0.03667):0.10411):0.09466,((20:0.45752,(60:0.01796,42:0.00014):0.59432):0.09465,49:0.53926):0.12361):0.04651):0.05302,((45:0.36934,19:0.36375):0.37902,(4:0.74142,(17:0.28758,15:0.17288):0.26783):0.10512):0.07927):0.05279,(11:0.56573,((55:0.00016,58:0.00343):0.57765,(18:0.25778,(24:0.28577,(63:0.02847,25:0.03955):0.30484):0.10534):0.06029):0.10421):0.15567,((12:0.40769,((39:0.0,35:0.0):0.09747,26:0.13042):0.27769):0.17249,((40:0.47786,(((41:0.00862,32:0.01473):0.04225,((43:0.0,38:0.0):0.02572,21:0.01378):0.01907):0.09667,(33:0.14999,37:0.30470):0.04734):0.06088):0.24228,(47:0.56815,(53:0.32792,(27:0.03374,28:0.00042):0.24897):0.07870):0.11748):0.17103):0.08007);

COG1228
(53:0.28990,(33:0.26862,51:0.19162):0.14773,((11:0.54064,(((6:0.35198,1:0.36362):0.40732,((13:0.47682,50:0.52901):0.87064,(35:0.81534,(2:0.79697,8:0.75955):0.16633):0.57125):0.54691):0.15668,(4:0.58580,(34:0.47619,((55:0.0,58:0.0):0.37292,24:0.22655):0.10442):0.14485):0.07861):0.16909):0.28013,(45:0.35778,(37:0.28656,(41:0.01191,32:0.00060):0.43329):0.12639):0.01971):0.04925);

COG3370
(0:0.03728,2:0.09361,(9:1.27350,5:0.41414):0.49122);

COG3786
(((63:0.00015,25:0.04599):1.01455,(19:0.66085,(22:0.45224,(45:0.25803,16:0.37093):0.18088):0.18983):0.92350):0.09776,(26:0.12756,(39:0.0,35:0.0):0.10523):0.52132,(50:1.01234,23:0.78096):0.13920);

COG0677
(16:0.38483,51:0.44114,(((52:0.34682,47:0.50763):0.63202,(5:0.81538,(8:0.55615,((37:0.22172,(53:0.25143,(33:0.10416,((43:0.0,38:0.0,21:0.0):0.05866,41:0.05183):0.06885):0.20825):0.05639):0.40057,((55:0.0,58:0.0):0.45577,3:0.47095):0.14682):0.12466):0.09284):0.27425):0.18905,(13:0.35842,23:0.34393):0.08669):0.21035);

COG1074
(48:1.98954,((49:1.28439,(60:0.03883,42:0.04144):1.07235):0.69378,(53:1.35023,((29:0.10705,36:0.14976):1.09266,(19:0.92204,(22:0.56474,(45:0.49075,16:0.45431):0.19947):0.27909):0.37553):0.24847):0.23900):0.21242,((18:1.32253,((14:0.61498,(31:0.51792,34:0.53823):0.24246):0.40807,((23:0.47720,50:0.40942):0.34726,((55:0.00015,58:0.00014):0.87877,(24:0.44649,(63:0.11683,25:0.06133):0.43012):0.13179):0.12608):0.27721):0.58315):0.25124,(54:1.71029,(((44:0.00265,(46:0.00090,57:0.00014):0.00015):0.48956,(56:0.09407,61:0.07723):0.49627):1.18305,((39:0.0,35:0.0):1.31304,((27:0.01675,28:0.00659):1.05510,(52:0.87755,((37:0.53777,((33:0.28108,((41:0.00321,32:0.00015):0.09024,((43:0.0,38:0.0):0.00901,21:0.00748):0.07016):0.22645):0.08028,40:1.09616):0.17065):0.11533,51:0.80849):0.11038):0.20300):0.22098):0.32252):0.14241):0.38433):0.15331);

COG4936
((41:0.00016,32:0.00297):0.59991,(63:0.01290,25:0.02190):0.27815,(23:1.35486,50:0.77265):0.50370);

COG5401
((54:1.06826,(24:0.50742,18:0.34049):1.03940):0.33991,15:0.46669,(48:1.17549,17:0.52494):0.25093);

COG1310
(((11:0.80582,(0:1.41196,5:0.57248):0.39789):0.11113,(9:0.88707,(8:0.54351,(6:0.04017,1:0.13528):0.76074):1.05550):0.20059):0.14235,(53:0.60663,32:0.65911):0.61332,(((39:0.0,35:0.0):0.26843,12:0.15325):0.78691,(20:0.40905,(17:0.70599,15:0.87447):0.15582):0.40508):0.14353);

COG3492
((16:0.15550,22:0.15320):0.17524,51:0.31208,(19:0.40958,37:0.53392):0.10239);

COG4973
((52:0.38210,(37:0.42576,(33:0.17734,((41:0.00016,32:0.00958):0.04788,((43:0.0,38:0.0):0.01103,21:0.01183):0.05935):0.13816):0.12627):0.08841):0.25878,(31:2.33222,(27:0.08139,28:0.01300):0.55272):0.13802,(53:0.52385,(47:0.50032,51:0.33809):0.08312):0.07257);

COG2126
(((8:0.16324,(0:0.10875,2:0.11161):0.08043):0.09888,(9:0.23028,(10:0.0,7:0.0):0.38384):0.05116):0.07228,(6:0.00016,1:0.03932):0.61467,(4:0.82248,3:0.09252):0.01856);

COG4588
(43:0.00014,38:0.00015,(22:0.69837,37:0.39435):0.41679);

COG3379
(4:1.30188,7:0.66650,(0:0.28847,2:0.44000):0.91546);

COG4952
(16:0.15724,22:0.10074,(12:0.37626,13:0.46781):0.66972);

COG4138
((43:0.0,38:0.0):0.00370,21:0.00421,((41:0.0,32:0.0):0.11004,(37:0.61492,33:0.59200):0.37738):0.12472);

COG4168
((43:0.0,38:0.0,21:0.0):0.04147,(41:0.0,32:0.0):0.04898,(33:0.10850,(52:0.89869,37:0.50393):0.20012):0.14116);

COG2159
(4:1.17242,(10:0.17358,7:0.18466):0.55846,(23:1.16047,(19:1.70200,(17:0.62668,((55:0.0,58:0.0):0.54502,(63:0.00921,25:0.03101):0.45210):0.30691):0.52132):0.12016):0.19182);

COG3153
((17:0.96642,15:0.62622):0.12863,((63:0.07668,25:0.00016):0.47204,(50:0.46551,14:0.66669):0.10173):0.27446,((19:1.46030,12:0.68893):0.18487,(33:0.14152,((41:0.0,32:0.0):0.02329,(43:0.0,38:0.0):0.01327):0.26345):0.69966):0.05654);

COG3129
(21:0.00537,(41:0.10715,(33:0.43710,(37:0.48680,51:0.37153):0.19739):0.34999):0.07440,(43:0.00014,38:0.00015):0.00453);

COG1635
(3:0.48355,(5:0.36071,(0:0.11112,2:0.07768):0.19589):0.19631,(((13:0.47464,(4:0.53129,9:0.36613):0.43648):0.11133,(10:0.04769,7:0.03150):0.25608):0.06999,8:0.31866):0.12626);

COG3401
(60:0.01334,42:0.03334,(24:2.44308,49:0.81963):0.49758);

COG2730
((10:0.52746,7:0.35701):0.95486,(15:1.34471,(18:1.47330,24:1.45037):0.21441):0.27735,(53:1.44431,16:1.41327):0.19064);

COG1543
(48:1.24240,((17:0.06278,15:0.09553):0.31242,(23:0.38783,18:0.71662):0.13370):0.17896,(7:0.50821,((39:0.0,35:0.0):0.04346,26:0.09203):1.07420):0.25562);

COG3343
(24:0.39621,(18:0.59912,((55:0.0,58:0.0):0.67241,(30:1.12551,62:0.70187):0.52506):0.24188):0.06476,((14:0.36604,(31:0.21557,34:0.21182):0.21365):0.52027,(63:0.00015,25:0.00537):0.47495):0.21434);

COG0653
(((49:0.25827,(60:0.00981,42:0.02017):0.30525):0.28807,(((27:0.00508,28:0.00160):0.34638,(47:0.32750,(52:0.24132,(40:0.38274,(33:0.06745,((41:0.00014,32:0.00196):0.02954,((43:0.0,38:0.0):0.00014,21:0.00098):0.01663):0.02881):0.07480):0.06060):0.13226):0.05918):0.11563,((29:0.02079,36:0.05560):0.44512,(19:0.34738,(45:0.11102,(22:0.15623,16:0.11805):0.06580):0.15317):0.13476):0.12540):0.09091):0.02655,((12:0.48456,(17:0.15556,15:0.16619):0.38529):0.09183,(11:0.62817,(13:0.52559,20:0.37117):0.09694):0.05561):0.06296,(((59:0.65459,(30:0.52242,62:0.38671):0.38541):0.21572,((14:0.21908,(31:0.13452,34:0.13767):0.12461):0.24651,(24:0.19404,18:0.19853):0.14484):0.09208):0.14441,((48:0.34749,54:0.46101):0.33162,((57:0.0,46:0.0,44:0.0):0.09685,(56:0.03211,61:0.01261):0.13474):0.76240):0.04138):0.03516);

COG1760
(((33:0.22758,52:0.26111):0.22288,(49:0.41141,(60:0.03170,42:0.00510):0.39794):0.35121):0.14328,(12:0.36006,(26:0.20788,(39:0.0,35:0.0):0.28659):0.24234):0.07822,((27:0.00821,28:0.00524):0.52900,(19:0.35158,(16:0.13479,(45:0.17400,22:0.17679):0.01642):0.33517):0.15029):0.03899);

COG1332
((1:1.23752,(10:0.86634,8:0.77581):0.26299):0.14984,3:0.94996,(13:1.07528,(39:0.0,35:0.0):1.34784):0.19010);

COG0448
(52:0.47180,((43:0.0,38:0.0,21:0.0):0.04661,(41:0.00223,32:0.00228):0.03158):0.28479,((16:0.12373,22:0.09241):0.27564,((12:0.34691,(26:0.04981,(39:0.0,35:0.0):0.03186):0.19381):0.40597,(((57:0.0,46:0.0,44:0.0):0.19483,(56:0.04419,61:0.03232):0.20114):0.66738,(17:0.14304,15:0.16005):0.40371):0.47182):0.34968):0.08466);

COG0539
((48:0.71981,(59:1.49309,54:0.58255):0.27811):0.19508,((11:0.72467,((50:0.69727,((14:0.22042,(31:0.11460,34:0.07864):0.19574):0.35838,((24:0.18452,(18:0.23149,(55:0.0,58:0.0):0.47597):0.08710):0.05532,(63:0.01134,25:0.02143):0.23801):0.26548):0.15223):0.10860,(12:0.12279,(26:0.04359,(39:0.00014,35:0.00014):0.01437):0.10631):0.55531):0.11675):0.18513,(((57:0.0,46:0.0,44:0.0):0.05389,(56:0.00663,61:0.01804):0.04457):0.57092,(((53:0.15858,(27:0.00014,28:0.00307):0.15652):0.10550,(47:0.24874,(51:0.14238,(40:0.18429,((33:0.03424,((43:0.0,38:0.0,21:0.0):0.00032,(41:0.0,32:0.0):0.00439):0.01046):0.02729,(37:0.09950,52:0.13916):0.01662):0.02558):0.13634):0.04948):0.04386):0.26498,((29:0.02344,36:0.04729):0.43473,(19:0.19124,(22:0.05926,(45:0.05700,16:0.06624):0.02607):0.14477):0.16889):0.13823):0.15642):0.08327):0.08551,((49:0.33580,(60:0.01249,42:0.02055):0.49776):0.49134,(20:0.76539,13:0.77112):0.15748):0.03520);

COG0756
((29:0.06702,36:0.05760):0.30543,((56:0.01142,61:0.01372):0.19357,((57:0.0,44:0.0):0.00534,46:0.01403):0.16149):0.20365,((20:0.19544,(22:0.22964,(45:0.21961,16:0.19949):0.08743):0.17855):0.12586,(((12:0.34273,((39:0.0,35:0.0):0.02618,26:0.06247):0.36932):0.23740,(((27:0.03257,28:0.00235):0.32254,(((((33:0.06278,((41:0.0,32:0.0):0.03092,(21:0.00580,(43:0.00014,38:0.00014):0.00011):0.03753):0.06695):0.04698,(52:0.13156,40:0.44325):0.04913):0.04184,47:0.41407):0.04471,51:0.22245):0.04236,53:0.21521):0.02269):0.23527,(58:0.80965,((63:0.00016,25:0.04249):0.50604,(31:0.15493,34:0.08410):0.33468):0.50770):0.25658):0.21966):0.11971,(19:0.40491,(48:0.48701,(60:0.00016,42:0.01785):0.47822):0.12511):0.09129):0.02311):0.04516);

COG4097
(15:1.09293,12:1.25078,((51:0.71895,37:0.78196):0.31709,(23:0.79507,31:0.63518):0.34140):0.36531);

COG0400
(((43:0.0,38:0.0):0.00014,21:0.00803):1.23511,(29:0.01280,36:0.11673):0.93248,((14:0.71109,(45:1.08297,((55:0.0,58:0.0):0.55010,(24:0.31850,18:0.25472):0.25578):0.13264):0.20720):0.81698,(((17:0.41765,15:0.59581):0.45026,(51:0.73271,47:0.43103):0.39729):0.21367,(11:1.90486,((57:0.0,46:0.0,44:0.0):0.24134,(56:0.07719,61:0.08433):0.43231):0.89902):0.29469):0.19006):0.25195);

COG1374
(10:0.21833,7:0.05730,(9:1.38390,3:0.48252):0.65500);

COG0472
((40:0.53682,(37:0.22039,(27:0.00016,28:0.00269):0.38979):0.09880):0.18592,(16:0.09641,22:0.14762):0.38694,(((31:0.79071,(48:1.69411,49:0.49450):0.09149):0.11999,((((57:0.0,46:0.0):0.00292,44:0.00014):0.47260,(56:0.08238,61:0.20428):0.37587):0.41137,(5:1.27260,((0:0.20505,2:0.22464):0.74884,(3:1.00876,(10:0.17569,7:0.23046):0.47498):0.23384):0.24122):0.51392):0.34914):0.08917,54:0.58954):0.05785);

COG3367
(22:0.91465,(4:0.61968,15:0.66888):0.14630,(13:0.80207,(8:1.45526,(6:0.07437,1:0.03783):0.54013):0.20533):0.13623);

COG0134
((4:0.80694,(11:0.60399,(26:0.02535,(39:0.00342,35:0.00014):0.06183):0.56691):0.09504):0.29401,((23:0.61598,49:0.56687):0.13108,(((55:0.00014,58:0.00016):0.84172,((63:0.07536,25:0.08482):0.28889,(14:0.19235,31:0.27612):0.14726):0.21202):0.22313,((((37:0.28861,(33:0.18324,((41:0.00111,32:0.00964):0.05198,(21:0.01211,(43:0.00014,38:0.00015):0.00955):0.06729):0.12308):0.18389):0.07421,(52:0.42267,40:0.48891):0.02581):0.47414,(17:0.54543,((19:0.31388,(16:0.08887,(22:0.16620,45:0.09502):0.07265):0.09484):0.19952,((27:0.00598,28:0.01915):0.39726,(51:0.29358,47:0.31581):0.10822):0.11899):0.15927):0.07428):0.03863,(18:0.36346,24:0.41274):0.28237):0.11480):0.10669):0.07117,(20:0.58145,((8:0.64789,13:0.79549):0.14146,((3:0.45013,7:0.73765):0.15188,((5:0.86497,9:0.89741):0.29179,((6:0.44601,1:0.24595):1.11289,(0:0.32124,2:0.30047):0.16588):0.17207):0.16540):0.08526):0.06086):0.04465);

COG4862
(31:0.26252,34:0.43439,(14:0.86249,((55:0.0,58:0.0):0.61755,(63:0.01788,25:0.00015):0.49670):0.72417):0.43546);

COG0130
((((18:0.40543,(24:0.43746,(63:0.09695,25:0.00015):0.42008):0.04541):0.08781,((14:0.40068,(31:0.23390,34:0.30082):0.14426):0.20822,(55:0.0,58:0.0):0.46531):0.04726):0.28919,(13:0.65913,(23:0.44344,50:0.30036):0.27260):0.22861):0.07777,((6:0.18262,1:0.20677):0.55112,(4:0.68339,(8:0.30244,(3:0.31399,((5:0.41665,9:0.37108):0.15691,(10:0.03991,7:0.01881):0.21656):0.09559):0.07333):0.12669):0.11656):0.69609,((47:0.69608,((((52:0.29032,(40:0.78747,(37:0.26051,(33:0.19587,((41:0.00012,32:0.00292):0.03612,((38:0.0,21:0.0):0.00014,43:0.00292):0.02152):0.15604):0.07941):0.08616):0.12756):0.21885,(27:0.00588,28:0.03817):0.64069):0.11814,51:0.43648):0.06942,53:0.43790):0.07913):0.27403,((((11:0.89941,(62:1.07340,(12:0.36941,((39:0.0,35:0.0):0.15075,26:0.17577):0.47425):0.36821):0.11492):0.14575,(20:0.84205,(((57:0.0,46:0.0,44:0.0):0.12582,61:0.10522):0.93947,((48:1.07988,54:0.79217):0.20094,(59:1.04454,49:1.01933):0.32962):0.08503):0.07671):0.16097):0.06166,(29:0.88073,(19:0.45580,(22:0.21102,(45:0.17835,16:0.18547):0.10442):0.37131):0.22608):0.20601):0.04472,(17:0.46370,15:0.53216):0.33241):0.05674):0.09449);

COG3072
(43:0.00014,38:0.00014,((41:0.0,32:0.0):0.01804,(33:0.07513,(37:0.38931,(51:1.31557,52:0.66627):0.14904):0.22629):0.10948):0.02191);

COG3123
(41:0.01036,32:0.00015,((43:0.0,38:0.0,21:0.0):0.08995,(33:0.27210,(37:0.52645,(53:1.05472,51:0.26179):0.19715):0.17792):0.12587):0.04441);

COG1259
((20:0.36324,(9:0.59691,(0:0.35563,2:0.19916):0.47609):1.31567):0.18426,(12:0.16626,(26:0.00014,(39:0.0,35:0.0):0.04903):0.33620):0.39428,(((17:0.25994,15:0.09706):0.40512,(13:0.53482,(4:0.95365,5:0.67464):0.36078):0.22629):0.11624,((57:0.0,46:0.0,44:0.0):0.23997,(56:0.12223,61:0.05491):0.24854):1.31325):0.00025);

COG4836
(24:0.21029,(63:0.00014,25:0.03756):0.73042,((55:0.0,58:0.0):0.64261,18:0.56300):0.11796);

COG0384
(24:0.69895,(63:0.06383,25:0.18329):1.04776,(((39:0.0,35:0.0):1.29134,((53:0.79893,52:0.61700):0.30019,(16:0.90238,17:0.58152):0.21589):0.09344):0.53159,((23:0.40311,((41:0.00631,32:0.00016):0.09546,(21:0.01444,(43:0.00322,38:0.00014):0.00503):0.09436):0.44060):0.19336,(37:1.26834,(15:0.52267,19:0.71306):0.18866):0.66434):0.13994):0.13137);

COG1136
((29:0.03396,36:0.06981):0.53478,(((57:0.0,46:0.0,44:0.0):0.27945,(56:0.09059,61:0.04648):0.26360):0.44062,40:0.54065):0.06178,(47:0.54095,(9:0.61138,(62:0.74730,2:0.42387):0.17904):0.36622):0.07824);

COG0388
((4:0.95244,((55:0.0,58:0.0):0.45770,(48:0.73685,50:0.73508):1.32379):0.27750):0.24953,(37:0.59641,(27:0.01890,28:0.01107):0.51778):0.30773,((10:0.57600,31:0.58597):0.48639,8:0.42054):0.09809);

COG1939
((63:0.00498,25:0.02975):0.34935,(14:0.45185,(31:0.11828,34:0.19843):0.28106):0.18935,(((55:0.0,58:0.0):0.42704,24:0.38649):0.15615,(18:0.49220,((23:0.38612,50:0.44891):0.32800,(13:0.92756,(17:0.39736,15:0.62592):0.45634):0.31944):0.15724):0.11528):0.02991);

COG1227
((((23:0.29220,50:0.28751):0.18018,(3:0.38860,13:0.87577):0.12834):0.11781,(37:0.66866,11:0.61100):0.23882):0.12373,(24:0.16338,(63:0.01288,25:0.00682):0.27163):0.11245,((55:0.0,58:0.0):0.39134,(31:0.05172,(14:0.19708,34:0.09044):0.02820):0.34401):0.02930);

COG1144
((60:0.0,42:0.0):0.86835,13:0.28806,((6:0.01351,1:0.15165):0.53756,(3:0.30066,8:0.34135):0.21192):0.27725);

COG1164
(4:0.65217,14:0.52527,(24:0.33529,(((30:0.96558,59:0.58933):0.41969,(((49:0.32548,(60:0.01243,42:0.00824):0.35741):0.32955,(19:0.60621,(22:0.16176,(45:0.17812,16:0.16310):0.04802):0.30325):0.44408):0.48834,(37:1.77065,(13:1.01733,48:1.32730):0.57899):0.27538):0.16760):0.20336,(54:0.59251,((57:0.0,46:0.0,44:0.0):0.18979,(56:0.04222,61:0.09408):0.24082):0.44872):0.10711):0.20646):0.12616);

COG1266
((50:1.31990,(9:1.87858,10:1.26274):0.39660):0.37269,((53:1.45630,54:1.51954):0.29237,(20:1.33160,(37:0.71537,(43:0.00015,38:0.00014):0.51186):0.67576):0.17536):0.13815,((((57:0.0,46:0.0):0.00015,44:0.00380):0.51759,(56:0.13756,61:0.13468):0.38985):0.77762,((16:1.97711,48:1.50667):0.29589,((41:0.02247,32:0.00014):0.62127,11:2.83934):0.31457):0.24031):0.16659);

COG0165
(((17:0.11629,15:0.13394):0.35675,((55:0.0,58:0.0):0.33279,((24:0.21599,18:0.16928):0.05739,((63:0.02217,25:0.02014):0.12555,(14:0.24468,31:0.22611):0.15635):0.11775):0.09198):0.09502):0.09481,((40:0.33103,(37:0.20680,(52:0.16634,(33:0.05289,((41:0.00437,32:0.00643):0.01266,(21:0.00833,(43:0.00011,38:0.00211):0.00246):0.03738):0.03970):0.08642):0.03489):0.15795):0.32786,(23:0.36301,50:0.39944):0.12043):0.08437,(20:0.55076,((51:0.19960,(53:0.23382,(27:0.00379,28:0.01082):0.17832):0.13817):0.23698,((49:0.60331,(((3:0.36277,8:0.36121):0.24259,((5:0.91749,(0:0.29564,2:0.30520):0.35785):0.52701,4:0.79596):0.16976):0.21280,(((6:0.88376,1:0.56867):1.19513,(13:1.00837,47:0.98218):0.17322):0.48005,(12:0.20432,(26:0.05877,(39:0.00014,35:0.00205):0.07172):0.27787):0.52013):0.03033):0.07066):0.04708,(11:0.47956,(45:0.21714,19:0.30343):0.18569):0.13683):0.06675):0.07871):0.03251);

COG3327
(18:0.80308,21:0.74723,((39:0.0,35:0.0):1.16146,22:0.63198):0.52151);

COG1922
(48:1.88680,((13:0.91698,(37:0.72341,((47:0.76551,(45:0.54467,16:0.34620):0.35319):0.47537,(19:1.30168,23:0.81279):0.16341):0.07497):0.09524):0.04666,11:0.93986):0.15079,(((55:0.0,58:0.0):0.67655,(24:0.72713,(63:0.13311,25:0.00014):0.39204):0.16764):0.22155,(33:0.16041,((41:0.00015,32:0.00804):0.07477,((43:0.0,38:0.0):0.00839,21:0.00361):0.05705):0.16749):0.86824):0.06127);

COG5633
((43:0.0,38:0.0):0.00789,21:0.00846,((33:0.55960,(52:1.25726,37:1.00130):0.50575):0.44092,(41:0.00015,32:0.00795):0.20337):0.06211);

COG2373
(15:1.42811,((29:0.84036,(52:0.62409,33:0.51627):0.14887):0.78845,(11:1.55414,((47:0.70984,(21:0.11970,(41:0.00280,32:0.00243):0.07516):0.60064):0.22337,(19:0.91019,(16:0.23855,22:0.33433):0.52957):0.27656):0.24573):0.21277):0.20847,(13:1.49534,(53:0.42769,51:0.46639):1.17957):0.24498);

COG1674
((((14:0.77338,11:1.23398):0.22926,(((19:0.64635,(29:0.02664,36:0.09925):0.46759):0.31147,((47:0.45017,51:0.41123):0.21377,(52:0.74916,(37:0.50074,(33:0.30087,((41:0.00121,32:0.00772):0.06094,(21:0.00203,(43:0.00014,38:0.00014):0.00308):0.09343):0.27078):0.16567):0.10291):0.09909):0.27082):0.12332,49:1.11087):0.15078):0.10015,50:0.73058):0.07175,(54:0.72999,48:0.77133):0.32938,((62:2.80704,15:2.20093):0.25395,((57:0.0,46:0.0,44:0.0):0.29672,(56:0.04426,61:0.03436):0.17163):0.72334):0.18097);

COG3298
(27:0.01299,28:0.04667,(60:0.53923,49:0.31247):0.97798);

COG0082
((13:0.77090,((12:0.25469,((39:0.0,35:0.0):0.03117,26:0.10059):0.24885):0.39740,(20:0.42458,(11:0.48195,((14:0.16876,(34:0.26526,31:0.11523):0.09672):0.17973,((55:0.0,58:0.0):0.40600,((63:0.00741,25:0.00014):0.19399,(24:0.16690,18:0.14850):0.09505):0.05873):0.07965):0.12240):0.06289):0.10927):0.16175):0.44891,((5:0.65736,(((6:0.14960,1:0.25721):0.46667,(23:0.32856,50:0.34492):0.30260):0.15422,(9:0.58234,7:0.46870):0.04135):0.12494):0.08303,(0:0.12511,2:0.15013):0.48546):0.04301,((3:0.34589,8:0.36625):0.21596,((4:0.83189,(17:0.11273,15:0.11206):0.28121):0.07922,(((57:0.0,46:0.0,44:0.0):0.30803,(56:0.09972,61:0.09814):0.21350):0.54527,((49:0.39486,(60:0.01979,42:0.02855):0.36750):0.43463,((19:0.21368,(22:0.08217,(16:0.13924,45:0.10503):0.05602):0.14814):0.27472,((40:0.29435,((33:0.11900,((41:0.00014,32:0.00551):0.02784,((43:0.0,38:0.0):0.00014,21:0.00278):0.01614):0.07717):0.06842,(52:0.15705,37:0.14573):0.02780):0.05094):0.06046,(51:0.16984,(47:0.32488,(53:0.18493,(27:0.00521,28:0.00015):0.22618):0.08210):0.06846):0.06936):0.13198):0.14804):0.06637):0.07410):0.07036):0.02737);

COG1271
((((57:0.0,46:0.0,44:0.0):0.17744,(56:0.05082,61:0.04216):0.17301):0.55538,((((63:0.0,25:0.0):0.27201,14:0.56464):0.14657,((39:0.0,35:0.0):0.58513,12:0.37672):0.30443):0.22966,(20:0.60900,(49:0.56666,((33:0.16181,52:0.27980):0.22226,(45:0.25465,19:0.32655):0.08094):0.23368):0.20171):0.08047):0.18803):0.14151,17:0.81005,((16:0.68027,((29:0.03232,36:0.06234):0.35798,(22:0.42499,51:0.35550):0.13709):0.09562):0.21617,(55:0.0,58:0.0):1.08935):0.07071);

COG0732
(29:1.21438,(14:1.39339,(51:1.24497,(37:1.02767,19:0.93469):0.11024):0.22451):0.20541,(((43:0.0,38:0.0):1.35235,(41:0.56910,32:0.55086):0.73369):0.24692,((7:0.74479,8:1.04614):0.26331,(4:1.05929,(22:1.34367,52:1.19268):0.50162):0.21185):0.19085):0.05508);

COG1550
((12:0.25103,((39:0.0,35:0.0):0.05237,26:0.11488):0.23463):0.64358,(13:0.77178,(18:0.41268,(24:0.23329,(63:0.03168,25:0.03736):0.43979):0.07767):0.44715):0.24773,(11:1.08998,(23:0.20476,50:0.15094):0.43208):0.14382);

COG4248
(43:0.00014,38:0.00011,(21:0.04727,(15:1.13250,11:1.06126):0.73041):0.00016);

COG0512
((17:0.29768,(19:0.23347,(26:0.05719,(39:0.0,35:0.0):0.14004):0.45579):0.13050):0.07402,(((24:0.11287,18:0.10622):0.21451,((27:0.01341,28:0.01096):0.19775,(53:0.19231,33:0.23755):0.05000):0.07594):0.04755,20:0.27663):0.03285,(13:0.35930,((8:0.55764,23:0.32931):0.05400,(((50:0.34619,(7:0.29344,3:0.20963):0.15113):0.04070,((6:0.34817,1:0.21597):0.58288,((0:0.11744,2:0.09534):0.20629,(9:0.43126,5:0.16972):0.12175):0.16234):0.10148):0.02431,((31:0.25409,34:0.40147):0.20237,((60:0.00014,42:0.02981):0.70595,(45:0.11151,(16:0.11555,22:0.16516):0.07440):0.65451):0.28211):0.19614):0.03201):0.08728):0.06962);

COG3420
((27:0.01126,28:0.00015):0.38586,(51:0.53747,(5:1.82510,53:0.39463):0.39891):0.36037,(45:0.27579,22:0.28692):0.11098);

COG1685
(5:0.86879,(4:0.80707,(3:0.51205,8:0.47308):0.18583):0.24664,(7:0.50812,((0:0.22612,2:0.36587):0.77963,((6:0.28758,1:0.38899):0.85501,9:1.23690):0.13009):0.20640):0.18424);

COG4791
(16:1.18472,51:0.58624,(53:1.27557,(43:0.98123,(61:0.00016,(56:0.01398,(57:0.0,46:0.0,44:0.0):0.27314):0.06791):1.09399):0.14605):0.14089);

COG0520
((((14:0.12633,(31:0.12937,34:0.18244):0.08973):0.19373,((55:0.0,58:0.0):0.24889,(63:0.00014,25:0.01127):0.24878):0.07985):0.08594,(4:0.47242,(47:0.53364,45:0.40439):0.13896):0.10192):0.07551,((52:0.79680,((57:0.0,46:0.0,44:0.0):0.24273,(56:0.06601,61:0.13178):0.28219):0.42153):0.16035,((8:0.60444,(53:1.70962,(10:1.10945,(0:0.25195,2:0.35558):0.50404):0.14529):0.36126):0.14735,((54:0.54783,(30:0.82680,62:0.56819):0.29366):0.11620,(49:0.54409,(60:0.03264,42:0.00336):0.48685):1.13969):0.06873):0.07171):0.09256,(48:0.84486,13:0.53684):0.04356);

COG1357
((14:0.71584,(18:0.81707,(63:0.00014,25:0.00850):0.59211):0.13630):0.44138,(((39:0.0,35:0.0):0.84031,4:1.36075):0.32249,((52:1.10352,(16:0.36675,22:0.36530):0.53019):0.18941,11:1.37349):0.33505):0.25614,((33:1.46934,48:0.99338):0.08517,36:1.78642):0.28335);

COG2365
(33:0.80634,50:0.82781,(14:0.95025,(((39:0.0,35:0.0):0.39418,(51:1.25580,53:0.96297):1.29389):0.27688,(11:1.10714,12:0.51915):0.19517):0.33247):0.17193);

COG2847
(51:0.72271,((27:0.00859,28:0.02038):0.53661,((53:0.47957,19:0.55588):0.21507,((45:0.41598,22:0.48105):0.28506,16:0.72227):0.03945):0.13422):0.09839,((12:1.00184,(5:1.25511,20:0.46130):0.20623):0.14183,((37:0.51901,(49:0.76986,(52:0.77336,(29:0.05174,36:0.16968):0.98553):0.24681):0.00013):0.07787,11:1.05507):0.09338):0.09040);

COG0819
(((50:0.70792,((18:0.49172,(60:0.02674,42:0.02552):0.52546):0.13307,15:1.26740):0.08094):0.07286,(49:0.78456,(45:0.54690,52:0.56390):0.23283):0.40060):0.14976,((6:0.29269,1:0.23294):0.89551,(9:0.65881,5:0.46626):0.41567):0.18318,(((63:0.01513,25:0.01423):0.88192,(14:0.43284,(55:0.0,58:0.0):1.37242):0.25282):0.15016,24:0.55641):0.22983);

COG4656
(50:0.66110,13:0.47225,((51:0.62195,(37:0.37049,((33:0.27838,(21:0.00694,(43:0.00014,38:0.00125):0.01217):0.21319):0.12123,(52:0.35420,40:1.01624):0.03974):0.08569):0.26674):0.33929,((63:0.00139,25:0.01626):1.26072,(54:2.40959,48:1.47083):0.22463):0.14013):0.10380);

COG4632
(14:0.97056,24:1.92605,(50:0.72524,(17:1.19015,12:1.07840):0.02740):0.53120);

COG1106
(10:0.99269,7:0.71791,(15:1.34634,42:0.89411):0.11035);

COG3468
(52:1.01904,22:1.12746,(32:1.18116,16:0.67123):0.30249);

COG1194
((((47:0.63680,(51:0.41493,(((33:0.18107,((41:0.00310,32:0.00259):0.07146,((43:0.0,38:0.0):0.00341,21:0.00220):0.02966):0.14791):0.19267,(52:0.35686,40:0.78198):0.09686):0.07071,37:0.35927):0.25024):0.15762):0.08118,(53:0.51086,(27:0.00276,28:0.00014):0.55591):0.12119):0.45909,(19:0.55926,(16:0.25659,(45:0.32122,22:0.28561):0.12718):0.20180):0.43686):0.10986,(11:0.86862,((48:1.13905,((23:1.12062,(9:0.38951,5:0.45630):0.79546):0.07652,8:1.31254):0.34135):0.11119,(4:0.97017,(12:0.77516,((39:0.0,35:0.0):0.13935,26:0.23037):0.47308):0.50807):0.35925):0.29297):0.07630,((49:0.43428,(60:0.01815,42:0.03520):0.61246):0.62893,((14:0.67612,(31:0.26998,34:0.35450):0.31271):0.09158,(((57:0.00182,(46:0.0,44:0.0):0.03341):0.49354,(56:0.17644,61:0.15358):0.37265):0.77597,((55:0.0,58:0.0):0.78025,((63:0.02954,25:0.01872):0.48881,(24:0.44652,18:0.33788):0.10829):0.14920):0.05021):0.11050):0.24163):0.14402);

COG1393
((26:1.47037,12:0.71600):0.61458,((15:0.63309,(47:0.87994,49:0.76396):0.21173):0.12334,50:0.60759):0.16695,((30:0.74984,62:0.63678):0.70757,(23:0.28535,11:0.77793):0.43827):0.24717);

COG1844
(10:0.02708,7:0.10857,(3:0.50702,8:0.57470):0.75475);

COG3233
(10:0.28955,7:0.27734,(3:0.72519,((39:0.00177,35:0.00278):1.24039,(53:1.03487,51:0.28525):0.50007):1.42948):0.17481);

COG2332
(51:0.19917,((37:0.20278,52:0.37720):0.11098,((43:0.0,38:0.0,21:0.0):0.19351,33:0.26323):0.20384):0.49015,(((29:0.08498,36:0.05462):0.86885,(11:1.66944,47:0.53545):0.39836):0.10469,(19:0.63321,(45:0.35662,(16:0.26109,22:0.28900):0.20277):0.27081):0.15172):0.11481);

COG1746
((5:0.68691,(9:1.23467,(0:0.33446,2:0.21361):0.30807):0.12511):0.30590,(3:0.70638,(10:0.21042,7:0.14035):0.63852):0.11002,((6:0.20864,1:0.31298):0.60902,(4:0.86608,8:0.67721):0.19099):0.08324);

COG1940
(59:1.03208,(20:1.21915,(4:0.77354,(5:0.54327,9:0.68170):0.29489):0.31291):0.06522,((6:0.06135,1:0.04905):0.83706,(26:1.17928,17:0.76533):0.40221):0.16925);

COG2703
(51:0.87641,(23:0.55289,37:0.67139):0.14877,(3:0.57978,(20:0.97431,53:1.02169):0.35043):0.34118);

COG3816
(45:0.17080,16:0.27735,(22:0.21931,(19:0.48294,51:0.44521):0.23290):0.14249);

COG1166
(21:0.00141,((41:0.0,32:0.0):0.01509,(33:0.07137,((37:0.39657,((15:0.59286,(11:0.55424,(49:0.27600,(60:0.00779,42:0.00828):0.27451):0.76844):0.17164):0.28577,(47:0.52394,51:0.54289):0.11513):0.15924):0.27533,(52:0.07332,(27:0.00180,28:0.00137):0.15910):0.16938):0.13631):0.09280):0.00947,(43:0.00014,38:0.00014):0.00015);

COG0240
((((57:0.0,46:0.0,44:0.0):0.14077,(56:0.01211,61:0.06259):0.16020):0.63619,((53:0.49189,(27:0.00563,28:0.00014):0.53467):0.15836,(49:0.36213,(60:0.00039,42:0.00918):0.44511):0.58699):0.08843):0.04610,((20:0.59878,13:0.61046):0.11361,(((23:0.28129,50:0.26623):0.20663,((55:0.0,58:0.0):0.48298,((24:0.25841,18:0.30115):0.03506,((63:0.00014,25:0.01326):0.24009,(14:0.12560,(31:0.10278,34:0.12008):0.05194):0.41606):0.06038):0.03800):0.13922):0.16401,(8:1.06012,(59:0.86759,62:0.66595):0.60468):0.29658):0.02179):0.10320,(((29:0.11524,36:0.07951):0.88413,(54:0.83953,48:0.47021):0.49511):0.21294,((47:0.50525,(52:0.23807,(37:0.22630,(33:0.08198,((43:0.0,38:0.0,21:0.0):0.01289,(41:0.0,32:0.0):0.03646):0.09339):0.08386):0.08827):0.37741):0.12209,(((22:0.61849,(19:0.42616,(45:0.28621,16:0.29604):0.17821):0.10461):0.16439,(11:0.58672,26:0.60343):0.16885):0.11707,(51:0.70752,(17:0.32728,15:0.32875):0.43699):0.10977):0.07444):0.04386):0.01639);

COG1308
(((4:0.89642,8:0.28867):0.09557,((6:0.10074,1:0.06384):0.56224,3:0.55087):0.03712):0.06888,(10:0.12028,7:0.02990):0.24659,(2:0.52753,(5:0.76475,9:0.32858):0.28242):0.05473);

COG2133
(16:0.87073,15:0.56773,(((26:0.10951,(39:0.0,35:0.0):0.02462):1.38607,((32:0.18578,((43:0.0,38:0.0):0.00014,21:0.00266):0.09173):0.50898,(17:0.63172,(5:0.67342,18:0.62854):0.43400):0.13704):0.31324):0.58493,(53:0.65222,54:0.91041):0.31118):0.34511);

COG2607
((49:0.75351,(20:0.84108,(23:0.82735,(17:0.43424,15:0.45366):0.53143):0.11674):0.15261):0.17198,53:0.37179,(51:0.58814,((19:0.65832,(22:0.21873,(45:0.22178,16:0.15579):0.09912):0.28115):0.25247,(27:0.01086,28:0.00014):0.44905):0.10015):0.06882);

COG3738
(43:0.00014,38:0.00015,(21:0.01320,(41:0.31469,(19:0.87939,(52:0.34941,51:0.37860):0.10655):0.22188):0.18663):0.02045);

COG3503
(53:0.47452,51:0.38357,(19:0.56579,(8:0.59254,(45:0.56007,(22:0.70254,16:0.38158):0.15770):0.72912):1.33031):0.26375);

COG3826
(53:0.22850,16:0.34948,(39:1.07029,19:0.32186):0.13079);

COG1214
(((29:0.04709,36:0.12884):1.22113,((20:1.56513,((23:0.27156,50:0.29444):0.46869,((55:0.00016,58:0.00014):0.54411,((14:0.36775,(31:0.38001,34:0.20780):0.15986):0.23366,((63:0.05514,25:0.05287):0.45141,(18:0.47149,24:0.30402):0.06762):0.14586):0.06767):0.25917):0.17893):0.09225,((13:1.02450,((49:0.50056,(60:0.01418,42:0.05481):0.84609):0.83650,(59:0.95752,(30:1.08990,62:0.75837):0.45820):0.34491):0.35467):0.10172,54:1.60549):0.04889):0.12075):0.09450,40:1.13303,(((((11:1.20618,(12:0.51167,(26:0.18879,(39:0.00446,35:0.00015):0.24438):0.53424):0.28971):0.13765,(19:0.62811,(22:0.37920,(45:0.43926,16:0.64405):0.15067):0.41593):0.16960):0.13395,48:1.61611):0.09112,((((33:0.17196,((41:0.0,32:0.0):0.01868,(21:0.00703,(43:0.00014,38:0.00014):0.00445):0.12525):0.11272):0.10122,(37:0.32188,52:0.44563):0.08058):0.22079,(47:0.53653,51:0.38849):0.11305):0.13771,(53:0.75382,(27:0.06858,28:0.11453):0.90339):0.18997):0.25533):0.09088,(((57:0.0,46:0.0,44:0.0):0.19040,(56:0.08841,61:0.06652):0.40780):1.42033,(15:0.42320,17:0.69375):0.73803):0.19810):0.11070);

COG3013
((41:0.0,32:0.0):0.02106,(43:0.0,38:0.0,21:0.0):0.02264,(33:0.13495,(52:0.58757,(3:1.22089,37:0.22887):0.10762):0.10133):0.06583);

COG4618
(19:0.63624,(29:0.02691,36:0.03643):0.64114,(33:0.57778,20:0.56268):0.14565);

COG3359
(24:0.57284,18:0.40964,(8:1.23944,(4:1.14421,23:0.81642):0.31283):0.49547);

COG1901
((10:0.12845,7:0.15285):0.41863,5:1.23724,((3:0.47093,37:1.27890):0.07417,(9:1.60688,4:0.63862):0.22361):0.14386);

COG3521
((41:0.00015,32:0.00526):0.78063,((43:0.0,38:0.0):0.81680,37:0.61032):0.34358,(53:1.02146,16:1.17965):0.38871);

COG4302
(41:0.00014,32:0.00660,(((53:0.17762,51:0.28590):1.03693,(23:0.56214,(50:0.19670,(63:0.00016,25:0.00975):0.23658):0.25401):0.23192):0.49019,((43:0.0,38:0.0):0.01328,21:0.00015):0.06496):0.02643);

COG4852
(63:0.00015,25:0.02315,(16:0.88589,14:0.40340):0.37397);

COG1261
(((19:1.43310,((16:0.57097,(45:0.68415,22:0.53078):0.11358):0.54802,(40:0.93110,(53:1.02223,((41:0.00313,32:0.00508):0.18197,((43:0.0,38:0.0):0.01627,21:0.02184):0.12400):0.34964):0.10425):0.27106):0.10939):0.07528,(37:1.09558,51:0.88070):0.53987):0.44904,(13:1.24003,20:1.10590):0.13321,(49:1.13125,(60:0.06430,42:0.00154):0.91121):0.16935);

COG3596
(17:0.14667,15:0.39219,(60:1.37278,(43:0.99454,37:1.04907):0.15070):0.74158);

COG4787
((43:0.0,38:0.0):0.00384,21:0.00015,((40:0.95386,(53:0.53819,(51:0.41803,37:0.35759):0.41037):0.16649):0.21208,(41:0.00014,32:0.00385):0.06503):0.07183);

COG1638
((48:1.81150,16:1.40842):0.19167,(21:0.57353,(33:0.64583,19:0.75796):0.30822):0.13062,(24:0.92078,(17:1.22260,13:0.91930):0.10269):0.19520);

COG2073
((((((17:0.79237,12:0.66461):0.47190,((41:0.00265,32:0.00264):0.67770,((23:0.37648,50:0.38552):0.53040,(63:0.11134,25:0.07153):0.44116):0.07349):0.21949):0.16637,(5:1.13931,(3:1.01798,8:0.60413):0.06021):0.21186):0.16465,53:0.91151):0.13227,4:1.16035):0.10303,22:1.02301,(16:0.69211,(1:0.61810,6:0.32317):1.11043):0.01670);

COG1659
(20:1.41816,(39:0.0,35:0.0):0.99126,13:0.39640);

COG2155
(50:0.35151,((16:0.97148,22:0.26192):0.44070,(24:0.19646,18:0.19195):0.22407):0.06909,(23:0.19716,(36:0.63824,((57:0.0,46:0.0,44:0.0):0.21566,(56:0.01325,61:0.18402):0.46991):0.92195):0.39808):0.15078);

COG1241
((6:0.07598,1:0.08403):0.59386,(4:0.56240,8:0.34852):0.11246,(10:0.46866,(5:0.44396,(9:0.49403,(0:0.16822,2:0.10638):0.21908):0.11192):0.18958):0.06011);

COG1704
((31:0.24386,34:0.18299):0.20907,((63:0.01277,25:0.00266):0.40018,(33:0.68507,22:0.28372):0.25273):0.11419,((13:0.32340,(48:0.64660,(52:0.44271,((19:0.39754,(45:0.19741,16:0.30822):0.12937):0.14094,(53:0.21650,(43:0.00015,38:0.00014):0.68571):0.18384):0.17146):0.02593):0.24778):0.30557,(3:0.54688,(59:1.24129,62:0.64840):0.59414):0.35021):0.07023);

COG2861
(52:0.59315,((41:0.01242,32:0.00563):0.07888,(21:0.00014,(43:0.00016,38:0.00344):0.00292):0.15130):0.52457,((54:0.89682,49:0.85875):0.30334,(18:1.13081,(51:0.51023,(19:0.87447,(16:0.24888,22:0.57157):0.23496):0.91516):0.23297):0.10035):0.10960);

COG3752
(19:0.71977,(39:0.00014,35:0.00417):0.58546,(16:0.96858,(12:1.25685,(14:0.30225,(63:0.02095,25:0.03550):0.20835):0.49022):0.25281):0.14668);

COG5399
(0:0.35485,2:0.32552,(5:1.26466,9:0.86359):0.28409);

COG0577
(43:0.00014,38:0.00297,(21:0.00205,(((27:0.00702,28:0.00018):0.31347,(((8:1.06281,((57:0.0,46:0.0,44:0.0):0.29057,(56:0.05432,61:0.08413):0.34348):1.80811):0.18735,(19:2.02107,2:0.98625):0.00086):0.23117,(53:1.34292,16:0.66950):0.07756):0.33377):0.39932,(41:0.00147,32:0.00014):0.11260):0.07012):0.00391);

COG3347
(12:0.73221,(24:0.15109,18:0.12492):0.34228,(17:0.84560,6:0.60267):0.30187);

COG0083
(((13:1.24020,23:0.77217):0.13591,11:0.82166):0.01502,(((20:0.61588,(49:0.31132,(60:0.00574,42:0.01412):0.48167):0.65762):0.11123,(((63:0.04177,25:0.00015):0.41258,(14:0.41069,31:0.31655):0.15595):0.20485,((55:0.0,58:0.0):0.80113,(24:0.49258,18:0.45347):0.13993):0.08922):0.38433):0.09720,(12:0.55779,((39:0.0,35:0.0):0.09995,26:0.12287):0.69547):0.44908):0.07791,(((52:0.26113,(37:0.18853,(40:0.53564,(33:0.14459,((41:0.0,32:0.0):0.03861,((43:0.0,38:0.0):0.00633,21:0.00015):0.03446):0.13081):0.02102):0.06867):0.14583):0.76505,(47:1.04357,(((1:0.43596,(6:0.50577,(0:0.26267,2:0.37562):0.42024):0.07869):0.29468,(5:0.74647,9:0.77521):0.22674):0.15155,(3:0.73182,((10:0.24742,7:0.13367):0.48739,4:0.72150):0.07551):0.14753):0.16380):0.25086):0.19871,(17:0.33884,15:0.33573):0.42884):0.05195);

COG2974
(47:1.01274,(51:0.45973,(52:0.51801,(37:0.41321,(33:0.08300,((41:0.0,32:0.0):0.03243,((43:0.0,38:0.0):0.00315,21:0.00014):0.03876):0.07810):0.17747):0.08277):0.21860):0.13383,(53:0.81886,(27:0.00014,28:0.00318):0.79490):0.13425);

COG3662
(53:0.42590,51:0.37455,(19:1.32841,12:1.02863):0.00016);

COG4642
((17:0.91694,51:0.83507):0.53625,(31:0.40318,34:0.54404):0.53070,(16:1.19651,(27:0.03493,28:0.00016):1.29717):0.31661);

COG4098
(((55:0.0,58:0.0):0.78573,(63:0.13682,25:0.11617):0.35347):0.10363,(14:0.45007,(34:0.52952,31:0.32158):0.13855):0.53783,(24:0.48354,18:0.61724):0.08680);

COG2017
(((1:0.76074,(0:0.35953,2:0.30453):0.48789):0.54662,(24:0.98655,(11:1.35444,(17:0.54544,15:0.36874):0.85786):0.18786):0.22006):0.71913,(18:0.63436,((52:0.43985,37:0.45764):0.38052,(45:0.80186,13:0.42237):0.11420):0.14358):0.16342,((55:0.0,58:0.0):1.02246,(27:0.00875,28:0.00014):1.17617):0.20313);

COG3925
((43:0.0,38:0.0):0.00372,21:0.00175,((52:1.32130,33:0.17405):0.07449,(41:0.00547,32:0.00014):0.04038):0.02951);

COG3107
(41:0.00289,32:0.01107,((33:0.23580,(52:0.81938,(37:0.91243,(47:1.21940,51:0.53822):0.28582):0.36237):0.28897):0.28445,((43:0.0,38:0.0):0.00307,21:0.00801):0.13638):0.07285);

COG1080
((63:0.00640,25:0.00014):0.16190,(14:0.11455,(31:0.03071,34:0.04957):0.06442):0.25095,((55:0.00158,58:0.00014):0.21159,(((((47:0.74522,(27:0.00014,28:0.00153):0.63596):0.25103,(12:0.97797,(((57:0.0,46:0.0):0.00482,44:0.00014):0.27475,(56:0.10002,61:0.11209):0.28684):0.89042):0.16220):0.17037,(54:0.79511,(37:0.15177,(52:0.21569,40:0.37322):0.04149):0.14926):0.15838):0.07215,((23:0.20637,50:0.20695):0.22819,(30:0.55094,59:0.39590):0.14585):0.02951):0.14559,(24:0.16368,18:0.21699):0.06520):0.04949):0.04915);

COG3335
(18:0.72294,41:1.14011,(27:1.38538,1:0.61294):0.55302);

COG2168
(((8:1.14424,13:0.73824):0.21768,(37:1.10668,51:1.09179):0.06917):0.17185,((41:0.00015,32:0.01064):0.28350,((43:0.0,38:0.0):0.03188,21:0.00015):0.14144):0.10686,(40:0.60230,(52:1.15966,33:0.16621):0.29654):0.20991);

COG3104
((33:1.01936,47:0.65645):0.21431,(12:0.62369,((27:0.00399,28:0.00430):0.96408,(14:0.42379,((55:0.0,58:0.0):0.68285,(24:0.30629,(63:0.02808,25:0.03623):0.33628):0.06219):0.08269):0.11755):0.16610):0.21859,(19:0.85665,(23:0.29707,50:0.34051):0.40076):0.06716);

COG2996
((55:0.0,58:0.0):0.81499,((63:0.01383,25:0.02332):0.33953,(14:0.26657,(31:0.08259,34:0.19355):0.19178):0.44497):0.24872,(((51:0.42283,37:0.43065):0.46484,(23:0.40583,50:0.30096):0.23123):0.63240,(24:0.37883,18:0.65948):0.21788):0.13190);

COG0650
((39:0.0,35:0.0):0.73081,(0:0.33820,1:0.31826):0.71862,(13:1.46158,(41:0.00014,32:0.00334):0.54527):0.30941);

COG3651
(17:0.23498,15:0.31614,((39:0.0,35:0.0):0.52335,19:0.17212):0.28962);

COG2938
((19:0.77825,((29:0.12184,36:0.01764):0.99427,((27:0.0,28:0.0):0.52373,(53:0.88638,(47:1.12310,(51:0.68167,((33:0.08114,((43:0.0,38:0.0,21:0.0):0.01223,(41:0.0,32:0.0):0.05251):0.10529):0.13352,(52:0.62155,37:0.60908):0.08328):0.31844):0.31712):0.19789):0.52928):0.51975):0.13251):0.20575,45:0.25168,(22:0.54650,16:0.53822):0.11761);

COG2162
(24:1.20329,(55:0.0,58:0.0):0.93606,(18:1.67067,(51:0.88365,((39:0.0,35:0.0):0.67894,(19:0.70586,(21:0.10236,(41:0.01454,32:0.00016):0.21138):0.49669):0.17567):0.18877):0.47472):0.05551);

COG1338
((23:0.48193,(24:0.12015,18:0.22328):0.20143):0.05825,(((20:0.51547,((53:0.26814,(40:0.31714,((43:0.0,38:0.0,21:0.0):0.04294,(41:0.00387,32:0.00015):0.04119):0.08324):0.15874):0.15744,(33:0.62450,(51:0.22165,37:0.28236):0.12078):0.16171):0.16026):0.01499,(63:0.00015,25:0.01393):1.22852):0.02968,(19:0.45352,(45:0.23657,(16:0.15244,22:0.28792):0.10643):0.36088):0.19858):0.09204,((60:0.21442,49:0.22567):0.23870,(13:0.54148,((48:0.39875,54:0.40953):0.25938,((57:0.0,46:0.0,44:0.0):0.09275,(56:0.06662,61:0.05112):0.24195):0.92112):0.10285):0.11736):0.07459);

COG3573
((12:0.30768,(39:0.00186,35:0.00014):0.30634):0.09075,16:0.21806,(45:0.30590,11:0.32983):0.05503);

COG3949
(23:0.41348,50:0.41856,(18:0.73851,(10:0.01823,7:0.10432):1.62404):0.84833);

COG1701
(9:0.57873,(8:0.42408,3:0.36011):0.04049,((5:0.27908,(0:0.20649,2:0.13578):0.12496):0.09992,(4:0.64472,(10:0.08179,7:0.05753):0.16690):0.13038):0.06224);

COG3238
((55:0.0,58:0.0):0.69593,14:0.71825,(16:0.85345,((((43:0.0,38:0.0):0.00014,21:0.01255):1.34191,(23:0.16262,50:0.46363):1.01252):0.27667,52:0.53834):0.09053):0.31738);

COG4171
((43:0.0,38:0.0):0.00359,21:0.00015,((41:0.0,32:0.0):0.02407,(33:0.14819,(52:0.71902,37:0.45511):0.22142):0.13376):0.03559);

COG1499
((0:0.30767,2:0.35810):0.80806,(8:0.77960,(4:1.36638,(3:0.74952,(10:0.04498,7:0.05179):0.50811):0.23616):0.05772):0.18705,(5:1.02202,(6:0.10796,1:0.25660):1.16143):0.12814);

COG4110
(33:0.17934,43:0.18925,(11:0.76695,23:0.57501):0.32460);

COG1779
(9:1.02876,((6:0.22647,1:0.17493):0.63879,(3:0.48359,(8:0.68574,(10:0.10560,7:0.00015):0.46161):0.09485):0.37762):0.12665,(5:1.37662,(0:0.30722,2:0.51511):0.32632):0.05429);

COG5007
(52:0.42963,(37:0.26206,(51:0.56050,(47:0.58813,(53:0.11890,(27:0.01939,28:0.01502):0.58671):0.30298):0.44841):0.40235):0.04606,(40:0.59937,(33:0.12295,((41:0.0,32:0.0):0.06286,((43:0.0,38:0.0):0.00015,21:0.00014):0.00014):0.08107):0.11855):0.18751);

COG2070
((((31:0.15104,34:0.11425):0.35237,(13:0.34244,(17:0.88264,(47:1.18734,(55:0.00014,58:0.00250):0.44162):0.28440):0.23346):0.07406):0.24061,14:0.73175):0.39726,(45:0.11967,22:0.19363):1.42194,((50:0.41759,((27:0.04319,28:0.01286):0.97080,(49:0.23493,(20:0.61516,(60:0.00016,42:0.01062):0.17307):0.15123):0.33317):0.17693):0.46054,11:1.77310):0.10636);

COG3668
(45:1.12118,(53:0.68495,15:0.96903):0.18750,(((39:0.0,35:0.0):0.53141,((43:0.0,38:0.0):0.56908,33:0.66420):0.42971):0.47115,(12:0.40604,11:0.48016):1.89462):0.11398);

COG0673
(20:0.87107,(8:0.59831,5:0.76788):0.41372,(4:1.49096,(60:0.00015,42:0.03809):1.08359):0.30769);

COG3221
((33:0.61448,22:0.59670):0.29482,((39:0.0,35:0.0):1.50057,5:1.20312):0.39720,((37:1.37989,(4:1.56624,((55:0.0,58:0.0):0.36784,14:0.87615):0.40868):0.07353):0.15346,(19:0.72675,((43:0.0,38:0.0):0.00567,21:0.00516):0.50128):0.50360):0.10903);

COG2984
((29:0.02095,36:0.12643):0.92842,(((57:0.0,46:0.0):0.00269,44:0.00016):0.26031,(56:0.08359,61:0.05099):0.39180):1.33120,(20:1.60553,((31:0.27395,34:0.46732):0.32056,(16:0.92273,(37:0.28424,(53:0.51408,(45:0.11816,22:0.13108):0.18377):0.09893):0.22586):0.12543):0.34638):0.21699);

COG2993
(37:0.25127,(27:0.00438,28:0.00022):0.30234,((49:0.29250,(60:0.01695,42:0.00014):0.16690):0.72872,(45:0.29872,19:0.20345):0.15610):0.21004);

COG3423
((43:0.0,38:0.0,21:0.0):0.37770,33:0.32793,(52:0.38190,28:0.24439):0.49818);

COG1290
((53:0.23904,(27:0.03179,28:0.02043):0.17483):0.08237,(47:0.45284,(((29:0.04740,36:0.05708):0.24977,(19:0.19657,(45:0.09840,22:0.09641):0.19626):0.14355):0.31555,((49:0.21857,(60:0.01859,42:0.00753):0.14129):0.53480,(20:0.60303,((11:0.72241,((39:0.0,35:0.0):0.04974,26:0.03681):1.05401):0.51182,(5:1.03544,9:1.33432):0.36281):0.60244):0.18419):0.23000):0.15720):0.12522,(51:0.14295,37:0.25391):0.04575);

COG1904
((50:0.38953,((41:0.00015,32:0.00411):0.23717,(33:0.13061,(21:0.00014,(38:0.00014,43:0.00014):0.00213):0.07071):0.16998):0.18006):0.06677,(23:0.27124,24:0.31529):0.16374,(((13:0.63922,(19:0.30007,(16:0.09394,22:0.19165):0.23063):1.08333):0.33167,(14:0.55715,31:0.60366):0.09274):0.05602,18:0.42044):0.06351);

COG2008
(13:0.37037,(37:0.34042,(33:0.22540,((21:0.00283,(43:0.00014,38:0.00014):0.00889):0.06476,(41:0.00918,32:0.00604):0.04350):0.14004):0.17827):0.23008,(((63:0.05082,25:0.01035):1.61383,(((55:0.0,58:0.0):0.39049,23:0.52046):0.71373,((45:0.30296,22:0.22441):0.43725,(15:0.57619,19:0.71746):0.16788):0.18508):0.92584):0.30234,(11:0.53700,(4:0.83231,18:0.38968):0.12519):0.00015):0.06277);

COG1586
(41:0.00015,32:0.00355,((43:0.0,38:0.0,21:0.0):0.01341,(33:0.06700,(40:0.23856,((50:0.45494,23:0.19797):0.05473,((53:0.91067,((20:0.18293,(6:0.14277,1:0.08264):0.69171):0.43473,(3:0.57631,(13:0.50071,((10:0.10187,7:0.02864):0.58703,24:0.57311):0.17478):0.11366):0.15439):0.19309):1.15726,47:0.21336):0.06490):0.13469):0.04252):0.08594):0.01962);

COG0602
((3:0.74541,(10:0.11974,7:0.13167):0.79909):0.72445,((29:0.11218,36:0.04714):0.91344,(17:0.91393,((27:0.01049,28:0.02631):1.00351,(53:0.20163,19:0.51886):0.72374):0.05765):0.35462):0.09131,((4:0.84972,(49:0.62185,(60:0.03524,42:0.02363):0.48131):0.71210):0.35927,((((50:0.72219,((63:0.00015,25:0.02073):0.19750,(14:0.10267,(31:0.09110,34:0.08390):0.09226):0.11311):0.60417):1.42897,(5:0.87658,(0:0.27378,2:0.37561):0.40458):0.14324):0.15410,(20:1.37142,((45:0.19369,22:0.17315):0.42979,(24:0.29564,18:0.20059):0.42132):0.59082):0.00016):0.11290,(47:0.99066,(6:0.20274,1:0.17190):0.81322):0.21660):0.08463):0.17741);

COG1717
(8:0.37168,(4:0.69703,(6:0.10175,1:0.11002):0.31663):0.08778,(3:0.28406,((5:0.42933,(9:0.59577,(2:0.52870,0:0.33208):0.20382):0.28460):0.12273,(10:0.05025,7:0.00015):0.27965):0.03866):0.10764);

COG3713
(((41:0.0,32:0.0):0.27913,33:0.31498):0.50387,(52:1.26334,19:0.85019):0.38324,(37:1.17178,22:1.34089):0.21692);

COG0750
(((60:0.60064,49:0.68134):0.21703,(54:1.30319,((44:0.00015,(57:0.00152,46:0.00014):0.00295):0.17879,(56:0.06860,61:0.06265):0.36589):0.94854):0.16161):0.21724,(11:1.18389,((12:0.72876,((39:0.0,35:0.0):0.08844,26:0.10678):0.55987):0.65779,(3:1.18773,(8:1.24717,(5:1.74672,(0:0.35905,2:1.00729):0.78598):0.29547):0.35577):0.95704):0.18076):0.14014,((((53:0.73566,((47:0.65355,(51:0.48573,(52:0.38655,(37:0.42783,(33:0.11675,((43:0.0,38:0.0,21:0.0):0.09384,(41:0.00014,32:0.00201):0.02608):0.06175):0.19756):0.07421):0.27778):0.09375):0.10038,(27:0.01544,28:0.03299):0.63335):0.04879):0.13099,((19:0.70607,(22:0.38272,(45:0.25887,16:0.22182):0.27141):0.16594):0.13377,(29:0.11261,36:0.14130):0.82811):0.20250):0.11383,(48:1.11298,20:0.59834):0.14834):0.13699,(13:1.22427,((63:0.00428,25:0.01625):0.35617,((14:0.34659,(31:0.29546,34:0.20848):0.19672):0.33077,(55:0.0,58:0.0):0.60357):0.15788):0.42851):0.14425):0.08448);

COG4085
(18:2.06639,8:0.69420,(3:1.00766,24:0.89971):0.08744);

COG1511
((8:1.05618,(26:0.16206,(39:0.0,35:0.0):0.09532):0.98338):0.39270,34:0.61305,(15:1.65955,11:0.50043):0.12197);

COG1341
(10:0.12513,7:0.14150,(3:0.26932,(0:0.64309,2:0.42258):1.11081):0.36754);

COG2514
((22:0.59615,(11:0.63942,(45:0.44170,16:0.23708):0.39209):0.25435):0.19110,(24:0.66950,((63:0.04380,25:0.08011):0.36792,(31:0.45201,34:0.61446):0.54115):0.18884):0.19664,(9:1.09993,5:0.87469):0.18873);

COG5581
(13:0.81846,(51:1.40328,(33:0.56167,((41:0.00014,32:0.02841):0.16185,(38:0.01116,(43:0.02123,21:0.00445):0.00722):0.16752):0.37041):0.47102):0.75777,(23:1.15940,(24:0.89745,18:0.80118):0.31529):0.31818);

COG2182
((((10:0.25949,9:0.49363):1.47239,(37:0.23665,((43:0.0,38:0.0,21:0.0):0.03594,(41:0.00242,32:0.00011):0.02391):0.20347):0.61612):0.13077,((55:0.0,58:0.0):0.86099,(14:1.27380,((63:0.0,25:0.0):0.30743,31:0.40538):0.26311):0.14078):0.12929):0.09452,50:0.71722,((5:1.30203,(6:0.90649,(0:0.08428,2:0.14720):0.54083):0.79424):0.22527,11:0.72117):0.10273);

COG1647
(48:0.75776,13:0.51195,(12:1.05545,(24:0.11149,18:0.29682):0.78540):0.42537);

COG0170
((3:0.77354,(6:0.32174,1:0.19037):0.81942):0.30660,((29:0.08701,36:0.09346):0.91907,(10:0.09051,7:0.14386):0.90458):0.02342,(20:0.99468,(54:1.33469,(5:1.50813,(48:1.58834,(17:0.44856,15:0.34853):0.52637):0.28656):0.16675):0.10794):0.11087);

COG4760
(12:0.57863,(26:0.14155,(39:0.0,35:0.0):0.09094):0.38227,(47:0.32179,50:0.80511):0.57265);

COG0193
(13:0.74087,((((23:0.26217,50:0.29162):0.26009,(((14:0.32253,(31:0.25137,34:0.19969):0.10559):0.25245,(24:0.24550,(18:0.32165,(63:0.00538,25:0.02062):0.32298):0.06789):0.10911):0.00015,((55:0.0,58:0.0):0.42329,(59:0.62606,62:0.53581):0.14267):0.09841):0.09515):0.10035,(30:0.98329,20:0.56102):0.16077):0.03374,(17:0.30317,15:0.29243):0.30604):0.02300,(((((49:0.45680,(60:0.03146,42:0.03889):0.58250):0.27412,((29:0.09984,36:0.13731):0.36635,((45:0.24962,22:0.24132):0.05071,(16:0.15906,19:0.67542):0.11202):0.52422):0.16363):0.09653,(((57:0.0,46:0.0,44:0.0):0.61593,(56:0.13197,61:0.09362):0.41316):0.41979,54:1.03452):0.08043):0.10540,(48:1.03988,(((47:0.63829,(((37:0.21891,52:0.31885):0.04822,((33:0.13432,40:0.89579):0.00990,((43:0.0,38:0.0,21:0.0):0.03309,(41:0.00014,32:0.00562):0.05274):0.14475):0.10677):0.12065,51:0.40544):0.12323):0.06161,(27:0.01349,28:0.00173):0.38648):0.06953,53:0.39107):0.17845):0.12369):0.10585,(11:0.68352,(12:0.49290,(26:0.21439,(39:0.0,35:0.0):0.07603):0.32875):0.31371):0.13582):0.11269);

COG2804
((11:0.76886,((57:0.0,46:0.0,44:0.0):0.15298,(56:0.01797,61:0.06243):0.21140):0.40072):0.09595,(19:0.59160,((27:0.0,28:0.0):0.71238,(41:0.60485,52:0.61624):0.19960):0.14881):0.05971,((23:0.67953,(49:0.75618,((55:0.0,58:0.0):0.90077,((((63:0.09955,25:0.14888):0.44006,(14:0.48361,(31:0.34343,34:0.36220):0.15624):0.86804):0.32449,24:0.57152):0.05718,18:0.75889):0.15648):0.41489):0.13053):0.23269,(13:0.64693,(16:0.72821,15:0.58052):0.13332):0.14887):0.07441);

COG1775
(43:0.00016,38:0.00247,(23:1.44210,3:0.23740):0.87675);

COG2354
((39:0.0,35:0.0):0.51741,11:0.23224,(19:0.38561,(45:0.47061,((27:0.00016,28:0.02516):1.26489,((41:0.06527,(21:0.00324,(38:0.00014,43:0.00011):0.00319):0.09432):0.30113,(51:0.20165,37:0.40508):0.08675):0.04284):0.35905):0.13660):0.15952);

COG3817
((12:0.59460,19:0.49294):0.18163,(53:0.35453,33:0.28425):0.22047,((50:0.41482,(31:0.20214,34:0.20982):0.23828):0.50927,49:0.50019):0.11776);

COG0414
(((18:0.38736,((55:0.0,58:0.0):0.48609,(24:0.25524,(63:0.02340,25:0.03412):0.37416):0.11081):0.08410):0.16301,(13:0.26410,(23:0.34432,49:0.36683):0.16376):0.05479):0.04777,(17:0.37324,15:0.30712):0.23082,((60:0.04933,42:0.04630):0.66154,(20:0.36643,((45:0.23551,22:0.19380):0.33671,(11:0.57295,(((51:0.40184,(37:0.25350,(40:0.69151,(33:0.15211,((41:0.00410,32:0.00467):0.05489,((43:0.0,38:0.0):0.00015,21:0.00295):0.05563):0.11953):0.08770):0.11684):0.14617):0.05724,((53:0.33489,(27:0.02725,28:0.01684):0.30788):0.14214,(47:0.48051,(16:0.38515,19:0.27629):0.17510):0.08498):0.07241):0.11149,(12:0.45536,((39:0.0,35:0.0):0.09988,26:0.13400):0.47058):0.19947):0.10090):0.06140):0.06959):0.02852):0.03845);

COG4158
(43:0.00309,38:0.00014,(52:0.20483,33:0.09490):0.05186);

COG0656
(23:0.44944,(31:0.28664,34:0.28209):0.32529,((45:0.28362,(26:0.15395,(39:0.0,35:0.0):0.07420):0.61283):0.17866,(17:0.74598,(19:0.54037,(10:0.10770,7:0.08753):0.76823):0.14933):0.13237):0.10194);

COG1560
(((29:0.08196,36:0.01666):0.63982,(19:0.75043,(45:0.22926,(22:0.39855,16:0.25461):0.06518):0.87717):0.14051):0.45837,(49:0.96457,(60:0.02045,42:0.01514):0.92927):0.47397,(((46:0.00210,44:0.00014):0.23479,(56:0.08498,61:0.09071):0.56724):0.90375,(12:0.49099,(26:0.14721,(39:0.00649,35:0.00015):0.22871):0.46013):1.26585):0.18151);

COG5388
(45:1.06030,16:0.67930,(19:1.20653,22:0.80000):0.24248);

COG1192
(((1:0.47125,((3:0.36256,(10:0.04373,7:0.07564):0.34003):0.47559,(30:1.22256,((57:0.0,46:0.0,44:0.0):0.08898,61:0.07498):0.93000):0.07065):0.11877):0.20620,(49:0.54839,8:0.42444):0.05725):0.08750,(63:0.12400,(18:0.11552,24:0.11012):0.06316):0.18528,((27:0.01511,28:0.00770):0.49397,48:0.47758):0.07281);

COG4822
(63:0.02553,25:0.04688,(50:0.77730,41:0.47982):0.28230);

COG0783
(((29:0.09432,36:0.03023):0.56147,(17:0.30452,(19:0.61581,(47:0.40766,(53:0.16837,51:0.11443):0.08797):0.12496):0.12679):0.12931):0.22506,(4:1.11314,(45:0.19148,(33:0.14527,((41:0.0,32:0.0):0.00084,(43:0.0,38:0.0,21:0.0):0.04260):0.03645):0.36195):0.87636):0.27508,((18:0.26843,((55:0.0,58:0.0):0.33116,((63:0.01190,25:0.00015):0.21464,(14:0.39747,(31:0.44219,34:0.32070):0.07617):0.49523):0.45258):0.21025):0.32367,((48:0.85289,(49:0.73123,(60:0.01966,42:0.00014):0.40401):0.31777):0.24191,((59:1.18146,54:0.82730):0.35497,(52:0.25605,37:0.37958):0.31576):0.24481):0.14354):0.14568);

COG1565
((36:0.87255,(19:0.64427,(22:0.44875,(45:0.39364,16:0.40172):0.08852):0.25371):0.21745):0.61776,((27:0.00971,28:0.00259):0.57279,(47:0.71785,53:0.57606):0.17157):0.46196,((17:0.55670,15:0.46988):0.39087,(20:0.93965,(49:0.71611,(60:0.06534,42:0.02123):1.01266):0.84625):0.20310):0.32480);

COG0837
((33:0.10974,((43:0.0,38:0.0,21:0.0):0.01807,(41:0.00014,32:0.00309):0.04698):0.13005):0.44590,(51:0.87382,(53:0.48938,((27:0.0,28:0.0):0.21721,(60:0.00015,42:0.01446):0.41061):0.18976):0.22957):0.06949,((17:0.42017,15:0.24127):0.82127,(22:0.27537,(45:0.27158,16:0.28736):0.08033):0.61281):0.23168);

COG2771
(24:0.54615,17:0.54527,((26:1.07802,((55:0.00014,58:0.00015):0.44539,(63:0.01114,25:0.00015):0.19581):0.40026):0.30711,(5:0.86935,(14:1.32128,23:1.57388):0.39334):0.35422):0.24338);

COG4093
(45:0.95912,16:0.62369,(19:1.45051,22:0.99949):0.19868);

COG3393
(15:1.41707,2:1.08412,((18:0.35263,(63:0.01801,25:0.02302):0.61776):0.34492,((39:0.0,35:0.0):1.38517,(48:1.30687,19:1.48619):0.42519):0.29680):0.10266);

COG3850
((53:0.75389,(27:0.00114,28:0.02900):0.55415):0.57689,(52:0.59243,37:0.53610):0.47595,(33:0.76017,51:0.62715):0.17143);

COG3304
(37:0.50015,((52:0.18761,(33:0.18940,((41:0.0,32:0.0):0.05403,((43:0.0,38:0.0):0.00676,21:0.00014):0.02495):0.11538):0.17621):0.69315,19:0.24183):0.18043,(50:0.68987,((39:0.0,35:0.0):0.39900,12:0.36061):0.39122):0.12524);

COG4111
(27:0.00227,28:0.00750,(22:0.33759,19:0.48335):0.73755);

COG2897
(8:1.11003,(50:1.44669,9:0.73611):0.07563,((18:0.55209,53:0.61747):0.31356,(37:0.65302,((33:0.35108,(41:0.00311,32:0.00014):0.40388):0.20282,(19:0.47332,(45:0.19539,16:0.24171):0.19760):0.20013):0.11555):0.26155):0.15161);

COG2968
(18:1.25543,((39:0.0,35:0.0):0.64746,4:1.03400):0.31331,((37:0.69363,(33:0.25250,((41:0.0,32:0.0):0.01344,(43:0.0,38:0.0,21:0.0):0.13045):0.15885):0.39529):0.43827,((45:0.43922,(16:0.33641,22:0.37618):0.05561):0.32595,((15:0.30278,17:0.64006):0.85233,(47:0.72392,19:0.62391):0.03709):0.07106):0.17613):0.04013);

COG0110
((((13:0.70636,11:1.82038):0.21435,(8:0.78388,5:0.47462):0.18160):0.07438,7:0.82780):0.29257,(31:1.27580,34:0.82827):0.38629,(19:1.93269,((((57:0.0,44:0.0):0.00014,46:0.00015):0.30248,(56:0.04118,61:0.07445):0.08353):1.56614,(3:0.64169,(29:2.06970,26:0.95446):0.44126):0.06410):0.10574):0.25572);

COG2064
(4:1.66768,(19:0.99388,(51:1.23972,(33:0.75524,52:0.45303):0.46567):0.16716):0.11587,(23:1.16287,39:1.25852):0.21547);

COG3889
(0:1.18438,5:0.59845,(9:0.71689,(10:0.46890,7:0.62637):0.32487):0.21366);

COG5437
(63:0.00014,25:0.02295,(18:0.14762,(45:0.49028,19:0.19861):1.48762):0.24656);

COG3184
((27:0.0,28:0.0):1.19678,47:0.71395,(51:0.65305,(45:0.18314,(22:0.47406,16:0.27572):0.08074):0.96144):0.45298);

COG1084
((4:0.95891,((10:0.06176,7:0.06129):0.27918,(3:0.49751,8:0.60663):0.10846):0.13599):0.17158,(9:1.09802,5:0.75603):0.22865,((6:0.14733,1:0.23294):0.61231,(0:0.38323,2:0.29283):0.51247):0.13904);

COG3725
((43:0.0,38:0.0):0.00366,21:0.00014,((33:0.17217,(51:0.85873,47:1.06528):0.96132):0.27611,(41:0.00014,32:0.00359):0.10100):0.07709);

COG1482
((23:0.34459,50:0.20864):0.54249,((14:0.19858,(31:0.12489,34:0.24723):0.11418):0.12540,(18:0.33633,25:0.26740):0.12166):0.44645,(11:0.98826,(59:1.11903,(13:0.93359,(((26:0.08955,(39:0.0,35:0.0):0.08995):0.74694,(33:0.20893,((41:0.00114,32:0.00372):0.07952,((43:0.0,38:0.0):0.00245,21:0.00235):0.06367):0.14427):0.38431):0.12757,(52:0.79634,54:1.02301):0.18053):1.15677):0.12468):0.11805):0.09850);

COG4461
(41:0.00015,32:0.00842,(16:1.12461,(39:0.0,35:0.0):0.90583):0.64383);

COG3457
((41:0.00245,32:0.00014):0.63056,(18:0.80972,21:0.39267):1.26020,(((55:0.0,58:0.0):0.93534,16:0.46492):0.10349,13:0.56714):0.07325);

COG3621
(37:0.79130,24:1.09557,(29:1.30210,15:0.74000):0.15813);

COG1267
(53:0.80940,52:0.38944,(((27:0.0,28:0.0):0.50279,(((((9:0.66934,5:0.47125):0.97097,((((34:0.24689,31:0.40000):0.31125,25:0.00016):0.00017,63:0.00443):1.71798,(3:0.04222,(8:0.53560,(10:0.16287,7:0.20414):0.43577):0.38153):0.58175):0.33793):1.14947,(49:0.26336,(60:0.01838,42:0.04939):0.61336):0.14287):0.22488,(29:0.08984,36:0.06352):0.66000):0.17853,20:0.77459):0.28577):0.24485,(51:0.50776,(37:0.33086,(33:0.09001,((41:0.0,32:0.0):0.02064,(43:0.00531,(38:0.00014,21:0.00016):0.00016):0.02187):0.18720):0.12351):0.29914):0.12911):0.16803);

COG3845
((59:0.45151,(30:0.44604,62:0.35755):0.10010):0.29329,((11:0.51870,(12:0.50370,4:0.34775):0.10473):0.10508,(((10:0.07571,7:0.12017):0.38341,(53:0.37603,51:0.40213):0.55189):0.17181,13:0.31345):0.06025):0.07700,((23:0.32165,(54:0.57277,15:0.42409):0.20000):0.02916,(50:0.28139,((14:0.13129,(31:0.08703,34:0.11839):0.08716):0.16680,(24:0.17927,(63:0.00682,25:0.00015):0.16205):0.08557):0.04943):0.09072):0.07667);

COG2157
(((10:0.00932,7:0.05518):0.35026,(3:0.54317,8:0.44437):0.19325):0.31510,(0:0.14580,2:0.34673):0.49883,(5:1.01523,9:0.31203):0.19269);

COG3641
(48:0.45971,50:0.53821,(18:0.78416,(63:0.00290,25:0.01274):0.76244):1.07230);

COG3819
(49:0.53675,(12:0.44045,19:0.31305):0.09851,((50:0.36253,(31:0.24882,34:0.15917):0.36826):0.49986,(53:0.25511,33:0.18893):0.32760):0.12493);

COG1644
((9:0.74038,5:0.15147):0.28618,((10:0.01783,7:0.02408):0.09471,((6:0.07480,1:0.06244):0.35370,(0:0.06256,2:0.05181):0.23336):0.10778):0.00015,(4:0.42813,(3:0.38071,8:0.25497):0.12457):0.18210);

COG1570
(((57:0.0,46:0.0,44:0.0):0.38457,(56:0.06217,61:0.10116):0.24438):0.60915,((29:0.06643,36:0.04786):0.84846,(19:0.52803,(22:0.26510,(16:0.24476,45:0.22229):0.11880):0.24199):0.14240):0.30691,(((12:0.39381,((39:0.0,35:0.0):0.07038,26:0.14901):0.44119):0.79877,(11:1.93761,15:0.55178):0.31712):0.10781,(((53:0.56798,(27:0.03559,28:0.00015):0.41218):0.29633,((37:0.30883,(52:0.38605,(33:0.17585,((41:0.00288,32:0.00724):0.05910,(21:0.00881,(43:0.00014,38:0.00015):0.00492):0.05975):0.13096):0.15924):0.07061):0.20652,(51:0.39472,47:0.56155):0.21640):0.08591):0.10140,(((23:0.45702,50:0.41603):0.32175,(60:1.02315,(49:0.97616,13:0.83280):0.16000):0.15173):0.09363,((55:0.0,58:0.0):0.59827,((14:0.29693,(31:0.18835,34:0.23932):0.12520):0.38845,((63:0.02992,25:0.04468):0.62164,(24:0.35664,18:0.44028):0.20167):0.02213):0.04358):0.11054):0.14636):0.10099):0.07716);

COG1401
(33:0.85554,49:0.71267,(31:1.07598,(((42:1.19623,(8:1.06387,(10:0.59588,20:0.51946):0.20137):0.36257):0.90111,(0:1.12914,5:1.34940):0.42782):0.31141,(24:0.90923,60:0.69483):0.26749):0.35977):0.21052);

COG1518
(((33:1.17642,(32:0.00014,(21:0.02409,((43:0.0,38:0.0):0.03928,41:0.01617):0.13034):0.05709):1.06163):0.76085,(9:0.93659,(25:0.89575,(28:0.71392,49:0.75510):0.24933):0.51537):0.26967):0.19239,(39:0.0,35:0.0):1.09097,((((3:0.35832,8:0.37198):0.10965,(13:0.55412,20:0.45117):0.14923):0.22403,(1:0.56947,6:2.06647):0.14367):0.52192,18:0.84260):0.06547);

COG3516
(16:0.51638,(41:0.00201,32:0.00320):0.39451,(53:0.45778,(37:0.20471,(43:0.0,38:0.0):0.37863):0.79219):0.27701);

COG1929
((18:0.36005,(50:0.27875,(23:0.25680,14:0.44599):0.05693):0.17574):0.06682,(52:0.39814,(37:0.36578,33:0.30551):0.05129):0.04693,(24:0.34226,((25:0.38636,(31:0.04453,(27:0.00782,28:0.00273):0.07086):0.59556):0.43791,(51:0.36347,((39:0.00014,35:0.00014):1.00088,(34:1.01509,17:0.57915):0.30885):0.20097):0.17508):0.04307):0.04253);

COG1118
(51:0.38261,(18:0.40006,(37:0.48597,(33:0.14830,21:0.15699):0.34789):0.12077):0.02675,((27:0.00014,28:0.01067):0.45329,((49:0.55774,(60:0.02509,42:0.01279):0.89379):0.74637,(19:0.55809,(47:0.41799,(45:0.09031,16:0.10134):0.39556):0.10151):0.11525):0.12607):0.09378);

COG2213
(((63:0.00406,25:0.00444):0.56175,(55:0.0,58:0.0):0.42005):0.09855,(24:0.16958,18:0.24110):0.03483,((((52:0.23531,37:0.20828):0.07733,((33:0.10182,((41:0.0,32:0.0):0.01791,21:0.02727):0.10292):0.08420,40:0.52303):0.06377):0.20431,(23:0.36238,30:0.94811):0.11642):0.07631,31:0.48471):0.04143);

COG1402
((13:1.13319,19:1.11001):0.22696,(25:0.47359,18:0.18938):0.56937,(50:1.15306,(((0:0.50403,2:0.80936):0.48134,(9:1.33134,(45:0.22002,22:0.30619):0.93414):0.04959):0.21488,((5:0.81083,(3:0.41569,8:0.49047):1.08225):0.25260,(39:0.0,35:0.0):1.05808):0.24187):0.00756):0.13203);

COG1953
((53:0.29271,19:0.30420):0.55081,(24:0.34013,(41:0.03875,((43:0.0,38:0.0):0.00675,21:0.00529):0.03814):0.87232):0.25127,(9:1.67264,(33:0.64009,(45:0.19440,(16:0.16247,22:0.10732):0.09630):0.59932):0.28861):0.09560);

COG1547
(((0:0.38581,2:0.25617):0.89484,(((55:0.0,58:0.0):0.67116,(24:0.40554,18:0.63371):0.49160):0.72755,(6:0.84604,1:0.90740):0.61003):0.21229):0.23370,((20:1.42656,((17:0.53900,15:0.39871):0.98588,4:1.29690):0.17887):0.22596,11:0.44054):0.34101,(9:1.38601,5:0.85804):0.16116);

COG1533
(((39:0.0,35:0.0):1.13885,(53:0.31688,(((22:0.17715,(45:0.16990,16:0.12280):0.06654):0.26514,19:0.40615):0.13047,51:0.36317):0.11825):0.36225):0.45505,10:1.10847,(((17:1.01188,(29:1.31094,(24:0.58303,50:0.40500):0.98913):1.13991):0.00028,(3:1.02402,13:0.74662):0.18402):0.15187,(0:0.52155,6:0.63640):0.49516):0.16233);

COG3748
(45:0.17624,16:0.11908,(51:0.55790,53:0.34641):0.48428);

COG1301
((15:1.06730,(4:0.63408,(9:0.22128,(10:0.05297,7:0.04491):0.29420):0.11996):0.24637):0.09241,(54:2.16444,20:0.62842):0.09623,(36:0.56527,((21:0.35128,(23:0.32342,(55:0.0,58:0.0):0.38277):0.03785):0.21845,(22:0.34018,((39:0.0,35:0.0):0.63779,49:0.73896):0.12897):0.35154):0.29828):0.09727);

COG0408
((53:0.37206,51:0.23657):0.07431,(33:0.24866,((41:0.01145,32:0.00241):0.05369,(21:0.00669,(43:0.00014,38:0.00014):0.01031):0.03731):0.07112):0.10772,((47:0.41348,(17:0.29072,((29:0.02437,36:0.06333):0.30139,(19:0.25290,(45:0.17231,(22:0.23790,16:0.16387):0.02236):0.20294):0.22275):0.66790):0.21290):0.06445,37:0.19379):0.06263);

COG1619
(36:1.49604,((27:0.00014,28:0.01536):0.50830,(53:0.57216,((41:0.00016,32:0.00916):0.10698,((43:0.0,38:0.0):0.00508,21:0.00745):0.10891):0.35583):0.28680):0.36324,((17:0.74773,(51:1.21306,12:0.66591):0.11942):0.25631,((6:0.03245,1:0.09767):0.75230,((48:0.81398,14:0.51077):0.55613,(18:1.31080,(11:0.96692,(59:0.53023,31:0.44441):0.47857):0.18389):0.15420):0.18736):0.14273):0.12706);

COG1508
(20:1.09594,((54:1.00645,48:1.23758):0.28511,(((23:0.39871,50:0.33337):0.48990,(18:0.53322,((63:0.00016,25:0.02295):0.63146,24:0.70287):0.11695):0.15526):0.12323,((27:0.00014,28:0.02286):1.12221,((19:0.41914,(22:0.34588,45:0.26537):0.19109):0.46900,(47:0.67398,(51:0.27493,(37:0.21533,(33:0.09744,((41:0.00014,32:0.00189):0.03109,((43:0.0,38:0.0):0.00012,21:0.00382):0.02248):0.06931):0.20331):0.13474):0.20528):0.18009):0.09839):0.10158):0.13316):0.10342,(((57:0.0,46:0.0,44:0.0):0.44125,(56:0.19377,61:0.09628):0.49730):0.83229,(49:0.50272,(60:0.01462,42:0.01827):0.41504):0.61988):0.09198);

COG3522
((43:0.0,38:0.0):0.48461,37:0.53543,((41:0.00015,32:0.00215):0.77330,(53:1.12438,16:0.99964):0.22348):0.23249);

COG4412
(24:1.41396,12:0.75707,(23:0.48592,37:0.42174):0.22109);

COG1630
((10:0.30928,7:0.21655):1.26575,(6:0.44180,1:0.28475):1.04186,(8:1.15919,(9:1.39046,(0:0.55752,2:0.53413):0.24037):0.25549):0.19199);

COG1729
((20:1.00402,(29:0.04512,36:0.15044):1.02002):0.32419,(19:1.01260,(22:0.62540,(45:0.44005,16:0.57098):0.12323):0.46695):0.37327,((27:0.00015,28:0.11324):1.47364,((51:0.73237,(37:0.75574,(33:0.19163,((41:0.00014,32:0.00695):0.05074,((43:0.0,38:0.0):0.00334,21:0.00329):0.03365):0.08943):0.34362):0.26747):0.11496,(53:0.85556,47:0.83375):0.17075):0.12821):0.10517);

COG0057
((11:0.31452,54:0.32199):0.08176,(20:0.28702,13:0.24617):0.03983,(((39:0.0,35:0.0):0.03124,26:0.08576):0.30616,((((23:0.11250,50:0.15249):0.05533,((63:0.00015,25:0.00280):0.16012,(31:0.04124,34:0.03950):0.13188):0.04082):0.16836,(30:0.21392,59:0.33026):0.20953):0.15705,(((16:0.15847,22:0.10407):0.02090,(45:0.09322,19:0.27173):0.02830):0.38514,(49:0.52824,((((57:0.0,46:0.0,44:0.0):0.12310,(56:0.03098,61:0.01389):0.17437):0.20558,((53:0.10671,47:0.18912):0.12723,(((10:0.03818,7:0.05009):0.14946,(((3:0.35948,8:0.24887):0.15735,(4:0.53455,((9:0.44530,(0:0.21030,2:0.15281):0.17313):0.16737,5:0.38534):0.07694):0.06552):0.09361,(6:0.21077,1:0.11263):0.29773):0.09720):2.05167,(40:0.28015,52:0.17763):0.03280):0.03712):0.18063):0.08175,48:0.52959):0.10759):0.06682):0.03970):0.02720):0.06421);

COG4470
(24:0.18197,18:0.20002,((55:0.0,58:0.0):0.47721,((31:0.43245,34:0.42803):0.59777,(14:0.60619,(63:0.0,25:0.0):0.18891):0.09404):0.06941):0.08579);

COG4847
(6:0.21782,1:0.26255,(5:0.60243,9:0.67503):1.15155);

COG0049
((((9:0.21502,(((3:0.23418,(10:0.00015,7:0.02615):0.30740):0.09500,((6:0.03523,1:0.02997):0.37125,(4:0.56678,8:0.21365):0.11656):0.07926):0.18772,(0:0.06786,2:0.07475):0.09832):0.04418):0.14162,5:0.19281):0.97953,13:0.07213):0.19227,(((46:0.0,44:0.0):0.00014,57:0.01201):0.08018,(56:0.00609,61:0.00014):0.04791):0.36310,((((47:0.30940,((37:0.05531,((33:0.00801,(((41:0.0,32:0.0):0.00588,((43:0.0,38:0.0):0.00014,21:0.00014):0.00014):0.00728,40:0.15055):0.03222):0.01460,52:0.08895):0.06320):0.17840,((53:0.09902,(27:0.0,28:0.0):0.08316):0.18358,51:0.16297):0.04371):0.06792):0.10223,(((60:0.0,42:0.0):0.14719,49:0.21944):0.13929,((19:0.18851,(16:0.04291,(45:0.08992,22:0.04550):0.03354):0.10715):0.11358,(29:0.01150,36:0.02215):0.51783):0.06435):0.05841):0.06517,(11:0.48935,((17:0.11439,15:0.18124):0.25551,((12:0.15114,(26:0.01898,(39:0.00014,35:0.00629):0.00015):0.09219):0.24954,(((14:0.06972,(34:0.09936,31:0.01620):0.01636):0.14201,((55:0.0,58:0.0):0.08656,((23:0.09976,50:0.04902):0.19704,(18:0.06374,((63:0.0,25:0.0):0.11665,24:0.04797):0.03167):0.01709):0.04194):0.06534):0.04222,(59:0.24661,(30:0.26111,62:0.19191):0.11903):0.10027):0.09204):0.06317):0.04698):0.05846):0.05262,(48:0.32787,54:0.30702):0.12113):0.06042);

COG5340
((39:0.0,35:0.0):1.19284,7:0.72381,10:0.90496);

COG4996
(0:0.38829,2:0.38942,(9:0.80371,5:0.30782):1.08798);

COG0024
(((11:0.43412,(((((33:0.37430,47:0.22936):0.04299,((29:0.01264,36:0.01543):0.31703,(19:0.26008,(45:0.12239,16:0.13654):0.27634):0.14728):0.15044):0.06299,(27:0.00016,28:0.00382):0.33506):0.06039,((37:0.33276,(40:0.35515,(52:0.33453,((43:0.0,38:0.0,21:0.0):0.04827,(41:0.0,32:0.0):0.06814):0.12264):0.03268):0.07713):0.09197,((57:0.0,46:0.0,44:0.0):0.11506,(56:0.03316,61:0.06165):0.18318):0.75196):0.11353):0.03128,53:0.30699):0.28621):0.19717,(18:0.30407,(13:0.51850,((63:0.01707,25:0.00304):0.19648,(14:0.07689,(31:0.04503,34:0.11957):0.17817):0.41718):0.32315):0.12066):0.07853):0.05885,((49:0.37743,(60:0.00815,42:0.00794):0.31717):0.46468,(59:0.61606,(62:0.57631,30:0.79016):0.30666):0.16319):0.10678,(54:0.69396,(48:0.82263,(((55:0.0,58:0.0):0.64763,(((8:0.45483,(10:0.02999,7:0.05364):0.35112):0.10113,(3:0.28967,4:0.74443):0.20423):0.13486,((6:0.07755,1:0.17995):0.51782,((0:0.32239,2:0.23086):0.27628,(5:0.80307,9:0.65070):0.05913):0.13341):0.03432):0.56335):0.30990,20:0.41118):0.13580):0.09330):0.04970);

COG2971
(13:1.25142,((6:0.26294,1:0.30451):1.03188,2:0.77789):0.18656,((11:1.48607,(22:0.73327,37:0.82675):0.51793):0.17567,(50:1.13287,(23:0.71368,15:0.65690):0.23023):0.19865):0.02406);

COG0244
((48:0.63278,54:0.63687):0.41424,(((((57:0.0,46:0.0,44:0.0):0.17571,(56:0.00015,61:0.02093):0.00013):1.03104,((29:0.03074,36:0.07045):0.45823,(19:0.33239,(22:0.09070,(16:0.12332,45:0.15132):0.06340):0.29052):0.11122):0.15477):0.14368,(12:0.30776,((39:0.0,35:0.0):0.04966,26:0.07700):0.30259):0.38500):0.07783,((13:0.55966,(17:0.28076,15:0.22029):0.53229):0.11234,((11:0.73113,20:0.76524):0.16928,((6:0.17175,1:0.21671):0.53179,((9:0.68646,(5:0.79860,(0:0.17801,2:0.23428):0.32291):0.12666):0.29797,((3:0.38887,(10:0.04367,7:0.01633):0.36270):0.07688,(8:0.32561,4:0.77812):0.10204):0.16403):0.22713):0.89945):0.01355):0.07035):0.05464,(((23:0.29402,50:0.14311):0.34582,((30:0.80518,62:0.51492):0.41711,((55:0.0,58:0.0):0.18569,((14:0.11920,(31:0.08117,34:0.08773):0.09746):0.23431,((63:0.0,25:0.0):0.21610,(18:0.13205,24:0.08853):0.02735):0.06896):0.04800):0.03455):0.12340):0.03915,(((53:0.11069,(27:0.0,28:0.0):0.20751):0.22571,(47:0.53716,((37:0.11725,((33:0.06326,(40:0.64352,((43:0.0,38:0.0,21:0.0):0.00583,(41:0.0,32:0.0):0.01090):0.01185):0.02153):0.06198,52:0.10557):0.06693):0.05778,51:0.17931):0.26283):0.16657):0.16587,(59:0.70113,(49:0.34177,(60:0.03590,42:0.01022):0.48433):0.43765):0.04531):0.08808):0.08672);

COG1380
(18:0.89195,(52:0.71290,(33:0.27580,((43:0.0,38:0.0):0.00015,21:0.00744):0.21518):0.60381):0.38660,(((45:1.02301,(27:0.01732,28:0.00016):0.71310):0.37502,(11:1.09434,53:0.48423):0.38443):0.18324,((50:0.68225,23:0.31044):0.24679,(14:0.67194,(10:0.00959,7:0.15093):0.53203):0.24133):0.09226):0.16763);

COG1750
(3:0.69862,(10:0.09974,7:0.10859):0.51088,(5:0.78855,(0:0.19510,2:0.05231):1.59012):0.43527);

COG0043
(((12:0.57187,(11:0.59629,20:0.41372):0.08953):0.05049,(((17:0.06876,15:0.05665):0.53867,(45:0.50712,((53:0.22887,((27:0.01074,28:0.01243):0.12777,(37:0.22687,(52:0.11031,(33:0.08648,21:0.04095):0.04620):0.02816):0.09554):0.05445):0.18584,(19:0.24425,(29:0.05360,36:0.07548):0.28764):0.08652):0.07340):0.19363):0.09899,(24:1.05220,(8:0.41447,(3:0.52897,(10:0.04522,7:0.07998):0.45523):0.19748):0.61467):0.37834):0.19828):0.09655,(0:0.76679,(49:0.40390,(60:0.01516,42:0.01520):0.41422):0.65251):0.13225,((18:0.88731,((57:0.0,46:0.0,44:0.0):0.25055,(56:0.08780,61:0.08929):0.20186):0.43895):0.68873,1:0.46744):0.14000);

COG1286
((49:0.83527,(60:0.01666,42:0.07508):0.80371):0.49461,(54:1.55988,((55:0.0,58:0.0):0.88144,((24:0.55365,((63:0.00928,25:0.00810):0.81487,18:0.39474):0.14726):0.26605,(14:0.44321,(31:0.54168,34:0.64644):0.29129):0.37537):0.24106):0.42414):0.26498,((29:0.08540,36:0.09536):1.65226,(((16:0.36125,(22:0.39117,45:0.21029):0.08980):0.68609,(48:1.44545,19:0.89379):0.39039):0.41496,((47:1.15346,53:0.79804):0.33445,(((27:0.04337,28:0.01752):1.42914,(52:0.29251,(37:0.39479,(33:0.07260,((41:0.0,32:0.0):0.02575,((43:0.0,38:0.0):0.00638,21:0.00635):0.01380):0.11995):0.08063):0.11783):0.32137):0.22287,51:0.55819):0.28162):0.26282):0.37912):0.21069);

COG3278
(45:0.28341,19:0.26920,((49:0.15650,(60:0.00361,42:0.01726):0.25906):0.64435,((27:0.0,28:0.0):0.17647,37:0.21007):0.10767):0.18150);

COG2914
(((52:0.26388,(37:0.37765,(33:0.14425,((41:0.0,32:0.0):0.08438,((43:0.0,38:0.0):0.01959,21:0.00016):0.04280):0.20749):0.21960):0.03791):0.10959,(53:1.04267,51:0.29405):0.38657):0.15857,40:0.75344,(47:1.06780,(27:0.0,28:0.0):0.31386):0.24346);

COG1601
(4:0.82549,(8:0.29569,(3:0.47316,(10:0.00661,7:0.00014):0.29352):0.04710):0.17621,((9:0.45547,(5:0.63216,(0:0.22343,2:0.06068):0.56712):0.18363):0.25930,(6:0.05187,1:0.14179):0.64960):0.02303);

COG4209
(31:0.28321,(34:0.32032,14:0.22309):0.11466,(50:0.40413,((63:0.00376,25:0.00619):0.17662,12:1.33817):0.04702):0.19763);

COG1993
(12:0.59937,((10:0.05676,7:0.01360):0.29778,((39:0.00014,35:0.00014):1.10733,(50:0.69628,3:0.61643):0.08593):0.09099):0.21619,(45:0.43887,(19:0.67949,13:0.43384):0.22926):0.06140);

COG4643
(43:0.00014,38:0.00014,(32:0.12080,(41:1.21409,33:0.62368):0.36673):0.18627);

COG0205
(((55:0.0,58:0.0):0.32199,((24:0.10070,18:0.13766):0.09950,((63:0.00015,25:0.00588):0.17277,(31:0.06857,(14:0.10007,34:0.12164):0.06443):0.23941):0.07837):0.07305):0.07268,(23:0.31602,(11:0.48439,(20:0.48880,((39:0.0,35:0.0):0.00015,26:0.09750):0.69423):0.17038):0.17224):0.09773,((37:0.09579,(52:0.22420,(((43:0.0,38:0.0,21:0.0):0.03706,(41:0.0,32:0.0):0.00280):0.04088,(40:0.16627,33:0.17700):0.03754):0.08069):0.05426):0.19448,(59:0.57582,(30:0.70773,(62:1.46404,(22:1.23113,(16:0.92512,47:1.02419):0.59493):0.30296):0.19131):0.18299):0.13109):0.12900);

COG3481
((55:0.0,58:0.0):0.37120,(24:0.21726,(63:0.00468,25:0.01958):0.18501):0.17528,(50:0.70714,((22:1.46925,3:0.80176):0.66773,(14:0.32067,(31:0.12524,34:0.10954):0.16456):0.17124):0.25235):0.15293);

COG4824
(18:0.54090,(63:0.02017,25:0.01610):0.51616,(23:0.71311,50:0.32293):0.62513);

COG3646
(32:1.28115,38:0.68733,(24:0.24361,(52:0.85591,21:0.73674):1.30777):0.64174);

COG1765
((39:0.0,35:0.0):1.50852,3:1.21088,((18:0.98783,((6:0.19496,1:0.20813):0.72318,(13:0.51616,(11:0.79463,((27:0.00791,28:0.00014):0.32068,(16:0.45815,(33:0.07740,(((43:0.0,38:0.0,21:0.0):0.01325,(41:0.00014,32:0.00623):0.03891):0.04277,37:0.50631):0.03430):0.12982):0.17657):0.27556):0.03607):0.07879):0.24188):0.11171,(23:0.96836,(((0:0.23634,2:0.33533):0.91347,(30:1.20714,9:0.97857):0.12768):0.19504,(12:0.95215,19:0.57515):0.33733):0.09172):0.12729):0.09455);

COG3560
(51:0.23692,45:0.25096,(14:0.44150,((63:0.00461,25:0.00014):0.20267,(23:0.40832,((55:0.0,58:0.0):0.49626,(27:0.00468,28:0.00015):0.33790):0.11809):0.08070):0.02804):0.06267);

COG1558
(23:0.28563,(49:0.13800,(60:0.01718,42:0.01165):0.27006):0.55552,(((((63:0.0,25:0.0):0.87562,(24:0.28397,18:0.22609):0.11465):0.11787,((19:0.45408,(45:0.22553,(22:0.20770,16:0.15863):0.15492):0.32813):0.39739,((51:0.25195,37:0.48280):0.30585,(40:0.46868,(53:0.29904,((43:0.0,38:0.0,21:0.0):0.04476,(41:0.0,32:0.0):0.01801):0.16229):0.07435):0.03578):0.24019):0.22961):0.09216,(20:0.77396,13:0.32799):0.15480):0.06195,(48:0.38300,54:0.25534):0.24458):0.09790);

COG3339
((23:0.54539,51:0.47497):0.42374,(53:0.41881,(19:0.57392,(45:0.29955,16:0.42460):0.40841):1.30350):0.29282,((17:0.64874,15:0.54443):0.71403,(24:1.38199,18:0.86229):0.64954):0.39184);

COG1862
(((57:0.0,46:0.0,44:0.0):0.08483,(56:0.03657,61:0.03723):0.37518):1.05859,(((49:0.22785,(60:0.06736,42:0.14963):0.44292):0.55839,(((29:0.06045,36:0.08257):0.82485,(19:0.41413,(22:0.26762,(16:0.34229,45:0.21932):0.03324):0.34195):0.08119):0.21845,((27:0.00016,28:0.01222):0.79556,((47:0.55516,(51:0.31417,(37:0.21942,(40:0.63689,(52:0.34947,(33:0.12204,((43:0.0,38:0.0,21:0.0):0.00015,(41:0.0,32:0.0):0.00914):0.04432):0.10287):0.09208):0.08539):0.30901):0.22159):0.07427,53:0.35965):0.11476):0.08023):0.12336):0.15659,(23:0.97056,13:0.60400):0.40085):0.08410,((54:0.89630,20:0.74033):0.16867,(((55:0.0,58:0.0):0.43872,(((39:0.0,35:0.0):0.29142,26:0.21817):1.40743,(14:0.50995,34:0.54342):0.30597):0.48153):0.19875,((63:0.01859,25:0.00016):0.49307,(24:0.32802,18:0.25965):0.00010):0.19737):0.30053):0.08452);

COG1738
(51:0.47031,(33:0.20956,((41:0.0,32:0.0):0.05024,((43:0.0,38:0.0):0.00014,21:0.00444):0.05744):0.14332):0.07246,(((((45:0.47489,(16:0.41234,22:0.29371):0.20679):0.50776,(11:1.68121,(5:1.24366,((4:0.69917,9:0.58563):0.62772,((56:0.08677,61:0.10069):1.61674,((55:0.0,58:0.0):0.47269,24:0.50905):0.15355):0.28310):0.12141):0.43312):0.48805):0.33158,(27:0.01143,28:0.01131):0.25953):0.03571,52:0.38494):0.07905,37:0.20128):0.07780);

COG0385
((53:0.76395,(26:1.18021,((17:0.45973,15:0.54115):0.54619,(20:0.67815,((55:0.0,58:0.0):0.31299,27:0.52172):0.20242):0.15939):1.30433):0.28581):0.08849,(33:0.28626,(32:0.09053,((43:0.0,38:0.0):0.00014,21:0.00307):0.00249):0.25789):0.18006,((16:0.23259,22:0.25953):0.33523,19:0.42526):0.05665);

COG4833
((39:0.0,35:0.0):1.72672,63:0.03335,25:0.01038);

COG1442
(52:0.34741,(36:0.94193,(55:0.0,58:0.0):2.03584):0.25084,(22:1.52682,24:0.60048):0.42733);

COG1802
((27:0.0,28:0.0):1.51367,23:0.58099,((50:0.70199,(14:0.83729,18:0.42305):0.26196):0.44237,(((((55:0.0,58:0.0):1.41489,(11:0.83517,35:1.44497):0.00029):0.22093,(37:0.88976,(34:1.23777,(6:0.55377,(0:0.26210,2:0.16906):0.24293):0.45191):0.12529):0.08470):0.09011,33:0.97294):0.17277,13:1.10324):0.11001):0.19447);

COG0035
(13:0.29028,(59:0.59501,(30:0.47677,62:0.35212):0.08958):0.07227,((((39:0.0,35:0.0):0.45114,12:0.38444):0.19238,(49:0.53370,((9:0.91128,(48:1.91120,(8:0.60697,(7:0.43335,((0:0.10199,2:0.24712):0.19940,(5:0.34276,4:0.54710):0.05853):0.06410):0.14959):0.02105):0.14383):0.25703,((17:0.17507,15:0.23459):0.45351,20:0.65826):0.02994):0.11109):0.10307):0.10024,((((14:0.06881,(31:0.04378,34:0.06972):0.06750):0.09804,((23:0.10266,50:0.08562):0.12587,((55:0.0,58:0.0):0.11725,((63:0.00519,25:0.00319):0.16234,(24:0.08533,18:0.10464):0.04637):0.05523):0.01960):0.04488):0.05729,(53:0.39267,(19:0.19932,(22:0.08593,(16:0.08108,45:0.06126):0.05398):0.14844):0.14661):0.07027):0.05698,((51:0.18295,((27:0.00420,28:0.00014):0.24895,(52:0.08300,(37:0.09167,(33:0.03404,((43:0.0,38:0.0,21:0.0):0.00822,(41:0.0,32:0.0):0.00015):0.01791):0.05163):0.02459):0.11781):0.07820):0.28898,(11:0.41273,56:0.46156):0.04523):0.03597):0.05943):0.03593);

COG3692
(43:0.00014,38:0.00631,(27:0.37683,19:1.44841):1.06833);

COG1538
(36:0.90584,(45:0.24009,16:0.28829):0.41653,(47:0.86001,(17:0.43393,15:0.46228):0.86734):0.29499);

COG4108
((47:0.31573,53:0.31034):0.06770,(51:0.23991,(40:0.50695,(37:0.10168,(52:0.08072,(33:0.07786,((43:0.0,38:0.0,21:0.0):0.02272,(41:0.00014,32:0.00185):0.00956):0.03122):0.02702):0.02739):0.06902):0.09127):0.09925,(((19:0.51711,(22:0.12808,(45:0.15669,16:0.08018):0.07377):0.27314):0.24162,(11:0.55892,((17:0.20764,15:0.19863):0.30912,((23:0.12234,50:0.15510):0.28673,(55:0.24938,((14:0.15088,(31:0.04167,34:0.04791):0.09215):0.20451,(63:0.00299,25:0.00463):0.18319):0.08401):0.33968):0.11038):0.10162):0.17386):0.16655,(27:0.00014,28:0.01091):0.28457):0.03755);

COG2118
(4:0.68313,8:0.34685,((6:0.12021,1:0.05717):0.47704,(5:0.51712,((9:0.41949,(0:0.23992,2:0.14219):0.21588):0.02262,(3:0.48873,(10:0.04368,7:0.01436):0.38377):0.07461):0.06810):0.13803):0.07718);

COG4664
(45:0.28080,16:0.21338,(37:0.59703,(17:0.18070,15:0.12652):0.17967):0.33178);

COG3620
(10:0.06412,7:0.06031,(4:0.53958,(6:0.06674,1:0.06710):0.80101):0.61678);

COG0055
((((12:0.20365,((39:0.0,35:0.0):0.03669,26:0.04659):0.27612):0.21410,((14:0.07059,(31:0.04427,34:0.03171):0.04909):0.12782,(18:0.07022,(24:0.06710,(55:0.0,58:0.0):0.15134):0.04556):0.03990):0.08860):0.06168,((30:0.34012,(23:0.12280,50:0.12457):0.11235):0.06304,(20:0.31595,13:0.19388):0.07761):0.01229):0.04598,((17:0.09931,15:0.08011):0.23570,(49:0.10262,(60:0.00240,42:0.00798):0.18969):0.16012):0.02733,(((47:0.16878,(53:0.12244,(27:0.00247,28:0.00416):0.06444):0.05359):0.03134,(((52:0.05272,37:0.16274):0.03506,(40:0.18031,(33:0.03961,((43:0.0,38:0.0,21:0.0):0.00213,(41:0.0,32:0.0):0.00226):0.03448):0.01416):0.02677):0.02735,51:0.10185):0.02463):0.17322,((29:0.05783,36:0.03045):0.20802,(19:0.23419,(22:0.07560,(16:0.10564,45:0.07547):0.01871):0.07196):0.05644):0.10157):0.01256);

COG3859
(18:0.51384,((63:0.00014,25:0.03376):0.52650,(14:0.69896,34:0.49536):0.24971):0.42595,(23:1.01819,24:0.40614):0.25936);

COG1494
((12:0.24619,((39:0.0,35:0.0):0.01324,26:0.06153):0.19989):0.31587,(19:0.37352,(45:0.12732,16:0.10343):0.18277):0.24215,(24:0.33400,((11:0.51368,(17:0.09364,15:0.07416):0.52904):0.14319,(23:0.40608,(52:0.17749,(37:0.13308,(33:0.09387,(41:0.00299,32:0.00014):0.09411):0.04343):0.13436):0.45665):0.04601):0.08852):0.09186);

COG3867
(23:0.75925,(24:0.17591,18:0.22499):0.60476,(33:0.48748,13:0.34739):0.11990);

COG0696
(((49:0.43091,(60:0.01723,42:0.01660):0.32383):0.30392,(59:0.47507,(62:0.97958,30:0.36988):0.10493):0.22488):0.12654,((23:0.18006,50:0.17694):0.13113,((63:0.00742,25:0.00015):0.20429,((55:0.0,58:0.0):0.35252,(24:0.12716,18:0.17712):0.11961):0.03281):0.16160):0.08863,((51:0.27030,(37:0.18326,(33:0.10001,(((43:0.0,38:0.0):0.00185,21:0.00186):0.02567,(41:0.00014,32:0.00184):0.02423):0.06742):0.10679):0.10237):0.26607,((17:0.25915,15:0.18001):0.29038,(12:1.05827,4:0.66739):0.10587):0.07552):0.08359);

COG3240
(52:1.10180,32:0.67792,((37:1.05566,15:0.57041):0.45651,(47:0.67792,53:0.90251):0.11177):0.30446);

COG3602
(16:0.58542,(51:0.37381,37:0.41265):0.14429,(19:0.48459,22:0.25868):0.12866);

COG2764
(((14:0.45915,(55:0.0,58:0.0):0.37966):0.76781,((43:0.0,38:0.0):0.00587,((41:0.00014,32:0.00672):0.20127,21:0.00015):0.00076):0.78001):0.55644,(39:0.00014,35:0.00014):0.58803,(15:0.81992,19:1.21693):0.08609);

COG2860
((53:1.00624,(51:0.30230,(52:0.29628,49:0.40334):0.15638):0.41454):0.08582,(19:0.57872,(45:0.37957,(16:0.22145,22:0.27444):0.10172):0.30947):0.56361,((((34:0.39224,(24:0.29626,18:0.33123):0.14343):0.70106,(11:0.76495,4:0.93827):0.15168):0.14642,(14:0.78599,(0:0.60334,(2:0.33831,5:0.60472):0.25755):0.19336):0.12433):0.21082,33:0.61882):0.08960);

COG5529
(21:0.11682,(41:0.0,32:0.0):0.08656,(19:2.36495,40:0.61129):0.23129);

COG3760
(45:0.24846,16:0.14897,(22:0.21598,(19:0.54767,(14:1.10888,51:0.64348):0.27584):0.17686):0.09920);

COG2059
(15:0.89732,(19:0.68410,(16:0.31042,22:0.37395):0.15531):0.65838,(3:1.13686,(37:0.56559,(51:0.43077,11:0.52801):0.22235):0.39582):0.23335);

COG3869
((55:0.0,58:0.0):0.58622,(23:0.37648,(50:0.66992,((56:0.05219,61:0.09681):0.44697,(57:0.00014,(46:0.00014,44:0.00243):0.00020):0.33499):1.05424):0.30164):0.27009,((63:0.02025,25:0.01391):0.45436,(24:0.19356,18:0.26101):0.24650):0.09436);

COG1350
(13:0.34643,20:0.26669,((10:0.07499,7:0.11083):0.22958,(8:0.25031,(6:0.02655,1:0.04619):0.67442):0.09806):0.06558);

COG0657
(37:1.01253,(25:0.70809,(2:0.50600,1:0.54086):0.18495):0.27647,((48:1.26384,17:0.86920):0.39178,(((43:0.0,38:0.0):0.00604,21:0.00016):0.75581,(23:1.74722,(13:1.31574,15:0.77278):0.46029):0.34705):0.26874):0.13828);

COG1627
(10:0.07998,7:0.08606,(3:1.01987,8:0.89930):0.55188);

COG3775
(31:0.16733,34:0.16722,(23:0.27639,((55:0.0,58:0.0):0.08202,18:0.19230):1.35405):0.16566);

COG1604
(13:0.81100,18:0.98533,(2:1.20869,20:0.66550):0.15789);

COG3200
((19:0.21749,((26:0.06728,(39:0.00016,35:0.00417):0.03017):0.61105,(49:0.32029,(60:0.00517,42:0.02068):0.32348):0.12396):0.07823):0.16294,16:0.10783,(22:0.15686,45:0.10691):0.03705);

COG4851
((55:0.0,58:0.0):0.85331,(63:0.02265,25:0.03502):0.29978,(18:0.75376,24:0.44013):0.12695);

COG5383
((39:0.0,35:0.0):0.94699,(45:0.21899,22:0.16636):0.15161,(33:0.42815,(41:0.06196,(43:0.00458,21:0.00406):0.06667):0.32780):0.12102);

COG0486
(((((14:0.14509,(31:0.10090,34:0.06055):0.08916):0.19621,((63:0.00015,25:0.00599):0.18180,((55:0.00014,58:0.00194):0.29573,(24:0.09883,18:0.17036):0.05724):0.06333):0.06883):0.21050,(23:0.29047,50:0.26095):0.22774):0.08824,(59:0.60327,(30:0.94086,62:0.52871):0.25775):0.21924):0.10333,((((57:0.0,46:0.0,44:0.0):0.27287,(56:0.04995,61:0.05155):0.16496):0.61582,(11:0.97388,(54:0.80965,48:0.88289):0.27977):0.12476):0.12827,(17:0.23457,15:0.13070):0.54514):0.05934,((20:0.46935,13:0.52056):0.09724,((49:0.59148,(60:0.00861,42:0.02467):0.62431):0.39184,((40:0.73979,(47:0.66445,((51:0.23109,(37:0.18515,(52:0.19946,(33:0.06773,((41:0.00015,32:0.00636):0.02883,(21:0.00012,(43:0.00014,38:0.00014):0.00211):0.02393):0.03713):0.07120):0.08720):0.13148):0.14452,(53:0.38238,(27:0.00015,28:0.00658):0.34590):0.21370):0.12281):0.08142):0.25587,((29:0.06540,36:0.06581):0.68804,(19:0.54075,(22:0.40473,(45:0.40212,16:0.45531):0.08225):0.32699):0.15835):0.31583):0.15165):0.05445):0.08633);

COG3023
(22:0.37800,45:0.29290,(16:0.35960,(19:0.36445,(47:1.08553,((27:0.03649,28:0.02155):0.41224,(52:0.36324,37:0.29126):0.15507):0.47844):0.60640):0.26162):0.08160);

COG4548
(45:0.22861,22:0.21076,(51:0.78477,((55:0.0,58:0.0):0.69127,24:0.55085):1.52745):0.37911);

COG3710
(18:1.73855,(39:0.0,35:0.0):0.49662,12:0.30803);

COG2156
(12:0.69956,((((6:0.16530,1:0.16414):1.23383,23:0.37380):0.14732,4:0.81027):0.11732,17:0.57447):0.15194,((22:0.45255,(51:0.58803,(19:0.33763,16:0.18981):0.08494):0.04244):0.08400,((11:0.55470,(39:0.0,35:0.0):0.36245):0.14091,((33:0.44458,((41:0.00014,32:0.01452):0.15640,((43:0.0,38:0.0):0.00015,21:0.02473):0.12024):0.29739):0.13436,(53:0.26087,63:0.64774):0.13825):0.10507):0.05881):0.09911);

COG2173
(19:0.83101,(39:0.00248,35:0.00169):0.75419,((16:0.72114,(41:0.01001,32:0.00470):0.59789):0.47703,(((43:0.0,38:0.0):0.00485,21:0.00016):0.59592,(17:0.47959,15:0.35253):1.07247):0.10800):0.13908);

COG1702
(((13:0.52558,20:0.46053):0.17518,(11:0.57756,(12:0.26588,((39:0.0,35:0.0):0.02256,26:0.09469):0.23572):0.25792):0.12961):0.02795,(2:0.54930,(9:0.66257,5:0.42151):0.17123):2.01888,(((22:0.17401,(45:0.14613,16:0.13098):0.12212):0.49371,(((52:0.30767,(37:0.15511,(33:0.11347,41:0.05077):0.10047):0.12866):0.19057,(47:0.42026,51:0.25579):0.10250):0.09005,((27:0.00015,28:0.00302):0.48110,53:0.42998):0.04854):0.19134):0.12356,((((63:0.00625,25:0.00844):0.34713,(14:0.22228,(31:0.10538,34:0.11550):0.12926):0.17807):0.08832,((55:0.0,58:0.0):0.39236,(18:0.34564,24:0.24619):0.04452):0.03943):0.16046,(17:0.21625,15:0.26778):0.38421):0.07601):0.05535);

COG0701
((((20:0.56211,8:0.25241):0.94233,(13:0.45452,3:0.61894):0.75977):0.23042,((21:0.00016,(38:0.00014,43:0.00014):0.00283):1.12545,(39:0.0,35:0.0):1.29540):0.33982):0.79381,(50:0.72790,23:0.47560):0.13082,(18:0.63932,(24:0.31135,((31:0.29389,34:0.21485):0.48680,(63:0.01834,25:0.08065):0.25433):0.10233):0.22722):0.12548);

COG1974
((((12:0.21860,(26:0.12098,(39:0.0,35:0.0):0.02790):0.26307):0.46174,(18:0.13235,((55:0.0,58:0.0):0.28643,(24:0.16392,(63:0.01935,25:0.00014):0.20874):0.10393):0.06870):0.24746):0.16906,((19:0.20187,(22:0.13290,(45:0.09409,16:0.10914):0.08646):0.11556):0.61407,(14:1.71344,11:1.13155):0.24059):0.08920):0.15934,13:0.63716,((47:0.75156,(51:0.17003,(37:0.25865,53:0.44728):0.14009):0.33398):0.42604,15:0.92431):0.14635);

COG4804
(41:0.05264,32:0.03065,(53:1.25667,(43:0.0,38:0.0):0.09287):0.12992);

COG0855
((37:0.27021,(33:0.06218,((43:0.0,38:0.0,21:0.0):0.00947,(41:0.00014,32:0.00146):0.03043):0.07831):0.17244):0.86672,(23:0.57635,18:0.42360):0.10121,(((19:0.44786,(16:0.16715,(22:0.22691,45:0.13659):0.07464):0.21805):0.39092,(((11:0.58644,(12:0.36025,(26:0.11241,(39:0.00529,35:0.00014):0.04086):0.30287):0.17874):0.13253,(17:0.26126,15:0.24604):0.26645):0.07710,(51:0.41588,(47:0.46818,(53:0.42151,(27:0.01533,28:0.01494):0.46558):0.11735):0.07637):0.36873):0.03466):0.10397,(49:0.48280,(60:0.01927,42:0.00354):0.55510):0.38779):0.07898);

COG3766
(41:0.00016,32:0.00759,((43:0.0,38:0.0,21:0.0):0.04605,(53:0.45993,(24:0.10708,18:0.41407):1.50518):0.74123):0.05665);

COG5012
(16:0.02430,22:0.10126,(12:1.04717,8:0.51331):1.01859);

COG3357
(5:0.65714,(0:0.21927,2:0.35044):0.08487,(4:0.87796,(10:0.04571,7:0.07706):0.37429):0.37773);

COG0387
((43:0.0,38:0.0):0.00016,21:0.00262,((33:0.21036,(((17:0.21206,15:0.14583):0.17359,(11:0.72930,(50:0.28956,24:0.64119):0.09304):0.16351):1.55782,(16:0.57903,(12:0.28462,(26:0.15087,(39:0.0,35:0.0):0.11115):0.10312):0.45947):0.18565):0.59727):0.04326,(41:0.00014,32:0.00266):0.03245):0.02998);

COG0692
((59:0.70661,54:0.36513):0.10003,40:0.48748,(((((57:0.0,46:0.0,44:0.0):0.20265,(56:0.01305,61:0.08168):0.10051):0.47319,((11:0.34623,(14:0.53967,(31:0.18828,34:0.23586):0.14137):0.31385):0.09748,((24:0.24168,(55:0.00014,58:0.00016):0.61247):0.06449,(50:0.31579,(18:0.21880,((39:0.0,35:0.0):0.07622,26:0.05365):0.85921):0.03499):0.05676):0.08355):0.09250):0.09923,(((47:0.54899,(53:0.72356,22:0.35056):0.11472):0.11357,51:0.27068):0.11191,((37:0.11448,(33:0.14410,((41:0.0,32:0.0):0.07480,((43:0.0,38:0.0):0.00016,21:0.00864):0.02137):0.22577):0.09321):0.11293,(52:0.23120,(27:0.00016,28:0.01400):0.33749):0.05540):0.16199):0.08019):0.18103,((49:0.19324,(60:0.00013,42:0.03457):0.78898):0.23547,(30:1.23665,62:0.45059):0.41634):0.08931):0.05678);

COG0171
(((49:0.34985,(60:0.04060,42:0.01820):0.68540):0.39024,(((19:0.23226,(26:0.10514,(39:0.0,35:0.0):0.06931):0.35385):0.34050,(50:0.38214,48:1.37007):0.15628):1.08299,((17:0.28429,15:0.25034):0.30360,(20:0.51679,(47:0.47767,(45:0.65752,(33:0.38125,53:0.36698):0.07624):0.05395):0.18398):0.06875):0.18377):0.47853):0.20547,3:0.45514,(((10:0.10361,7:0.14565):0.42865,(8:0.40920,4:0.89673):0.10746):0.10618,(((9:0.67730,5:0.41524):0.18826,(0:0.24916,2:0.26237):0.52058):0.09031,(((27:0.01884,28:0.00016):1.06521,((51:0.38880,(37:0.39224,(((11:0.42188,((14:0.15520,(31:0.14984,34:0.13477):0.01713):0.11737,((63:0.01179,25:0.00238):0.23523,(((55:0.0,58:0.0):0.40196,40:0.36348):0.14490,((41:0.01065,32:0.00015):0.06563,((43:0.0,38:0.0):0.00358,21:0.00700):0.04048):0.07211):0.09547):0.05092):0.10408):0.05068,18:0.26372):0.05509,24:0.32091):0.16644):0.07668):0.96906,(59:0.66471,(30:0.50947,62:1.71686):0.19729):0.31346):0.11365):0.12212,(6:0.19759,1:0.30146):0.55297):0.11078):0.06211):0.13154);

COG3069
(41:0.00426,32:0.00014,(37:0.53495,43:0.02637):0.04966);

COG3510
(17:0.35328,22:0.18477,(16:0.98395,(26:0.10336,(39:0.0,35:0.0):0.19857):0.65144):0.83774);

COG2810
(10:0.31009,7:0.08248,(11:1.08314,9:1.20577):0.64489);

COG0655
(21:0.00014,(43:0.00014,38:0.00014):0.00958,((33:0.10399,(((11:0.37998,18:0.23561):0.45319,(((((55:0.0,58:0.0):1.70390,(25:1.10382,50:1.12337):0.75933):0.53376,(26:1.37519,20:0.72019):0.18914):0.21057,(51:0.24494,37:0.32761):0.29859):0.18014,(0:0.23549,2:0.24616):0.28691):0.09088):0.19244,(45:0.29192,19:0.25564):0.12677):0.19881):0.05954,(41:0.00482,32:0.00965):0.01104):0.03911);

COG2172
(12:1.30395,(((57:0.0,44:0.0):0.00014,46:0.00014):0.37273,(56:0.08315,61:0.11589):0.24814):0.97015,((55:0.0,58:0.0):0.56365,(23:0.12570,50:0.31904):0.82014):0.76616);

COG4903
((55:0.0,58:0.0):1.38656,24:0.53850,25:0.73857);

COG4266
(53:0.30112,51:0.47604,(12:0.76613,22:0.41268):0.13692);

COG1705
((45:0.76498,13:0.88376):0.45448,51:0.22939,(37:0.55298,(((55:0.0,58:0.0):1.17883,24:0.68666):0.56344,(53:0.47935,(33:0.23792,((41:0.00015,32:0.00523):0.06739,((43:0.0,38:0.0):0.00532,21:0.00016):0.08922):0.23196):0.30306):0.05202):0.35495):0.27877);

COG0703
(((47:0.44022,((57:0.00430,(46:0.0,44:0.0):0.00014):0.46079,(56:0.12649,61:0.20649):0.76708):0.64194):0.16498,(((63:0.03192,25:0.02106):0.49538,((55:0.0,58:0.0):0.97814,(20:0.46158,(13:0.45022,(23:0.35562,50:0.51237):0.23972):0.08464):0.10104):0.05193):0.03023,((14:0.45862,(31:0.25770,34:0.42662):0.20988):0.09320,(49:0.51588,(60:0.00962,42:0.00014):0.52270):0.23739):0.08168):0.10820):0.00618,((22:0.29375,(19:0.52774,45:0.17181):0.18472):0.35902,(17:0.29757,15:0.37352):0.39547):0.14004,((((27:0.0,28:0.0):0.40896,53:0.32035):0.15716,(51:0.23875,(52:0.13393,(40:0.16026,37:0.08582):0.05445):0.29231):0.14573):0.12692,((12:0.37956,(26:0.17731,(39:0.0,35:0.0):0.04294):0.38269):0.35680,(11:0.61922,(24:0.23030,18:0.34010):0.53362):0.10566):0.07839):0.08759);

COG2020
(((52:0.57679,37:0.68626):0.40400,(17:0.90590,23:1.44677):0.54972):0.54537,53:0.94000,((9:1.40360,(10:0.28701,7:0.64276):0.91333):0.25623,15:1.29819):0.30802);

COG1726
(37:0.28872,(33:0.24709,(52:0.17633,(27:0.01265,28:0.00931):0.18491):0.05515):0.06027,(51:0.30486,((57:0.0,46:0.0,44:0.0):0.22182,(56:0.05836,61:0.06303):0.18594):1.43260):0.09450);

COG4270
(11:0.39379,51:1.24323,(15:0.63873,(55:0.0,58:0.0):0.94854):0.11119);

COG3617
(12:1.72375,38:0.84193,((27:2.20558,14:1.38807):0.03794,(50:1.21745,(58:0.72568,31:0.63499):0.23750):0.08024):0.25087);

COG3512
(52:0.06267,28:0.17969,(34:0.79983,49:0.67974):0.39888);

COG1688
(7:1.52727,(13:1.19836,(8:1.23360,20:1.07067):0.49522):0.45337,(3:1.04222,(9:0.71459,5:0.83949):0.38423):0.18423);

COG4344
(0:0.21622,2:0.06394,(10:0.66623,(6:0.05462,1:0.21153):1.00105):0.50115);

COG5507
((43:0.0,38:0.0,21:0.0):0.40649,22:0.40649);

COG2983
(38:0.00014,(43:0.00015,21:0.00014):0.00014,(((41:0.00014,32:0.00651):0.03665,(37:0.29112,(52:0.71783,(3:2.22164,(51:0.50720,((22:0.25852,(16:0.27087,45:0.32921):0.06827):0.15526,19:0.53141):0.04452):0.09470):0.03357):0.20721):0.25642):0.02155,33:0.16528):0.01255);

COG4778
(22:0.41896,51:0.32210,(15:0.53342,(33:0.21238,((43:0.0,38:0.0):0.00408,21:0.00457):0.15614):0.15069):0.08957);

COG2994
(22:1.30573,(53:0.93161,(43:0.0,38:0.0):0.74794):0.28366,(17:0.72842,37:1.00740):0.14321);

COG3802
(45:0.23375,19:0.31807,(51:0.50579,22:0.38025):0.09170);

COG1742
(22:0.26207,(16:0.35587,((53:0.30358,(((43:0.0,38:0.0):0.01073,21:0.00995):0.11889,(41:0.00967,32:0.01191):0.00910):0.37120):0.24667,(((39:0.0,35:0.0):0.16104,12:0.28012):0.44662,(17:0.27228,((55:0.0,58:0.0):0.38126,(18:0.28458,24:0.29064):0.10491):0.24232):0.20032):0.41989):0.31549):0.02327,(51:0.52647,19:0.27861):0.09811);

COG1678
((53:0.43443,((11:0.99609,((29:0.00015,36:0.07453):1.09657,(((57:0.0,46:0.0,44:0.0):0.19869,(56:0.06641,61:0.13814):0.28871):0.93399,(12:0.51715,((39:0.0,35:0.0):0.02888,26:0.09541):0.70726):0.83742):0.33987):0.16598):0.13924,51:0.37591):0.09937):0.12817,((37:0.39421,(33:0.18042,(32:0.00014,(41:0.00015,(43:0.0,38:0.0,21:0.0):0.07845):0.00515):0.22977):0.30131):0.16412,((27:0.00015,28:0.02219):0.54087,52:0.67212):0.05757):0.13642,(47:0.62254,(19:0.53812,(22:0.41748,(45:0.34423,16:0.15045):0.12102):0.33119):0.30363):0.10177);

COG3149
(21:0.63279,37:0.85011,(53:1.32453,(43:0.0,38:0.0):0.86625):0.08171);

COG3254
((45:0.50822,49:0.47907):0.69843,((63:0.00306,25:0.01528):0.16262,(24:0.16162,(33:0.14928,((41:0.0,32:0.0):0.02503,((43:0.0,38:0.0):0.01758,21:0.00962):0.06597):0.08344):0.39189):0.16244):0.37351,(18:0.88988,(6:0.33695,1:0.81659):0.21364):0.42640);

COG2843
(11:1.11414,((25:1.32122,24:0.59701):0.35225,(12:0.86499,(34:0.79189,50:0.69617):0.42361):0.41858):0.07007,((28:1.13527,(39:0.0,35:0.0):1.04718):0.20419,(22:0.77594,19:0.58644):0.42481):0.15534);

COG4405
(((41:0.36922,(43:0.00016,38:0.00014):0.48638):0.64954,(23:0.44480,(63:0.12620,25:0.01152):0.51647):0.15444):0.17270,31:0.33174,((12:0.99542,(24:0.28515,18:0.35891):1.50245):0.42242,14:0.54063):0.11679);

COG2937
(38:0.00014,43:0.00014,(21:0.00015,((52:0.39230,(37:0.34901,(26:1.84977,(47:0.66946,51:0.45964):0.28061):0.23624):0.08617):0.25225,(41:0.00115,32:0.00015):0.02995):0.02099):0.00116);

COG3958
(((5:0.66502,(0:0.18513,2:0.09933):0.23561):0.15189,(7:0.28953,9:0.82827):0.16511):0.16919,((6:0.13088,1:0.10846):0.30531,(3:0.39821,((16:0.19669,22:0.23936):0.74878,50:0.34103):0.03339):0.09262):0.07315,((31:0.60234,(41:0.00015,32:0.01496):0.42018):0.49283,(33:0.91271,(63:0.43786,13:0.34146):0.12245):0.21574):0.06890);

COG2271
((29:0.04084,36:0.03651):0.76536,(33:0.56924,((57:0.0,46:0.0,44:0.0):0.13063,(56:0.02554,61:0.03096):0.12249):0.26372):0.27144,(24:0.44321,((14:1.02852,(34:1.04083,63:0.84484):0.27752):0.13800,50:0.41176):0.16252):0.19639);

COG3246
(39:0.57230,51:0.60513,(53:0.79005,11:1.10371):0.69564);

COG3317
(38:0.00016,43:0.00014,(21:0.00014,((33:0.26355,(37:0.85282,(52:0.95100,(51:1.02420,(53:0.49611,(27:0.00144,28:0.00629):0.74883):0.26034):0.82984):0.31598):0.51564):0.19848,(41:0.00014,32:0.00531):0.04914):0.02629):0.00532);

COG2868
((24:0.59107,((55:0.0,58:0.0):0.57221,(30:0.77301,62:0.64212):0.58825):0.18620):0.08140,(63:0.02367,25:0.02061):0.48025,((14:0.52390,((23:0.83674,(54:1.26939,48:0.51009):0.92564):0.20569,(31:0.19369,34:0.44972):0.41153):0.09020):0.38582,18:0.26121):0.17870);

COG2731
(37:1.34066,(50:0.86687,23:0.63078):0.10808,(59:0.86015,(60:0.10946,42:0.00664):1.18503):0.16647);

COG2314
((3:0.73212,18:0.37753):0.17833,(39:0.0,35:0.0):1.03381,(14:0.92438,(24:0.41601,11:0.84962):0.38860):0.16861);

COG0617
((36:0.76170,(19:0.57008,(22:0.26568,(45:0.27433,16:0.18846):0.13002):0.20019):0.41063):0.54661,((14:0.33457,(31:0.25921,34:0.27467):0.12178):0.22865,(((55:0.0,58:0.0):0.51784,(54:0.77108,(60:0.06562,42:0.01008):0.83584):0.30347):0.16693,(24:0.47935,(63:0.07457,25:0.07446):0.34492):0.14438):0.10153):0.17303,((12:0.24429,(26:0.08507,(39:0.0,35:0.0):0.07318):0.25041):0.63083,(13:1.15340,(49:1.18955,40:1.29287):0.09242):0.27828):0.08804);

COG2088
(54:0.74230,50:0.13504,(((55:0.0,58:0.0):0.31825,(24:0.16503,18:0.07274):0.13703):0.28719,23:0.05738):0.03685);

COG0549
((6:0.18113,1:0.21199):0.47134,(((30:0.71036,4:0.58826):0.07528,(63:0.23214,(31:0.20357,34:0.17260):0.06865):0.26399):0.06244,50:0.35377):0.10343,((10:0.03799,7:0.02576):0.29180,((17:0.42688,(22:0.36964,51:0.19842):0.18313):0.21908,(9:0.64006,5:0.40824):0.18127):0.12301):0.04731);

COG1204
((21:1.65850,(22:0.85428,12:0.72107):1.41859):0.42806,(((6:0.19364,1:0.14898):0.56571,(3:0.46524,(10:0.07242,7:0.07702):0.40330):0.13041):0.02438,(20:1.55561,8:0.78234):0.11810):0.03175,((9:0.67149,5:0.46921):0.17407,0:0.55935):0.06536);

COG3320
(51:0.82924,26:1.11774,(55:0.0,58:0.0):0.84123);

COG5652
(23:0.76415,13:0.95674,(50:0.56223,(18:0.22751,((63:0.06130,25:0.00014):2.29978,(53:1.15647,(4:1.03719,11:0.64807):0.20919):0.32433):0.20630):0.25371):0.19440);

COG1352
(((33:0.14296,((41:0.00014,32:0.00616):0.05739,((43:0.0,38:0.0):0.00015,21:0.00316):0.06738):0.12169):0.56273,(16:1.03410,49:0.94559):0.27454):0.37014,(13:0.50895,(24:0.33404,(18:0.25315,(63:0.02631,25:0.01891):0.63672):0.03210):0.25087):0.22402,(4:0.81836,(10:0.07495,7:0.10686):0.48540):0.18065);

COG3296
((17:0.25339,11:0.98221):0.04826,51:0.56039,((55:0.0,58:0.0):0.77162,15:0.96504):0.08408);

COG3689
((17:0.42059,15:0.45081):1.25147,((31:0.16904,34:0.32076):0.32245,(24:0.57077,(63:0.01343,25:0.00015):0.41487):0.12529):0.42444,(18:0.66253,(50:1.03214,23:0.69327):0.27072):0.20788);

COG1110
(5:0.69364,(10:0.06961,7:0.05223):0.31033,(13:0.66041,3:0.42905):0.12693);

COG0159
((20:0.53706,((5:0.49949,9:0.89985):0.50870,((0:0.24406,2:0.27098):0.58049,(6:0.33245,1:0.34969):1.08976):0.08929):0.67292):0.07949,61:1.11959,(4:0.80581,((((7:0.69447,(8:0.47724,((60:0.00014,42:0.05358):0.47332,(40:0.49388,((33:0.15642,((41:0.00349,32:0.00016):0.08942,((43:0.0,38:0.0):0.00787,21:0.00268):0.06563):0.05646):0.14186,(37:0.23532,52:0.48424):0.05903):0.13310):0.18599):0.22130):0.15663):0.09521,3:0.41050):0.08805,(((24:0.49761,18:0.30573):0.25339,17:0.59994):0.06568,(23:0.56566,((49:0.80580,13:0.72544):0.08499,((55:0.0,58:0.0):0.68199,((63:0.08127,25:0.02241):0.39710,(14:0.26878,31:0.32527):0.23133):0.31634):0.27410):0.08306):0.14126):0.09680):0.12750,(((19:0.39843,(51:0.23553,(45:0.18530,(16:0.11099,22:0.21698):0.04470):0.25829):0.12069):0.20431,((27:0.00544,28:0.00909):0.33776,(53:0.26262,47:0.53183):0.20245):0.19086):0.13399,(11:0.59495,(12:0.51370,(26:0.10238,(39:0.0,35:0.0):0.07379):0.36896):0.24718):0.16177):0.10796):0.03937):0.06777);

COG3000
(39:0.00014,35:0.00016,(37:1.24492,15:0.76642):1.14707);

COG3868
(2:0.75009,51:0.81614,(20:0.93696,23:0.73776):0.57904);

COG4551
(53:0.20229,51:0.34513,(16:0.48458,15:0.32971):0.30003);

COG3168
(53:0.94769,(47:0.44945,51:0.68093):0.27770,(37:1.11224,(27:0.0,28:0.0):0.86100):0.14512);

COG3825
(53:0.30743,51:0.29566,(15:1.86109,(16:0.28372,19:0.20750):0.07665):0.07045);

COG0060
((49:0.45956,(60:0.01900,42:0.02627):0.50979):0.43500,((19:0.40417,(22:0.13840,(16:0.18038,45:0.13336):0.05119):0.29313):0.46390,((40:0.58094,(52:0.24287,(37:0.25547,(33:0.09688,((41:0.00015,32:0.00207):0.11094,(21:0.00067,(43:0.00014,38:0.00014):0.00475):0.03479):0.08131):0.08833):0.04474):0.06276):0.09770,(47:0.47573,((27:0.01981,28:0.01203):0.41755,(53:0.42808,51:0.29186):0.12343):0.09392):0.06870):0.25631):0.07440,(((17:0.22114,15:0.17420):0.42081,((59:0.56727,(30:0.79884,62:0.47829):0.22746):0.22830,((55:0.0,58:0.0):0.29070,((14:0.23822,(31:0.13480,34:0.12938):0.20756):0.14191,((63:0.00015,25:0.00525):0.22029,(24:0.16565,18:0.20123):0.09097):0.06981):0.05590):0.14555):0.11758):0.08161,((13:0.41929,(((9:0.45977,(0:0.20869,2:0.23824):0.28664):0.22643,(4:0.98165,((10:0.06838,7:0.03696):0.34950,(8:0.35650,3:0.47871):0.10253):0.04808):0.05147):0.05583,(5:0.76714,((((29:0.06570,36:0.07276):0.45464,(26:0.10591,(39:0.00953,35:0.00016):0.06228):0.44027):0.28391,(((46:0.00088,(57:0.00014,44:0.00014):0.00016):0.20188,(56:0.05009,61:0.06434):0.17000):0.40392,(48:0.52452,54:0.38786):0.14367):0.08435):0.18156,((12:0.49900,11:0.64280):0.22653,((23:0.16466,50:0.15357):0.34693,(6:0.19978,1:0.20839):0.56160):0.10413):0.05783):0.33099):0.08709):0.77837):0.08907,20:0.52666):0.10160):0.05753);

COG3167
(53:0.77818,47:0.56997,(51:0.39597,((27:0.0,28:0.0):1.05269,37:0.98069):0.14971):0.20600);

COG3356
((6:0.15853,1:0.19099):0.94117,(4:0.94265,8:0.60321):0.42719,(5:1.20092,(0:0.52067,2:0.55507):0.83856):0.29993);

COG1353
(1:1.12389,10:1.08548,((((39:0.00014,35:0.00015):0.77933,(17:1.59086,(2:1.55174,(18:1.18602,20:1.09343):0.35130):0.21381):0.38861):0.24523,(5:1.58486,8:0.71218):0.21399):0.08936,3:1.00007):0.04049);

COG3132
((43:0.0,38:0.0):0.00469,21:0.00416,((41:0.0,32:0.0):0.05013,(37:0.41450,(16:0.43014,51:0.44877):0.34432):0.20397):0.09359);

COG4717
(24:0.75752,22:1.44756,((63:0.15121,25:0.13386):0.58237,((55:0.0,58:0.0):0.75955,50:1.46565):0.09021):0.32230);

COG2391
(50:1.20711,12:1.13370,((13:0.83357,(55:0.00014,58:0.00533):0.72598):0.25015,(2:1.14629,(5:1.36470,(49:0.68020,(33:0.19060,(41:0.00236,32:0.00490):0.08108):0.26024):0.33932):1.03811):0.33401):0.42520);

COG0201
(((57:0.0,46:0.0,44:0.0):0.10816,(56:0.02117,61:0.01038):0.06018):0.68453,(17:0.18715,15:0.24709):0.53180,((((48:0.43443,54:0.56594):0.39169,((49:0.19713,(60:0.00014,42:0.00444):0.17255):0.54869,(((29:0.02112,36:0.05714):0.42947,(19:0.37887,(22:0.06861,(45:0.08511,16:0.05624):0.05638):0.14091):0.11411):0.09395,(47:0.54146,((51:0.31264,((37:0.10595,((33:0.01115,((32:0.00219,41:0.00014):0.00219,(43:0.00014,(38:0.0,21:0.0):0.00014):0.00014):0.00875):0.03650,40:0.29866):0.06586):0.03353,52:0.15653):0.11971):0.09769,(53:0.24090,(27:0.0,28:0.0):0.46123):0.03190):0.05207):0.10468):0.18059):0.09220):0.04995,(20:0.55110,(11:0.55594,13:0.53846):0.05360):0.06589):0.04508,(((((10:0.05927,7:0.02903):0.47900,(3:0.54917,(8:0.48710,(4:0.69719,(6:0.01771,1:0.06711):0.56233):0.24105):0.13405):0.12432):0.27138,(5:0.91444,(9:0.46043,(0:0.17640,2:0.16035):0.58477):0.15186):0.17778):1.48321,(12:0.26380,((39:0.0,35:0.0):0.03312,26:0.04620):0.28700):0.26620):0.13704,((23:0.32465,50:0.25956):0.40437,(((14:0.21211,34:0.22067):0.46911,((63:0.01309,25:0.00013):0.29660,(24:0.15624,18:0.22849):0.09932):0.11228):0.13579,(59:0.87482,(30:0.44680,62:0.51269):0.36285):0.40558):0.12930):0.04857):0.07900):0.07609);

COG1749
((22:0.30018,(16:0.36639,45:0.45233):0.10700):0.58984,(23:0.83877,(63:0.0,25:0.0):0.96970):0.05803,((48:0.40083,54:0.32531):0.52069,(20:0.95735,((40:0.84712,((41:0.0,32:0.0):0.07240,((43:0.0,38:0.0):0.02321,21:0.03396):0.03070):0.24240):0.23094,((51:0.54660,37:1.00144):0.11040,53:0.39175):0.11834):0.20584):0.07723):0.11175);

COG4944
(16:0.37424,22:0.38713,(45:0.57668,19:0.71016):0.65192);

COG1052
(17:0.83914,(50:0.63183,(48:0.52001,34:0.55898):0.26100):0.17354,(20:0.64057,(((63:0.04261,25:0.05733):0.56880,(24:0.48556,18:0.44595):0.25450):0.21050,(((6:0.30390,1:0.25145):0.40602,(0:0.31038,2:0.36339):0.57801):0.59658,(52:0.76164,(49:0.57006,(60:0.02815,42:0.00670):0.38362):0.24052):0.31127):0.12073):0.31508):0.11866);

COG3905
(47:1.07650,16:0.76769,(51:0.58188,22:0.67781):0.05253);

COG3487
(51:0.24229,37:0.38366,(16:0.28045,22:0.20971):0.43473);

COG2433
(5:1.06389,(4:0.95059,(10:0.06658,7:0.05541):0.50086):0.20442,(9:0.66646,(0:0.37863,2:0.32799):0.52664):0.15228);

COG3031
(20:1.45848,37:0.96759,(43:0.0,38:0.0):0.75686);

COG0337
(((((0:0.25644,2:0.17233):0.46829,(9:1.01165,5:0.65656):0.25866):0.14908,((6:0.20591,1:0.14216):0.74160,13:1.31028):0.19737):0.20555,(7:0.60000,((57:0.0,46:0.0,44:0.0):0.54498,(56:0.15639,61:0.13048):0.34770):0.58893):0.18022):0.05703,(34:0.89256,((14:0.17647,31:0.28805):0.31467,(23:0.35958,50:0.37381):0.23002):0.14096):0.09353,((((((63:0.02865,25:0.04437):0.48565,(55:0.0,58:0.0):0.94093):0.12495,24:0.53376):0.09031,18:0.38337):0.25148,((11:0.76315,(12:0.34204,((39:0.0,35:0.0):0.04309,26:0.08925):0.26299):0.43329):0.41839,(((52:0.34733,(37:0.31031,(40:0.34290,(33:0.10808,((41:0.00250,32:0.00249):0.03278,(21:0.00015,(43:0.00014,38:0.00014):0.00494):0.03779):0.06783):0.07987):0.08556):0.08535):0.18032,((27:0.01893,28:0.00928):0.37512,(53:0.39637,51:0.29589):0.07170):0.02854):0.15330,(47:0.57199,(19:0.28972,(22:0.18559,(45:0.18217,16:0.17454):0.06793):0.33477):0.17124):0.12719):0.10208):0.08497):0.12020,(17:0.53340,(49:0.41404,(60:0.03085,42:0.00836):0.37376):0.38915):0.13407):0.07704);

COG1999
((47:0.97915,51:0.54805):0.30735,(4:1.55127,24:1.11031):0.28751,((37:0.76163,49:0.99296):0.35268,((16:0.31614,(45:0.38611,22:0.24007):0.09369):0.48489,((27:0.00425,28:0.00014):0.63292,12:1.15006):0.10401):0.04673):0.20086);

COG1090
(((17:0.39364,15:0.25847):0.29067,(24:0.49865,((55:0.0,58:0.0):0.54471,(63:0.01109,25:0.02709):0.68912):0.15080):0.25559):0.19906,((52:0.50042,(33:0.23153,((41:0.00376,32:0.00276):0.10299,((43:0.0,38:0.0):0.01069,21:0.00245):0.04440):0.14894):0.17400):0.20370,((12:0.39223,(26:0.06460,(39:0.00014,35:0.00014):0.12642):0.56946):0.44924,(51:0.48990,47:0.66251):0.07883):0.07300):0.06154,(18:1.00009,(6:0.21348,1:0.48763):0.56563):0.14693);

COG3458
((24:0.48688,(16:0.33696,12:0.48095):0.59444):0.60485,18:0.27101,(31:0.68870,50:0.52755):0.18425);

COG2990
(37:1.05192,16:1.19444,((33:0.49436,((43:0.0,38:0.0):0.01151,21:0.00014):0.45983):0.49351,(49:1.13375,(27:0.00014,28:0.00958):0.77648):0.48944):0.20968);

COG2978
(50:0.44768,(52:0.08060,(27:0.00360,28:0.00617):0.13453):0.34613,((55:0.0,58:0.0):0.66635,(43:0.00014,21:0.00196):0.67396):0.16641);

COG2890
((48:0.93212,((54:0.64179,(23:0.32587,50:0.43378):0.19301):0.06936,((57:0.00275,(46:0.0,44:0.0):0.00811):0.36521,(56:0.05812,61:0.11556):0.11980):0.66436):0.07182):0.02642,(13:0.71619,(20:0.56341,(49:0.57997,(60:0.00484,42:0.03911):0.45287):0.22627):0.09619):0.06129,(((29:0.11081,36:0.11762):0.52690,(40:0.73239,((45:0.61585,19:0.49173):0.12276,(17:0.74455,(11:0.48520,(26:0.10877,(39:0.00269,35:0.00014):0.16272):0.64917):0.13433):0.15473):0.21883):0.05131):0.05459,(((10:0.11315,7:0.12381):0.25368,((3:0.47715,((6:0.34597,1:0.27917):0.52556,8:0.24970):0.15142):0.13231,((5:1.23157,(9:1.16569,(0:0.35921,2:0.25792):0.56338):0.05889):0.22784,4:0.84942):0.05348):0.10644):0.77827,(((14:0.32278,(34:0.30645,31:0.30160):0.08809):0.28045,((63:0.02905,25:0.04089):0.49068,((55:0.0,58:0.0):0.54196,(24:0.34137,18:0.33781):0.19161):0.09988):0.08768):0.02625,(30:1.41967,(62:0.98007,59:0.56544):0.11261):0.14457):0.12372):0.05034):0.07322);

COG3125
(((16:0.21663,(22:0.23330,19:0.23942):0.09064):0.16803,45:0.43541):0.09868,(51:0.49468,(33:0.10863,((43:0.0,38:0.0,21:0.0):0.04013,(41:0.0,32:0.0):0.02330):0.30967):0.09985):0.06741,(40:1.01434,(47:0.61558,((55:0.0,58:0.0):0.51949,(63:0.00417,25:0.03055):0.21188):1.37539):0.08399):0.00012);

COG1339
(((5:0.37102,8:0.92290):0.18317,(9:1.07885,(10:0.12650,7:0.08742):0.38329):0.26415):0.10285,3:0.84639,(4:0.97266,((6:0.10381,1:0.12487):0.47820,(0:0.31104,2:0.24909):0.54595):0.10958):0.04336);

COG1199
(((((52:0.30769,32:0.26281):0.26681,(53:0.51962,47:0.63997):0.08083):0.35675,(15:0.49332,17:0.95613):1.44345):0.00960,(((39:0.0,35:0.0):0.41765,12:0.34610):0.53092,(27:0.02276,28:0.00632):1.00205):0.16754):0.14424,19:1.51460,(((((23:0.79383,50:0.55257):0.77413,((9:1.14224,0:1.13658):0.46297,((10:0.07177,7:0.13111):0.83844,(6:0.22893,1:0.20625):0.84991):0.10754):0.18077):0.45760,(8:1.47234,3:1.13324):0.18761):0.32174,((55:0.0,58:0.0):0.91819,(14:0.55862,(31:0.46860,34:0.51791):0.27898):0.50375):0.51589):0.11882,20:1.50343):0.07910);

COG2130
((55:0.0,58:0.0):0.46134,24:0.32165,(4:0.50073,((12:0.42778,19:0.53163):0.23641,(53:0.48355,(16:0.36625,(((43:0.0,21:0.0):0.00014,38:0.00016):0.08679,(41:0.01048,32:0.00014):0.11146):0.36058):0.17167):0.17684):0.16254):0.08827);

COG0182
(((10:0.05117,7:0.04345):0.52491,(((33:0.48800,12:0.63094):0.32621,(51:0.38592,47:0.45445):0.15028):0.13548,(24:0.58203,(17:0.23493,15:0.22088):0.30239):0.12393):0.04214):0.06137,((5:0.26404,(0:0.14779,2:0.14929):0.20295):0.36148,(3:0.31878,(9:0.63762,8:0.35316):0.11013):0.08493):0.08763,(13:0.39216,(20:0.32933,((6:0.04403,1:0.09127):0.43563,(16:0.15727,22:0.09766):0.60638):0.17442):0.11625):0.02288);

COG3162
((((43:0.0,38:0.0):0.00899,21:0.00015):0.05911,(41:0.00903,32:0.00014):0.05973):0.24221,33:0.16761,((47:0.82880,(24:0.89122,11:0.75518):0.74051):0.26517,51:0.23304):0.06015);

COG3414
(52:0.20730,37:0.14358,((33:0.43813,(12:1.07428,50:0.20526):0.23963):0.35231,(30:0.09631,23:1.54891):0.22450):1.05366);

COG2110
(11:0.39367,(12:0.43701,(((10:0.04627,7:0.18701):0.60220,(13:0.34788,((20:0.39757,9:0.57759):0.39995,(5:0.24168,(0:0.24477,2:0.15231):0.13449):0.18328):0.13694):0.08017):0.24809,(6:0.51737,1:0.36948):0.24690):0.09875):0.14892,(((43:0.0,38:0.0,21:0.0):0.13359,32:0.10120):0.16871,((63:0.00015,25:0.04311):0.41479,(53:0.25794,(34:0.46201,(55:0.0,58:0.0):0.49007):0.49114):0.17987):0.16323):0.09667);

COG0724
(60:0.02073,42:0.01260,(37:0.60709,48:0.59441):0.36602);

COG1281
(20:0.70421,13:0.65468,((59:1.45448,((19:0.54514,(22:0.19400,(45:0.23900,16:0.27976):0.15354):0.33470):0.31978,((53:0.51227,(27:0.00941,28:0.00014):0.56731):0.19087,(51:0.48923,((33:0.13505,((41:0.00015,32:0.00648):0.04694,(43:0.00015,(38:0.0,21:0.0):0.00014):0.02427):0.17665):0.13285,(52:0.39390,37:0.30781):0.09901):0.32645):0.06376):0.23416):0.80408):0.31404,((23:0.26143,50:0.23686):0.39566,((11:0.70509,(17:0.12825,15:0.14845):0.42950):0.25023,((14:0.24870,(31:0.13620,34:0.15755):0.25438):0.41281,(((18:0.20280,(63:0.01661,25:0.00318):0.26609):0.06632,24:0.17109):0.04828,(55:0.0,58:0.0):0.26598):0.21532):0.08462):0.05304):0.04638):0.12740);

COG2988
(37:0.89087,(33:0.41890,(((43:0.0,38:0.0):0.00630,21:0.00015):0.26618,(41:0.00883,32:0.00379):0.15336):0.28785):0.30362,(51:0.57720,(17:0.44954,15:0.66574):1.49731):0.07112);

COG4856
(24:0.39671,((31:0.56552,34:0.48603):0.70354,((55:0.0,58:0.0):0.77205,(63:0.04849,25:0.02657):0.44678):0.07820):0.24882,(18:0.85635,(23:0.67646,50:0.58578):0.71844):0.11610);

COG1544
(((29:0.01063,36:0.28219):0.64568,(19:0.60506,(22:0.32755,(45:0.21852,16:0.25718):0.09154):0.24656):0.45618):0.33089,((33:0.10785,52:0.32568):1.14130,13:0.75166):0.14183,((((((17:0.24403,15:0.15661):0.54371,((23:0.19216,50:0.30774):0.21092,((14:0.24061,(31:0.23680,34:0.14837):0.24822):0.09313,((55:0.0,58:0.0):0.37346,((24:0.19745,18:0.31249):0.19933,(63:0.0,25:0.0):0.20403):0.07930):0.08833):0.29962):0.11560):0.10448,(12:0.63863,(26:0.10123,(39:0.00451,35:0.00015):0.02713):0.41524):0.81125):0.05140,(53:0.55257,(47:0.90259,51:0.29599):0.19267):0.25399):0.02264,11:0.58771):0.16994,(20:1.09083,((57:0.0,46:0.0,44:0.0):1.33796,54:1.16479):0.33697):0.18836):0.10858);

COG5345
(22:0.37299,45:0.21430,(16:0.19526,51:1.66201):0.08320);

COG2002
(4:1.44160,(63:0.00014,25:0.03097):1.10714,(15:1.31339,((9:0.90148,35:1.25217):0.61729,(17:0.69342,(21:0.00855,(38:0.00014,43:0.00014):0.00015):0.64400):1.10992):0.21850):0.15624);

COG4763
(43:0.00016,38:0.00014,(16:2.00192,21:0.01106):0.00010);

COG5443
(16:0.48674,22:0.29556,(19:1.35328,45:0.25664):0.20330);

COG1394
((6:0.09821,1:0.08218):0.85283,(((10:0.02326,7:0.02584):0.39245,(3:0.23492,8:0.37191):0.09719):0.06781,(4:0.70449,11:0.97363):0.05043):0.08926,((34:0.32268,50:0.29877):0.40455,((54:0.78551,((57:0.0,46:0.0,44:0.0):0.23627,(56:0.05192,61:0.02004):0.20130):0.70287):1.08087,(5:0.80845,(9:0.46795,(0:0.12434,2:0.40997):0.38386):0.30417):0.33997):0.19927):0.05371);

COG2183
(47:0.38941,(((22:0.13569,(45:0.10445,16:0.10949):0.02434):0.25287,(15:0.50765,((23:0.17844,50:0.17879):0.18442,(48:0.89499,(((55:0.0,58:0.0):0.39684,((63:0.02017,25:0.00300):0.25359,(24:0.26304,18:0.27387):0.08027):0.09049):0.08142,((14:0.18331,(31:0.15758,34:0.18499):0.15937):0.18538,62:0.86854):0.11232):0.09881):0.06165):0.19269):0.30422):0.07601,(53:0.24778,(27:0.00789,28:0.00617):0.30505):0.05073):0.02457,((12:0.35297,51:0.20942):0.05548,(37:0.24474,(52:0.21166,(33:0.10634,((41:0.00016,32:0.00115):0.03428,(21:0.00637,(38:0.00131,43:0.00123):0.00231):0.01832):0.05901):0.12120):0.09404):0.12395):0.02470);

COG1555
(50:0.60986,23:0.71980,((((11:1.21237,((39:0.00470,35:0.00014):1.01108,12:1.05593):0.17372):0.25390,(47:0.51307,(37:0.58065,(52:0.74371,((33:0.75538,((41:0.0,32:0.0):0.08769,((43:0.0,38:0.0):0.01343,21:0.00015):0.14418):0.39502):0.10465,51:0.58766):0.04208):0.07350):0.19719):0.09929):0.07314,(53:1.06855,13:0.68582):0.42051):0.30691,((18:0.79324,((55:0.0,58:0.0):0.74679,(24:0.48802,49:0.49201):0.17224):0.01716):0.23192,(34:0.67142,(31:0.56705,14:0.57789):0.11311):0.14617):0.05062):0.07737);

COG5280
(11:1.53306,25:0.49798,(14:0.55080,(55:0.03050,58:0.01730):1.15736):0.23211);

COG0191
((11:0.47756,((60:0.01169,42:0.00426):0.36386,(13:0.23101,20:0.36664):0.07859):0.12996):0.12610,(48:0.50921,((53:0.20386,((17:0.11234,15:0.06396):0.14317,(19:0.09868,(45:0.14001,16:0.12465):0.09204):0.18804):0.08642):0.02162,(51:0.12663,(27:0.00224,28:0.00608):0.14496):0.08641):0.35610):0.18580,((55:0.0,58:0.0):0.37552,(((26:0.08568,(39:0.0,35:0.0):0.05324):0.49133,(54:0.29442,(40:0.37327,(37:0.19547,49:0.28644):0.07394):0.11406):0.44651):0.95492,((14:0.13117,(31:0.03910,34:0.08870):0.06744):0.30213,(30:0.41523,62:0.42764):0.16047):0.16293):0.12037):0.21794);

COG5270
(10:0.12113,7:0.09831,(5:0.95677,3:0.68749):0.53335);

COG3732
((63:0.01902,25:0.02492):0.35796,18:0.28184,(16:0.39853,(52:0.11690,(21:0.03800,32:0.03779):0.14079):0.41714):0.07228);

COG0720
((13:0.57158,(17:0.61604,(47:0.32606,(51:0.10641,(37:0.14466,(33:0.11770,((41:0.0,32:0.0):0.04835,(43:0.00014,(38:0.0,21:0.0):0.00014):0.01298):0.06116):0.06711):0.12819):0.12199):0.11984):0.18983):0.22734,((49:0.40669,(60:0.00558,42:0.02711):0.94930):0.99568,((52:0.32183,(27:0.00676,28:0.00014):0.33745):0.17718,(53:0.44279,(29:0.01365,36:0.07443):0.83999):0.58179):0.21222):0.16588,(((45:0.36243,22:0.00014):0.48994,5:1.99239):0.34996,((((55:0.0,58:0.0):0.23300,(24:0.20834,18:0.23721):0.16067):0.56376,((0:0.26261,2:0.21531):0.83210,((6:0.10744,1:0.22089):0.41706,(8:0.37009,3:0.57900):0.43217):0.44888):0.39121):0.14861,19:1.11465):0.03816):0.13859);

COG3552
(53:0.55093,22:0.51817,(8:1.26541,9:0.91321):0.56035);

COG1295
(59:2.13094,(((31:0.64318,(14:0.48269,34:0.61308):0.25942):0.64372,(18:0.57794,((50:0.70315,(55:0.00012,58:0.00221):0.57164):0.12416,(24:0.49303,(63:0.00014,25:0.01941):0.46215):0.16922):0.17131):0.14922):0.31409,(45:1.10003,(29:0.03918,36:0.00015):0.77763):0.21289):0.14985,(((17:1.11300,(11:0.96371,47:0.65257):0.53609):0.19126,((20:1.28266,((57:0.00443,(46:0.00016,44:0.00014):0.00015):0.27952,(56:0.11570,61:0.06929):0.27848):1.10763):0.36938,((27:0.92904,(52:0.46802,37:0.72490):0.28116):0.44498,(49:0.76020,(60:0.04526,42:0.00034):1.56879):0.33309):0.26513):0.43993):0.05193,19:1.81032):0.07653);

COG1457
((63:0.02320,25:0.00643):0.99307,(18:0.67841,(52:0.17793,((43:0.0,38:0.0):0.10052,(41:0.00458,32:0.00995):0.09780):0.07168):0.76071):0.10001,(0:1.09908,(((27:0.03250,28:0.04187):0.93209,(10:0.06231,7:0.06787):0.53767):0.36593,(1:1.01077,24:1.09604):0.36839):0.35758):0.15578);

COG0315
((15:0.36975,(22:0.15423,(16:0.16467,45:0.17613):0.04321):0.07140):0.10336,(19:0.27491,53:0.35885):0.03717,((51:0.19930,(37:0.04743,(52:0.13236,((41:0.00015,((43:0.0,38:0.0,21:0.0):0.02360,33:0.09948):0.02318):0.00492,32:0.00015):0.08151):0.03097):0.14808):0.17494,(((17:0.88312,(49:0.28874,(60:0.01479,42:0.00015):0.17602):0.20266):0.21883,((23:0.32611,((63:0.00014,25:0.01945):0.24589,(24:0.23799,((55:0.0,58:0.0):0.31690,18:0.10352):0.06683):0.16067):0.05602):0.06086,50:0.27731):0.06298):0.08963,((20:0.81816,(12:0.32175,11:0.52511):0.08224):0.14213,((2:0.14057,(0:0.13949,5:1.18699):0.06019):0.24578,(((10:0.08983,7:0.02217):0.16854,(3:0.22837,8:0.34582):0.05048):0.05265,((6:0.10872,1:0.18903):0.41391,(4:0.65468,9:0.34731):0.15695):0.12843):0.05116):0.23231):0.04600):0.10338):0.04371);

COG0747
((49:0.71261,34:1.14259):0.17051,((63:0.00016,25:0.00164):0.87484,(14:1.41866,50:0.74922):0.20213):0.10841,(20:0.93653,(60:0.05240,42:0.04703):1.01203):0.16453);

COG3006
(21:0.00220,((33:0.07858,(37:0.36740,52:0.24839):0.12216):0.08756,(41:0.00014,32:0.00220):0.01218):0.00336,(38:0.00016,43:0.00014):0.00219);

COG2916
(33:0.14325,40:0.33139,(52:0.40797,37:0.31539):0.29336);

COG3064
(43:0.00015,38:0.00014,(21:0.00016,((41:0.00016,32:0.01220):0.17966,(33:0.30733,(37:0.91672,52:0.64896):0.24174):0.07680):0.15063):0.02834);

COG0792
(((((48:0.68577,((17:0.47667,15:0.67356):0.31080,(19:0.67063,(22:0.16895,(45:0.34394,16:0.27665):0.12583):0.29807):0.52328):0.21446):0.15898,((20:0.71174,(13:0.71131,(49:0.50732,(60:0.01457,42:0.02934):0.58608):0.32984):0.09881):0.33451,(23:0.49049,50:0.48301):0.25944):0.15103):0.17603,(12:0.81567,(26:0.77895,(39:0.00014,35:0.00015):0.00465):0.48768):0.33104):0.20253,(27:0.00835,28:0.00014):0.69099):0.10595,(51:0.58368,(37:0.68575,(33:0.24631,(47:0.62691,((((43:0.0,38:0.0):0.02223,21:0.00669):0.09975,(41:0.00015,32:0.00736):0.07220):0.28612,52:0.58245):0.07143):0.10959):0.19487):0.19912):0.05796,(53:0.39039,11:1.02353):0.26570);

COG3784
(21:0.12547,(33:0.52232,(41:0.00014,32:0.00896):0.14564):0.12660,((51:0.59215,19:0.78177):0.46654,(43:0.00014,38:0.00012):0.12837):0.08046);

COG1381
((62:1.28833,59:0.95644):0.88566,((17:0.61068,15:0.53453):0.68783,(48:1.90696,(11:1.48794,(12:0.31399,(26:0.11731,(39:0.0,35:0.0):0.08828):0.37069):0.62113):0.11867):0.11241):0.23002,((((57:0.0,46:0.0,44:0.0):0.36759,(56:0.09188,61:0.08145):0.39497):1.41142,((23:0.38908,50:0.42423):0.55711,((55:0.00014,58:0.00707):0.92256,((14:0.31735,(34:0.26044,31:0.25986):0.09863):0.70620,((63:0.01344,25:0.00816):0.34001,(18:0.38303,24:0.23405):0.15921):0.20130):0.14722):0.18243):0.22516):0.15425,(((29:0.02561,36:0.10324):0.92627,(19:0.85988,(22:0.26157,(45:0.33222,16:0.28502):0.07011):0.33389):0.18109):0.65318,(((53:0.52407,(27:0.01107,28:0.02961):0.78136):0.12559,(47:0.88702,51:0.69795):0.02695):0.19681,(52:0.26113,(37:0.29367,(33:0.15973,((43:0.0,38:0.0,21:0.0):0.03907,(41:0.0,32:0.0):0.02845):0.11276):0.11966):0.07490):0.41789):0.34595):0.49732):0.04911);

COG2100
(2:0.70282,(3:0.60033,(10:0.04533,7:0.06917):0.36071):0.33241,(9:0.62510,5:0.57412):0.11820);

COG3169
(51:0.17290,37:0.17792,(11:0.25899,(47:0.37345,(22:0.25257,45:0.17557):0.19240):0.37050):0.14833);

COG1178
(11:1.08741,(48:1.32653,(10:0.22352,7:0.17708):0.50858):0.14774,((41:0.00015,32:0.00562):1.30980,((9:1.42390,(((49:0.89360,50:0.57590):0.49196,(18:0.47823,15:0.83079):0.30808):0.35944,(31:1.34262,53:1.38505):0.09052):0.10699):0.06813,21:1.40593):0.13381):0.11357);

COG2027
((11:1.04840,(26:0.10743,(39:0.00015,35:0.00433):0.20851):0.95068):0.19873,((27:0.01445,28:0.00014):0.66192,(53:0.78153,51:0.55740):0.32056):0.42776,(((33:0.10798,(((43:0.0,38:0.0):0.00197,21:0.00014):0.01549,(41:0.00200,32:0.00197):0.04210):0.10898):0.30592,(52:0.49272,37:0.75422):0.15322):0.59372,(47:0.62852,24:0.56619):0.50852):0.08957);

COG4309
(23:0.40658,(53:0.74682,22:0.28196):0.24728,(0:1.16438,45:0.81523):0.08235);

COG0584
((45:1.26452,(31:1.32722,(6:0.40277,1:0.61832):0.48257):0.05946):0.20059,(((34:1.57589,13:0.42395):0.23118,7:0.75212):0.25078,(5:0.92793,2:0.71123):0.12704):0.13788,(9:1.32229,((26:0.93661,4:1.27457):0.34047,((52:0.10238,48:0.54061):0.92198,59:0.94893):0.11108):0.11015):0.07895);

COG1176
(((19:0.66467,((((((55:0.0,58:0.0):0.32222,((63:0.00350,25:0.00341):0.20529,(14:0.22517,(31:0.17784,34:0.11473):0.08967):0.10328):0.18947):0.45784,(59:0.75433,(62:0.55604,30:0.67893):0.27784):0.58323):0.04455,(54:0.66349,23:0.42410):0.09161):0.18445,(52:0.26747,37:0.20809):0.45601):0.09804,((4:1.27873,((48:0.88204,13:0.28316):0.28601,(9:1.01217,5:0.87013):0.46787):0.10282):0.09164,(27:0.01943,28:0.00014):0.77101):0.00542):0.12057):0.10421,11:0.50981):0.07554,15:0.66992,(53:0.89879,12:0.87646):0.14127);

COG3880
((24:0.46697,18:0.32576):0.40115,(23:0.38580,50:1.12151):0.29258,((63:0.02656,25:0.09791):0.72769,((55:0.0,58:0.0):0.78650,((57:0.0,46:0.0,44:0.0):0.25552,(56:0.09986,61:0.00267):0.53010):1.16042):0.25591):0.25469);

COG3249
(37:0.93389,51:0.70459,(16:1.18634,47:0.87233):0.40497);

COG3768
(43:0.00014,38:0.00014,(21:0.00279,((33:0.18032,(52:0.65157,(22:0.37543,(45:0.38304,16:0.35715):0.13197):1.43508):0.31441):0.13975,(41:0.00365,32:0.01387):0.06010):0.06737):0.00015);

COG0294
(((((((49:0.60298,(60:0.01893,42:0.02829):0.47911):0.63012,(6:0.18562,1:0.18108):0.77845):0.27581,((11:0.59619,19:0.45377):0.14141,(((51:0.42568,(33:0.16208,((43:0.0,38:0.0,21:0.0):0.03441,41:0.04346):0.13046):0.13611):0.10090,(52:0.35771,37:0.30674):0.07626):0.10357,((27:0.03639,28:0.06877):0.55741,(53:0.53076,47:0.43042):0.09738):0.03363):0.15584):0.12210):0.11333,(20:0.71604,(5:0.87226,(((3:0.58370,8:0.51309):0.21909,((0:0.35564,2:0.50151):0.85103,(10:0.13703,7:0.16666):0.62328):0.13043):1.71097,14:1.20482):0.12052):0.12896):0.07789):0.07772,13:0.46683):0.14680,((23:0.30312,50:0.17138):0.17065,((63:0.04039,25:0.03128):0.46506,(24:0.35917,18:0.21634):0.05195):0.07038):0.18643):0.09532,(34:0.49425,(55:0.0,58:0.0):0.53127):0.20170,(31:0.74625,(((57:0.0,46:0.0,44:0.0):0.27168,(56:0.07332,61:0.10418):0.40526):1.08550,(45:0.27751,(16:0.20350,22:0.29010):0.07159):0.25991):0.18914):0.11176);

COG1643
(11:0.48922,(19:0.33001,(16:0.22883,22:0.33155):0.18699):0.21355,(33:0.48644,((48:0.40293,54:0.60296):0.51536,(52:0.44459,53:0.48959):0.33342):1.09995):0.11529);

COG2266
(5:1.32433,((10:0.09592,7:0.18488):0.65105,(3:0.60131,(8:0.55812,4:0.78783):0.24287):0.13493):0.25483,(9:0.86238,((6:0.71502,1:0.43199):0.44062,(2:0.75687,0:0.69642):0.46444):0.03130):0.29658);

COG1906
(10:0.17171,7:0.12214,(13:1.29069,5:1.25369):0.27618);

COG1107
(10:0.04699,7:0.01211,(3:0.36272,8:0.39683):0.47778);

COG2083
(10:0.09901,7:0.19628,(8:0.54989,3:0.43008):0.70742);

COG3876
(24:0.29185,18:0.28238,(23:0.37854,((57:0.0,46:0.0,44:0.0):0.35841,(56:0.09322,61:0.05804):0.22774):1.05815):0.21845);

COG3062
(49:1.08182,22:0.83092,((((43:0.0,38:0.0,21:0.0):0.08672,(41:0.0,32:0.0):0.10427):0.19467,(33:0.25737,52:0.55155):0.18241):0.29696,(51:0.69406,37:0.72343):0.27776):0.43296);

COG0513
((17:0.66926,(2:0.87873,40:0.67686):0.08078):0.11384,(((29:0.01998,36:0.07539):0.80654,20:0.65583):0.16840,(26:0.91318,8:0.50752):0.12867):0.07936,(((6:0.38472,1:0.34766):0.55684,(59:0.74922,(62:1.19561,(60:0.01382,42:0.00648):0.57573):0.19210):0.09275):0.06071,(48:0.79328,3:0.36868):0.28512):0.08567);

COG0642
(44:0.00014,46:0.00014,(57:0.00016,(8:1.91308,(56:0.06362,61:0.05201):0.20296):0.31092):0.00255);

COG3706
((50:0.85748,32:0.85161):0.38806,(((29:0.03099,36:0.03043):0.31767,(45:0.48283,(47:1.96994,23:0.76242):0.02643):0.08935):0.15341,(20:0.87628,49:0.93967):0.23644):0.10119,(54:0.72660,(13:0.57265,12:1.66376):0.29340):0.18637);

COG0471
(((((((57:0.0,46:0.0):0.00014,44:0.00208):0.08571,(56:0.04585,61:0.03488):0.16086):0.33116,(23:0.42109,24:0.19299):0.18756):1.13386,(8:0.81408,(20:0.71819,42:0.75614):0.21417):0.24429):0.25820,(((12:1.52308,(49:0.55339,(31:0.01853,34:0.03725):0.50548):0.47522):0.93986,(14:1.23334,(53:0.97371,(10:0.72079,7:0.49385):0.16101):0.25701):0.46806):0.18562,5:1.41112):0.25122):0.37067,(11:0.74283,51:0.83718):0.16173,(47:1.03248,(45:1.01842,(17:0.39069,4:0.64740):0.22413):0.10179):0.06604);

COG0052
((12:0.20526,((39:0.0,35:0.0):0.04135,26:0.08243):0.16803):0.39412,((49:0.19535,(60:0.00015,42:0.01066):0.25385):0.30116,(((29:0.01622,36:0.09142):0.55394,(19:0.22333,(16:0.05754,(45:0.05102,22:0.13894):0.07971):0.15484):0.17737):0.25361,(47:0.35572,((51:0.14039,((52:0.13831,(((43:0.0,38:0.0,21:0.0):0.00652,(33:0.05656,(41:0.0,32:0.0):0.01014):0.01060):0.03736,40:0.35764):0.04715):0.02113,37:0.12736):0.20728):0.15329,(53:0.24724,(27:0.0,28:0.0):0.30680):0.14042):0.09824):0.14485):0.11498):0.03819,(((((23:0.12028,50:0.11351):0.14478,((14:0.10730,(31:0.05329,34:0.05175):0.13497):0.21744,((55:0.0,58:0.0):0.22159,((63:0.00808,25:0.00015):0.14993,(24:0.08985,18:0.11536):0.06086):0.02594):0.05474):0.04565):0.04350,(11:0.48193,(59:0.73022,(((((0:0.17549,2:0.21472):0.20786,(5:0.48489,9:0.45598):0.11893):0.21785,(4:0.64559,(8:0.37275,(3:0.41757,(10:0.00015,7:0.01058):0.19053):0.03610):0.08109):0.05087):0.00014,(6:0.00784,1:0.03977):0.47084):1.33805,(62:0.59574,30:0.77806):0.20364):0.14608):0.25979):0.12956):0.07142,(20:0.47529,((17:0.19835,15:0.16005):0.39275,13:0.27406):0.03037):0.05702):0.06646,((48:0.31454,54:0.35648):0.17584,((57:0.0,46:0.0,44:0.0):0.24922,(56:0.14022,61:0.12798):0.20493):0.66001):0.14995):0.05243);

COG2129
((8:0.41907,(3:0.67634,(10:0.18346,7:0.11917):0.31725):0.20968):0.08216,(20:1.32479,(22:0.29794,12:0.78958):1.04845):0.23068,(5:0.72803,9:0.95972):0.29957);

COG0853
(((49:0.29391,23:0.27951):0.10741,(((27:0.00014,28:0.00765):0.19188,((24:0.16845,(63:0.00015,25:0.00748):0.16883):0.09025,((55:0.0,58:0.0):0.20557,18:0.18716):0.05286):0.11365):0.06406,((11:0.32975,(12:0.21679,(26:0.09413,(39:0.0,35:0.0):0.10125):0.23697):0.22052):0.08603,(19:0.28198,((33:0.17419,((43:0.0,38:0.0,21:0.0):0.02745,(41:0.0,32:0.0):0.01205):0.05004):0.24254,(51:0.41698,47:0.32683):0.13395):0.11619):0.14336):0.18903):0.07253):0.07236,(13:0.62363,(17:1.01586,(20:0.46811,15:0.44927):0.08881):0.09123):0.07764,((60:0.01529,42:0.00205):0.47787,53:0.36705):0.07618);

COG1784
(4:0.99155,8:0.68518,(3:1.07302,(10:0.13383,7:0.12836):0.83230):0.21470);

COG2345
((18:0.88047,(17:0.36101,15:0.25579):0.56259):0.09721,(37:0.54420,33:0.76618):0.27338,(11:0.92394,26:1.39508):0.19976);

COG1615
(26:0.63418,12:0.56372,(17:0.67328,(23:0.34849,50:0.43837):0.37557):0.44069);

COG2340
(23:0.53707,(19:1.10160,(54:1.36483,(51:0.81463,(22:0.60293,(45:0.36642,16:0.59923):0.22280):0.20884):0.30139):0.22000):0.23446,(50:1.10223,(63:0.02253,25:0.03124):1.29800):0.27363);

COG3220
((52:0.13609,(27:0.00886,28:0.00449):0.24548):0.56945,(53:0.46884,22:0.53477):0.28934,(23:1.56890,12:0.77645):0.20291);

COG0714
((26:0.61141,54:0.53551):0.14899,(47:0.56945,(63:0.02616,25:0.00015):0.31206):0.23029,((6:0.07228,1:0.07373):0.36595,(8:1.34199,((21:1.66639,(55:0.0,58:0.0):0.99421):0.34838,((23:0.34070,50:0.26397):1.55398,(41:0.80491,(0:0.04460,2:0.08827):0.82952):0.82952):0.17979):0.07343):0.52309):0.10847);

COG2029
(10:0.08984,7:0.14310,(3:0.63235,8:0.57252):0.63660);

COG1722
(13:0.58518,(49:0.55158,(60:0.09978,42:0.00870):1.17605):0.57806,(((29:0.00014,36:0.08079):0.53267,(19:0.27272,(45:0.08160,(22:0.36018,16:0.13759):0.13279):0.45871):0.25228):0.31953,((11:2.06854,(26:0.38436,(39:0.00014,35:0.00014):0.16863):1.18638):0.13228,(((55:0.0,58:0.0):0.56376,((63:0.00790,25:0.01724):0.43027,((24:0.27001,18:0.35981):0.21481,(34:0.15311,(31:0.11435,14:0.48934):0.09160):0.33515):0.06477):0.12444):0.15512,((23:0.36724,50:0.44555):0.55651,((53:0.44072,(27:0.00014,28:0.03959):0.39685):0.43835,((15:1.29911,(((43:0.0,38:0.0,21:0.0):0.00014,(33:0.19214,(41:0.0,32:0.0):0.06987):0.02810):0.12645,(52:0.38473,37:0.45314):0.11869):0.15386):0.08622,(51:0.34795,47:0.86713):0.17139):0.15843):0.05991):0.15281):0.05033):0.06230):0.00017);

COG4425
(39:0.00016,35:0.06668,(16:0.34887,22:0.34173):1.04301);

COG0590
((26:0.74678,19:0.50907):0.16489,(53:0.46858,(((37:0.59682,(52:0.26494,40:0.68893):0.10872):0.08720,(33:0.19449,((21:0.00014,(38:0.00016,43:0.00550):0.00677):0.06437,(41:0.05743,32:0.00014):0.07343):0.27054):0.19917):0.07794,47:0.55889):0.13851):0.09246,((27:0.00294,28:0.02285):0.69658,(((((63:0.07673,25:0.02327):0.25327,((55:0.0,58:0.0):0.31873,18:0.25674):0.16667):0.11178,(23:0.37114,50:0.21419):0.26078):0.05905,((29:0.08796,36:0.11864):0.81893,20:0.41077):0.18709):0.07698,((14:0.23625,31:0.17992):0.23820,(((46:0.0,44:0.0):0.00016,57:0.00014):0.12299,(56:0.06296,61:0.03369):0.19905):0.48825):0.10820):0.17720):0.10566);

COG0133
(((49:0.53077,23:0.17509):0.13884,((13:0.28582,(8:0.44640,(((60:0.00916,42:0.02589):0.21545,(40:0.19747,(((41:0.0,32:0.0):0.01424,((43:0.0,38:0.0):0.00015,21:0.00245):0.01775):0.06294,(37:0.11793,52:0.17807):0.05669):0.09639):0.18440):0.19824,(4:0.63660,61:0.59877):0.05955):0.06116):0.04085):0.04798,(7:0.27060,20:0.20584):0.04353):0.05264):0.03745,((11:0.30913,(24:0.27152,18:0.21151):0.15034):0.06154,(((63:0.01269,25:0.01148):0.14247,(14:0.12992,31:0.13837):0.07711):0.11363,(55:0.0,58:0.0):0.42093):0.08204):0.04437,((17:0.30201,3:0.32640):0.06366,((12:0.27095,(26:0.11489,(39:0.00014,35:0.00014):0.05809):0.17666):0.27321,((51:0.17666,(19:0.18420,(22:0.10775,(45:0.08976,16:0.11331):0.10028):0.10588):0.09258):0.09484,(53:0.22334,((27:0.00244,28:0.00014):0.30323,47:0.30421):0.04668):0.10961):0.04979):0.05250):0.05090);

COG0503
((12:0.23076,(39:0.00452,35:0.00014):0.79255):0.44737,(62:0.56153,((30:0.67983,(40:2.08397,((3:0.43741,8:0.27182):0.65320,((10:0.04201,7:0.08578):0.60520,(5:0.68603,(0:0.43193,2:0.28539):0.70914):0.27201):0.63064):0.40819):0.26626):0.00026,(54:0.63357,48:0.61767):0.11014):0.14481):0.14871,((((53:0.48318,(27:0.00014,28:0.00502):0.29753):0.32373,(49:0.35299,(60:0.00837,42:0.01889):0.40456):0.10912):0.27885,(17:0.19517,15:0.20993):0.20259):0.13676,(13:0.39732,59:0.60403):0.06764):0.09519);

COG5458
(45:0.20236,16:0.28400,(19:0.60721,22:0.37343):0.11047);

COG0356
((((17:0.15606,15:0.17856):0.64587,(20:0.66374,(49:0.32692,(60:0.00482,42:0.00014):0.40354):0.37376):0.38867):0.32477,(26:0.10074,(39:0.0,35:0.0):0.11069):0.92012):0.05194,(13:1.41706,((18:0.34131,((55:0.0,58:0.0):0.39885,(24:0.33372,(63:0.03049,25:0.02676):0.22700):0.07066):0.10106):0.23562,(14:0.44409,(31:0.26596,34:0.43243):0.31278):0.32850):0.18547):0.17035,(((((47:0.54339,((27:0.0,28:0.0):0.37716,53:0.43668):0.22189):0.18201,(52:0.38553,51:0.33380):0.07628):0.10365,(37:0.26874,(40:0.35791,(33:0.19089,((41:0.0,32:0.0):0.02310,(43:0.0,38:0.0,21:0.0):0.01525):0.03285):0.05751):0.19612):0.06896):0.84284,(12:0.99477,((29:0.01753,36:0.06854):0.43870,(19:0.70710,(16:0.08916,(22:0.15099,45:0.15299):0.18986):0.26969):0.16599):0.35877):0.47095):0.19633,((50:0.60193,23:0.55808):0.40012,(62:1.00964,(59:0.99215,30:1.07319):0.22609):0.42327):0.20451):0.06970);

COG3340
(41:0.00745,32:0.01119,((43:0.0,38:0.0,21:0.0):0.08376,(15:0.57820,((24:0.22418,18:0.35075):1.76415,(11:0.84045,(63:0.06527,25:0.11271):0.84025):0.16268):0.53049):0.31277):0.03078);

COG3821
(16:0.42740,22:0.42978,(19:1.44864,51:0.54215):0.53708);

COG4963
(33:0.65535,52:0.55530,(51:1.28297,19:0.83959):0.97839);

COG1712
(13:0.59535,(8:0.36446,3:0.60984):0.26177,(5:0.96596,(53:0.10332,51:0.30787):0.58916):0.10661);

COG5462
(16:0.65611,22:0.46518,(45:0.27250,(29:0.14453,36:0.00016):1.59841):0.20450);

COG4231
(6:0.24008,1:0.17744,((19:1.73647,(8:0.62176,23:0.57162):0.09822):0.26900,(0:0.19458,2:0.24659):0.10166):0.09827);

COG2111
(45:0.46129,51:0.36513,(((17:0.28510,15:0.26449):0.90557,(3:0.95006,(29:0.10828,36:0.13678):0.82331):0.50985):0.46814,(37:0.74690,12:0.95124):0.15115):0.18604);

COG0678
(52:0.21369,33:0.13803,(15:0.29534,((27:0.0,28:0.0):0.08596,(17:0.36009,(19:0.26632,(53:0.47962,45:0.39606):0.06878):0.55099):0.17942):0.09996):0.05532);

COG0350
((37:0.38517,((27:0.00014,28:0.04151):0.91721,(26:0.09511,(39:0.00014,35:0.00014):0.13434):0.28420):0.13697):0.23201,((((49:0.44099,(60:0.02621,42:0.02963):0.56014):0.14150,((((5:1.17229,(0:0.14671,2:0.23922):0.30493):0.23787,((4:1.38116,(9:1.46917,((57:0.0,46:0.0,44:0.0):0.38346,(56:0.09168,61:0.17972):0.36480):0.75549):0.05672):0.31548,8:0.89011):0.14496):0.05452,((((6:0.38588,1:0.32292):2.31620,20:0.62547):0.59846,(10:0.03132,7:0.22355):0.88504):0.12807,3:0.82567):0.21049):0.09110,(48:0.97239,13:0.36766):0.29456):0.21339):0.12085,(50:0.34432,(59:0.91082,23:0.31086):0.19785):0.19023):0.06604,(47:0.50593,15:0.74715):0.23273):0.10769,(((55:0.0,58:0.0):0.49800,(31:0.55524,14:0.53996):0.17307):0.23140,52:0.61275):0.04326);

COG4260
(14:0.26260,18:0.31036,(53:1.22083,24:0.66698):0.99616);

COG0120
(((23:1.01017,((27:0.00373,28:0.00476):0.37963,(47:0.37613,(52:0.20051,((((53:0.36867,51:0.24633):0.15010,((43:0.0,38:0.0,21:0.0):0.00419,(41:0.0,32:0.0):0.01352):0.13079):0.07261,37:0.21829):0.04451,40:0.35790):0.07057):0.10941):0.14577):0.20465):0.06402,((8:0.32662,4:0.78537):0.11821,(((10:0.06075,7:0.03511):0.31774,(3:0.32706,(17:0.23924,15:0.11339):0.35713):0.04851):0.08201,((5:0.60301,(9:1.02092,(0:0.30424,2:0.39488):0.59000):0.39855):0.15558,(54:0.80261,48:0.60931):0.30996):0.14756):0.08278):0.02853):0.13376,((11:0.69120,(6:0.28068,1:0.16339):0.42371):0.15519,((55:0.0,58:0.0):0.74031,((57:0.0,46:0.0,44:0.0):0.44399,(56:0.09235,61:0.13515):0.23012):0.79621):0.09789):0.02612,((19:0.62390,(22:0.17491,(45:0.23894,16:0.16350):0.11794):0.43042):0.22427,((63:0.07111,25:0.13501):0.47730,(14:0.22777,(31:0.10150,34:0.25900):0.12758):0.26749):0.10912):0.05053);

COG1475
(31:0.51173,(27:0.02326,28:0.00015):0.59356,((((49:0.51811,(60:0.01165,42:0.01421):0.51494):0.24431,(5:4.56579,((29:0.04625,36:0.08097):0.46754,((8:0.37545,(3:0.43155,4:0.59648):0.09882):2.38196,(9:0.73808,(0:0.63879,2:0.61388):0.53612):1.05396):0.58602):0.00185):0.09104):0.13660,(48:0.66316,(26:0.17322,(39:0.0,35:0.0):0.10129):0.60903):0.17595):0.07716,(19:0.65280,((57:0.0,46:0.0,44:0.0):0.27619,(56:0.09745,61:0.06571):0.27786):0.59727):0.07775):0.09166);

COG4682
(53:0.36187,33:0.30968,(24:0.83779,(41:0.00014,32:0.00937):1.73556):0.21447);

COG3223
(24:0.61012,(51:1.39114,14:0.99674):0.33644,((63:0.00016,25:0.00679):0.33522,(33:0.17689,(21:0.00016,((43:0.0,38:0.0):0.00685,(41:0.0,32:0.0):0.12716):0.00775):0.29864):0.29489):0.06262);

COG1488
((((63:0.00595,25:0.00115):0.22153,(14:0.15871,(31:0.12327,34:0.08804):0.09888):0.12340):0.05959,((55:0.0,58:0.0):0.27202,24:0.21835):0.05199):0.29734,(49:0.55287,50:0.30113):0.22044,((48:0.46101,54:0.57465):0.20872,(15:0.68477,(20:0.47179,((((9:0.37171,(5:0.36616,(0:0.18046,2:0.10656):0.19597):0.09464):0.13261,((6:0.13314,1:0.11434):0.59573,((10:0.04291,7:0.04557):0.21456,4:0.78083):0.06166):0.11186):0.21776,(13:0.85712,(18:0.42497,(59:0.64328,62:0.96167):0.11795):0.38496):0.61544):0.46433,(((22:0.09905,(16:0.12781,45:0.09473):0.04827):0.85015,((47:0.43730,(27:0.01792,28:0.00015):0.44783):0.13426,(37:0.62576,(40:0.43832,(33:0.16813,(((43:0.0,38:0.0):0.00250,21:0.00014):0.03650,(41:0.00254,32:0.00497):0.05878):0.17507):0.09284):0.26530):0.29702):0.33526):0.97782,(30:0.96773,(17:0.32387,52:0.52394):0.63826):1.12911):0.20272):0.19005):0.07100):0.15097):0.08961);

COG3630
(10:0.13512,7:0.14536,(48:1.44155,52:0.92694):0.72310);

COG2107
((0:0.24104,2:0.08788):1.38591,(49:0.39229,(60:0.02659,42:0.01194):0.20043):0.85475,(((9:0.58236,5:0.35278):0.23995,(20:0.37283,(6:0.09029,1:0.12028):0.61299):0.05267):0.09357,(((57:0.0,46:0.0,44:0.0):0.45600,(56:0.08306,61:0.13640):0.31580):0.76886,(11:0.54569,(12:0.28842,18:0.25247):0.27007):0.25389):0.23025):0.20964);

COG2874
(4:0.77888,(9:0.73053,(0:0.05188,2:0.11392):0.47671):0.74733,((6:0.08904,1:0.06245):0.88231,(3:0.48098,(10:0.03714,7:0.00398):0.45422):0.11752):0.20599);

COG0492
(((3:0.54876,(17:1.62912,6:0.56645):0.05563):0.17203,(((54:0.73005,(((39:0.0,35:0.0):0.15094,26:0.05525):0.41766,((19:0.39106,(40:0.47841,((27:0.00014,28:0.00285):0.22247,(47:0.23220,(52:0.13660,(37:0.05863,(33:0.06990,((43:0.0,38:0.0,21:0.0):0.01325,(41:0.0,32:0.0):0.02157):0.07979):0.06627):0.02504):0.11396):0.02068):0.03931):0.08409):0.17787,((57:0.0,46:0.0,44:0.0):0.09595,(56:0.03959,61:0.04044):0.12834):0.37034):0.08550):0.14536):0.16233,48:0.51684):0.08573,(30:0.65151,(59:0.65019,62:0.55060):0.09425):0.23898):0.04908):0.09901,(10:0.05419,7:0.02917):0.35983,(34:1.26626,(8:0.58674,9:0.59727):0.09728):0.00019);

COG4472
((23:0.19135,50:0.02216):0.55421,(24:0.10664,18:0.18574):0.12540,((55:0.0,58:0.0):0.49373,((63:0.0,25:0.0):0.27359,(14:0.13611,(31:0.08563,34:0.09184):0.19125):0.35282):0.08923):0.00015);

COG1160
((11:0.77897,(((29:0.02991,36:0.09028):0.57376,(19:0.32997,(22:0.21034,(45:0.10566,16:0.22225):0.03573):0.18693):0.17926):0.32088,(47:0.53014,(40:0.65270,((53:0.27100,(27:0.01371,28:0.00014):0.29507):0.31616,(51:0.35206,(52:0.22403,(37:0.17643,(33:0.12192,((43:0.0,38:0.0,21:0.0):0.01371,(41:0.00014,32:0.00186):0.01085):0.07742):0.08496):0.03863):0.10295):0.07015):0.05931):0.07749):0.29395):0.10109):0.05908,(((17:0.18879,15:0.13209):0.39031,(12:0.25614,((39:0.0,35:0.0):0.05273,26:0.06596):0.26983):0.56844):0.15262,(((14:0.10420,(31:0.04209,34:0.05671):0.06093):0.11905,(((55:0.0,58:0.0):0.17379,(18:0.17806,24:0.15265):0.03241):0.04274,(63:0.00014,25:0.00422):0.11246):0.06054):0.18777,(59:0.60551,(30:0.43751,62:0.30232):0.30458):0.07989):0.12600):0.10900,(((57:0.0,46:0.0,44:0.0):0.23977,(56:0.04784,61:0.04003):0.17321):0.77629,(20:0.62880,((49:0.35234,(60:0.02170,42:0.00016):0.43110):0.51053,(54:0.74986,48:0.68008):0.35973):0.11400):0.05843):0.05488);

COG1083
(17:0.98071,42:1.06994,(12:1.14880,(52:0.47946,27:0.39355):0.39186):0.45724);

COG3884
(26:1.65892,23:0.91469,(31:0.46891,34:0.56295):0.67058);

COG0744
((49:0.34459,(60:0.02039,42:0.00641):0.43030):0.29765,50:0.86017,(40:1.00373,(13:0.91840,(27:0.00411,28:0.00012):1.06061):0.09982):0.18335);

COG1831
(8:0.41446,(4:0.66008,((6:0.34996,1:0.40572):0.97847,(9:1.24219,5:0.58409):0.28382):0.12597):0.19798,(3:0.51818,(10:0.03407,7:0.05426):0.27247):0.08677);

COG0347
(52:0.11847,(45:0.13371,(47:0.17538,51:0.12805):0.04631):0.09816,(((11:0.58119,13:0.45639):0.21681,(14:0.29285,(24:0.32167,(63:0.01545,25:0.00016):0.37875):0.55657):0.08698):0.22425,((27:0.01674,28:0.00014):0.22944,(17:0.25448,(12:0.31334,(39:0.0,35:0.0):0.13527):0.20202):0.07218):0.02418):0.06332);

COG0280
(14:0.31161,(((55:0.0,58:0.0):0.41231,18:0.29970):0.15590,((62:2.27867,(30:0.75783,59:1.08999):0.06158):0.20945,((((17:0.49303,((39:0.0,35:0.0):0.42097,12:0.45095):0.25172):0.14605,(40:0.86816,(37:0.33594,((27:0.00524,28:0.00291):0.50302,(51:0.30170,11:0.41136):0.10710):0.11227):0.13142):0.38201):0.14076,(49:0.56979,60:0.50300):0.15011):0.20775,((54:0.99382,48:0.66482):0.20925,(4:0.25896,47:0.72740):1.28399):0.14024):0.15183):0.21377):0.03444,(31:0.34394,34:0.37388):0.07340);

COG3568
(43:0.00386,(38:0.0,21:0.0):0.00014,((45:1.56876,(47:1.10155,((63:0.03130,25:0.09574):1.10711,(31:0.51095,34:0.27224):0.78739):0.37344):0.39071):0.56408,(41:0.00014,32:0.00791):0.14073):0.00013);

COG0726
((((55:0.0,58:0.0):0.94474,((57:0.0,46:0.0,44:0.0):0.45770,(56:0.13797,61:0.13591):0.39490):1.61334):0.79700,13:0.71564):0.23674,(39:0.0,35:0.0):0.94647,((31:0.78707,(63:0.11044,25:0.03122):0.95562):0.04666,(7:1.58135,(17:1.12199,(1:0.63292,(60:0.01323,42:0.00989):0.36899):0.76739):0.19590):0.70936):0.10243);

COG3787
(43:0.00676,38:0.00016,(21:0.00437,((41:0.0,32:0.0):0.08456,(33:0.41196,(52:1.11690,49:0.59988):0.37721):0.48349):0.09895):0.02274);

COG3012
((53:0.39296,(12:0.38906,11:0.59864):0.16395):0.20991,(37:0.70086,(33:0.51672,(41:0.10156,(21:0.00665,(43:0.00685,38:0.00014):0.00015):0.13613):0.23389):0.14462):0.21183,(51:0.45681,(27:0.49404,52:0.43214):0.51647):0.24043);

COG3427
((6:0.55726,1:0.53216):0.69005,((39:0.00016,35:0.00014):1.00742,(53:0.70952,(16:0.15904,(45:0.53879,22:0.23425):0.09026):0.19691):0.57082):0.25101,((2:0.62041,11:0.89823):0.07775,(4:1.33896,(5:1.02389,9:0.46620):0.23854):0.24516):0.12317);

COG4786
(37:0.32994,51:0.24296,(53:0.19094,(((43:0.0,38:0.0,21:0.0):0.00501,(41:0.0,32:0.0):0.00206):0.10477,(40:0.17047,(63:0.02738,25:0.03247):1.66384):0.01087):0.08683):0.22140);

COG1817
(10:0.53579,8:0.56626,(5:1.22849,3:0.53557):0.12926);

COG4346
((10:0.15576,7:0.10711):0.96815,(0:0.29277,2:0.28776):0.62081,(9:0.91988,5:0.65389):0.24081);

COG1954
((63:0.03627,25:0.01187):0.41245,((21:0.00501,(38:0.00015,43:0.00014):0.00015):0.53848,(23:0.21542,50:0.38250):0.24867):0.65760,(24:0.33988,(55:0.0,58:0.0):0.61060):0.11536);

COG0563
((62:0.68572,59:0.60787):0.16863,(54:0.53486,(29:0.04639,36:0.05707):0.55401):0.13150,(((30:0.82921,(49:0.19421,(60:0.03383,42:0.02595):0.30556):0.88511):0.19345,((48:0.81433,((4:0.69233,(10:0.04745,7:0.03207):0.69379):0.11683,((50:0.37028,(55:0.0,58:0.0):0.40989):0.07869,((((19:0.47973,45:0.26311):0.29387,(((40:0.63394,(33:0.07908,((41:0.0,32:0.0):0.02691,((38:0.0,21:0.0):0.00014,43:0.00014):0.01136):0.04572):0.04903):0.10022,(52:0.15364,37:0.14617):0.04163):0.04602,(53:0.23814,(27:0.00437,28:0.00014):0.19738):0.10026):0.18310):0.10694,20:0.40361):0.07094,((26:0.12323,(39:0.0,35:0.0):0.04987):0.40294,(12:0.27250,47:0.56113):0.07734):0.10510):0.12756):0.03711):0.04922):0.05922,13:0.45406):0.04873):0.14537,((57:0.0,46:0.0,44:0.0):0.50131,(56:0.04166,61:0.16001):0.42235):0.47686):0.01757);

COG2923
(52:0.67626,37:0.30303,((8:1.09015,(13:1.68148,51:0.46108):0.15410):0.44339,(40:0.55146,(33:0.25198,((41:0.00014,32:0.01717):0.07806,(21:0.01244,(43:0.00014,38:0.00014):0.01347):0.09221):0.24447):0.09966):0.11962):0.10692);

COG3409
((37:1.83166,11:1.32315):0.45947,(((39:0.0,35:0.0):0.07296,26:0.05734):0.40139,17:1.80111):0.06340,(53:1.17980,12:1.18665):0.29998);

COG1008
((4:0.73322,(6:0.07841,1:0.18655):1.22278):0.21786,((49:0.72409,(60:0.01704,42:0.01005):0.58656):0.35348,((39:0.00014,35:0.00184):0.85054,((47:0.30744,(53:0.19915,(27:0.01262,28:0.00961):0.31030):0.13678):0.25163,((29:0.07462,36:0.05170):0.47668,(19:0.32018,(45:0.17536,16:0.07957):0.11341):0.17010):0.05985):0.10534):0.08696):0.08851,(11:1.06818,(40:0.62978,(51:0.18725,(33:0.06155,((43:0.0,38:0.0,21:0.0):0.01544,(41:0.00197,32:0.00995):0.01525):0.07832):0.11474):0.10507):0.51917):0.06928);

COG0817
(((49:0.34615,(60:0.00276,42:0.00987):0.17959):0.79465,(12:0.29156,((39:0.0,35:0.0):0.09782,26:0.09337):0.25813):0.60577):0.07795,(((53:0.35877,(27:0.01066,28:0.00015):0.42834):0.14853,(47:0.58629,(51:0.46516,(37:0.14542,(52:0.22975,(33:0.10230,((43:0.0,38:0.0,21:0.0):0.00487,(41:0.0,32:0.0):0.01128):0.07296):0.07781):0.12250):0.11504):0.12553):0.10206):0.13583,((19:0.51055,(45:0.07280,(16:0.15851,22:0.12336):0.09248):0.41575):0.10730,(29:0.05266,36:0.13097):0.98781):0.13287):0.13426,(((57:0.0,46:0.0,44:0.0):0.14528,(56:0.07138,61:0.04174):0.40450):0.58946,((17:1.28099,11:0.71169):0.30196,(15:0.65106,(13:0.55376,48:0.72544):0.05925):0.05684):0.10104):0.08443);

COG3429
(17:0.34241,15:0.39454,(11:1.01953,(26:0.45226,(39:0.00322,35:0.00014):0.02317):1.17778):0.64584);

COG3147
((43:0.0,38:0.0):0.00420,21:0.00015,((33:0.34798,(37:0.68738,(53:1.09288,(51:0.62380,47:0.77907):0.31144):0.38881):0.26022):0.14727,(41:0.00014,32:0.01213):0.11581):0.02041);

COG2249
((49:0.24310,(60:0.02481,42:0.02956):0.20224):1.42523,(23:0.45473,52:0.66863):0.43466,((63:1.60085,(62:1.07743,37:0.81538):0.18139):0.17899,12:1.21690):0.06621);

COG3575
(14:0.63650,(11:0.64575,(19:0.52106,16:0.49630):0.21488):0.46342,(15:0.82684,(31:0.72574,(33:0.39256,37:0.61628):0.38568):0.09832):0.08654);

COG0093
(((11:0.16681,(17:0.15130,15:0.03398):0.19643):0.11027,(((49:0.08436,(60:0.02324,42:0.00014):0.11718):0.12271,((19:0.16732,(45:0.00571,(16:0.00892,22:0.02314):0.00863):0.02211):0.04498,((29:0.01530,36:0.02510):0.29550,((37:0.05197,(52:0.01367,((33:0.00014,((43:0.0,38:0.0,21:0.0):0.01582,(41:0.0,32:0.0):0.00016):0.00783):0.02047,40:0.08297):0.01424):0.03862):0.06217,(51:0.06094,(47:0.09466,((27:0.0,28:0.0):0.04434,53:0.07614):0.08369):0.03461):0.01520):0.04997):0.07611):0.14460):0.05807,((12:0.04082,(26:0.04672,(39:0.0,35:0.0):0.00015):0.04643):0.14543,((59:0.25204,(30:0.25290,62:0.18540):0.06319):0.16187,((23:0.07552,50:0.01587):0.12280,((18:0.05244,((55:0.0,58:0.0):0.02570,((63:0.0,25:0.0):0.03119,24:0.02080):0.01819):0.02560):0.03447,(34:0.02299,(31:0.01763,14:0.13150):0.00865):0.04699):0.07836):0.04856):0.04594):0.05691):0.01711):0.08481,(54:0.25249,48:0.20111):0.08403,((13:0.17861,(20:0.22783,((0:0.07867,2:0.10608):0.17007,(5:0.43152,(9:0.15301,(4:0.37272,((6:0.02017,1:0.02549):0.27716,(((10:0.01246,7:0.01566):0.29149,8:0.16712):0.06611,3:0.21728):0.07154):0.10296):0.16178):0.14768):0.06442):0.66779):0.19045):0.08469,((57:0.00770,(46:0.0,44:0.0):0.00014):0.05061,(56:0.00016,61:0.02366):0.00790):0.29002):0.01739);

COG0457
(4:1.37385,(27:0.00530,28:0.02778):1.46619,((31:0.30847,34:0.27389):0.13414,(14:0.49415,36:2.00525):0.17563):0.33837);

COG1735
(25:0.54369,(((41:0.0,32:0.0):0.64173,16:0.62728):0.43175,(21:0.75028,(11:0.76335,(0:0.65677,(39:0.00014,35:0.00301):0.50453):0.36171):0.24069):0.09953):0.30807,(12:0.91986,(30:0.14247,59:0.06477):0.74446):0.15483);

COG4241
(23:1.10563,50:0.76463,((55:0.0,58:0.0):1.13505,((17:0.30470,15:0.57104):1.12015,(24:0.70707,18:0.67199):0.22929):0.31372):0.28974);

COG3837
(37:1.37681,53:1.01284,(22:0.94400,(23:0.75265,(16:0.36859,19:0.35157):0.73157):0.22247):0.18093);

COG3330
(17:0.82037,13:0.61814,(23:1.11189,18:0.85355):0.25981);

COG1319
(9:0.49718,(39:0.00014,35:0.00330):0.61217,(53:0.68884,(51:0.56137,(24:1.00010,(54:1.92183,48:0.55944):0.74516):0.39897):0.43352):0.10324);

COG2848
(50:0.17779,(27:0.00529,28:0.00749):0.23767,((3:0.20879,(0:0.76270,9:1.24827):1.24105):0.11723,(23:0.15756,((63:0.00193,25:0.00457):0.08228,(14:0.14634,31:0.06513):0.13442):0.08941):0.08931):0.06750);

COG1162
(54:1.06558,((17:1.02029,13:0.43456):0.14188,(((23:0.31050,50:0.31433):0.29820,(((14:0.22806,(31:0.10837,34:0.16071):0.15348):0.25600,((55:0.0,58:0.0):0.53257,59:0.77166):0.07465):0.06422,(24:0.23196,18:0.33153):0.18051):0.19060):0.07746,(30:1.06724,62:0.56592):0.39617):0.12792):0.10286,(((51:0.48463,(52:0.33623,(37:0.38287,(33:0.11544,((41:0.00014,32:0.00262):0.02802,((43:0.0,38:0.0):0.00015,21:0.00263):0.01662):0.11853):0.17567):0.06834):0.19377):0.27106,(53:0.54435,(27:0.00189,28:0.01080):0.71381):0.26544):0.14429,(((39:0.0,35:0.0):0.11749,26:0.05108):1.03752,(47:0.67836,16:1.07729):0.39009):0.54220):0.27349);

COG4764
(45:0.27137,22:0.26913,(51:0.84284,16:0.34127):0.08994);

COG5285
(15:1.75455,53:0.77495,(16:1.36737,(22:0.36530,12:0.25445):0.95637):0.43999);

COG4161
((43:0.0,38:0.0,21:0.0):0.01854,(41:0.0,32:0.0):0.03207,(33:0.09211,(37:0.35091,52:0.20366):0.17079):0.04133);

COG4476
(14:0.34781,34:0.34479,(31:0.20649,((63:0.0,25:0.0):0.56314,((55:0.0,58:0.0):0.40194,(18:0.49472,24:0.28809):0.19314):0.08071):0.28908):0.11532);

COG2823
((27:0.01088,28:0.01375):0.71315,(37:0.55975,52:0.41836):0.17991,((29:0.01625,36:0.08676):0.58246,(11:1.34797,23:0.59263):0.59613):0.27439);

COG1245
(4:0.54710,(10:0.03485,7:0.03976):0.27811,((((6:0.08884,1:0.09954):0.54004,((0:0.19341,2:0.18590):0.32730,(5:0.46921,9:0.38159):0.09109):0.10954):0.08314,3:0.25078):0.06686,8:0.45392):0.06346);

COG2245
(3:0.70400,(10:0.18230,7:0.30147):0.30022,(9:0.77032,13:0.81907):0.26159);

COG1986
(5:0.57565,9:0.79850,((((0:0.38279,2:0.19694):0.47020,((37:0.30354,(33:0.25591,(41:0.04087,(21:0.00163,(43:0.00014,38:0.00014):0.01436):0.07067):0.30982):0.21156):0.34965,18:1.12828):0.06930):0.19994,(6:0.09990,1:0.21793):1.21763):0.10576,(3:0.48286,8:0.71951):0.15872):0.25114);

COG5008
(47:0.38855,51:0.18834,(37:0.43877,53:0.32973):0.07162);

COG3248
((43:0.0,21:0.0):0.00014,38:0.00014,((41:0.0,32:0.0):0.04715,(51:1.54261,37:0.68023):0.95262):0.14124);

COG4330
((55:0.0,58:0.0):0.97223,(63:0.00994,25:0.00014):0.64589,(48:1.05445,(17:0.85238,15:0.31422):0.87017):0.42532);

COG1391
((19:0.72549,(22:0.31324,(45:0.28554,16:0.25840):0.15605):0.28219):0.41170,(12:0.55446,(26:0.09426,(39:0.00014,35:0.00100):0.10136):0.34616):0.94548,(20:1.38601,((51:0.47169,(52:0.48941,(37:0.35185,(33:0.16370,((41:0.00310,32:0.00014):0.08037,((43:0.0,38:0.0):0.01158,21:0.00082):0.04845):0.17396):0.14813):0.08881):0.28280):0.24469,(53:0.56873,(27:0.02095,28:0.01145):0.54693):0.19563):0.21315):0.08041);

COG3351
(10:0.03654,7:0.07993,(6:0.05631,1:0.00441):1.07407);

COG1677
(((37:0.61449,51:0.43030):0.25508,((((60:0.0,42:0.0):0.24703,49:0.38458):0.73974,((63:0.00015,25:0.00901):1.05273,(19:0.80177,(45:0.29803,(16:0.63312,22:0.39742):0.15416):0.45353):0.10041):0.18864):0.14831,(24:0.52320,18:0.51007):0.05231):0.12525):0.11737,(23:0.78307,(20:0.95837,13:0.42005):0.24752):0.06345,((53:0.60079,(40:0.60643,((43:0.0,38:0.0,21:0.0):0.05542,(41:0.01671,32:0.01918):0.05769):0.41875):0.24844):0.00013,(48:0.74466,54:0.87550):0.81431):0.11769);

COG2337
(63:0.02439,25:0.00015,((28:0.78344,(29:1.05944,45:0.57232):0.88338):0.70294,((55:0.0,58:0.0):0.34735,24:0.07054):0.05620):0.07164);

COG0468
(((23:0.13090,50:0.11021):0.13863,((49:0.11260,(60:0.01510,42:0.00015):0.16667):0.19037,(((29:0.01389,36:0.01541):0.23142,(19:0.18657,(22:0.03354,(45:0.04880,16:0.04972):0.02902):0.09641):0.10105):0.05541,((47:0.20737,53:0.15127):0.06666,((51:0.16415,(52:0.14232,(37:0.11635,(41:0.01262,(43:0.00014,38:0.00238):0.01172):0.12042):0.07271):0.06560):0.08666,(27:0.00015,28:0.00241):0.22040):0.02768):0.07811):0.02323):0.04607):0.03685,20:0.39817,((((((57:0.0,46:0.0,44:0.0):0.08785,(56:0.03110,61:0.02674):0.06173):0.33630,(59:0.36788,((9:0.23336,(0:0.09062,2:0.09504):0.11367):2.09550,(30:0.59894,62:0.49866):0.16056):0.18420):0.12879):0.07754,(((12:0.12962,(26:0.21754,(39:0.0,35:0.0):0.79788):0.05436):0.16141,(17:0.15863,15:0.13736):0.20087):0.05497,11:0.46023):0.03138):0.03175,((54:0.35679,48:0.32893):0.11950,13:0.33023):0.04493):0.05156,((55:0.0,58:0.0):0.21263,((14:0.17861,(31:0.07599,34:0.09935):0.09139):0.22927,((63:0.00014,25:0.00710):0.13620,(24:0.09537,18:0.09803):0.02785):0.04362):0.01997):0.08232):0.02010);

COG1714
(12:0.93858,(17:0.35949,15:0.46833):0.55167,(53:1.41741,((29:0.09448,36:0.00141):1.21793,((63:0.07574,25:0.00016):1.08305,(23:0.90072,(8:1.57096,(45:0.51374,22:0.42104):0.45608):0.32032):0.39771):0.14136):0.36474):0.47296);

COG0806
((((((55:0.02090,58:0.03371):0.46010,((18:0.35099,(24:0.21912,(14:0.20916,(31:0.08638,34:0.11163):0.10525):0.37270):0.06976):0.04440,(63:0.01777,25:0.01900):0.34398):0.16071):0.24694,(((49:0.54613,(60:0.02264,42:0.03552):0.80808):0.33609,(54:0.80467,48:0.99379):0.44430):0.37036,((23:0.40258,50:0.44919):0.35940,(20:0.72200,13:0.49656):0.07463):0.04435):0.13537):0.26201,((15:0.43479,17:0.50441):0.31911,(12:0.40882,((39:0.0,35:0.0):0.10459,26:0.23506):0.45279):0.43810):0.11266):0.15583,(11:1.21662,((29:0.05041,36:0.07597):0.92368,(19:0.68284,(16:0.23988,(22:0.36473,45:0.25611):0.18603):0.33530):0.14421):0.25446):0.08601):0.18162,(47:0.61921,51:0.59484):0.09709,((53:0.72355,(27:0.00014,28:0.01591):0.63104):0.23189,(40:0.85402,(52:0.26876,(37:0.34587,(33:0.10212,((41:0.0,32:0.0):0.02451,(43:0.00015,(38:0.0,21:0.0):0.00014):0.03141):0.06371):0.12504):0.10464):0.08597):0.26926):0.04696);

COG4399
((55:0.0,58:0.0):0.61558,(50:0.69671,(17:0.36471,15:0.10369):1.06935):0.42339,((63:0.05674,25:0.03075):0.60198,(24:0.51063,18:0.62797):0.22588):0.16483);

COG0757
(((47:0.39557,(40:0.42925,(33:0.09708,(52:0.31028,37:0.17177):0.20249):0.08965):0.11492):0.43414,((15:0.20605,17:0.33710):0.17150,((13:0.46337,(23:0.22540,50:0.24454):0.16663):0.22505,(49:0.35096,(60:0.00640,42:0.01710):0.43816):0.24808):0.15439):0.05059):0.12720,((22:0.25190,(45:0.27409,16:0.21203):0.06344):0.07948,(19:0.48253,12:0.39319):0.21043):0.12398,(((39:0.0,35:0.0):0.05804,26:0.12945):0.57870,(11:0.45190,(24:0.30197,18:0.32186):0.10072):0.14497):0.12590);

COG3275
(33:0.22922,(41:0.00015,32:0.00701):0.21837,(37:0.28816,(((55:0.0,58:0.0):0.53789,24:0.35290):0.41462,(22:1.49795,12:0.69252):0.41339):0.38382):0.17713);

COG2802
(11:1.01934,(39:0.00014,35:0.00015):0.94802,((12:0.83585,(17:0.10380,15:0.21338):0.75583):0.34604,((19:0.38261,(22:0.33908,(16:0.27796,45:0.23158):0.04312):0.24910):0.67319,(51:0.56855,(37:1.28191,53:1.25622):0.13857):0.50580):0.15257):0.21097);

COG2256
((19:0.21738,(22:0.03734,(45:0.09111,16:0.12410):0.04745):0.24623):0.30798,((53:0.27564,(27:0.00588,28:0.00450):0.23430):0.12916,(47:0.45020,(51:0.19644,(52:0.14902,(37:0.20501,(33:0.09426,((41:0.0,32:0.0):0.01754,((43:0.0,21:0.0):0.00016,38:0.00014):0.00693):0.04226):0.10265):0.06758):0.26352):0.03443):0.08300):0.12586,(11:0.41719,(13:0.79279,((12:0.24718,((39:0.0,35:0.0):0.04815,26:0.13011):0.27923):0.25391,((49:0.49354,(60:0.05112,42:0.01632):0.39828):0.42704,(15:2.41224,(50:0.62368,(62:0.91965,((14:0.19274,(31:0.10795,34:0.06883):0.11137):0.17541,((55:0.0,58:0.0):0.24535,((63:0.00999,25:0.01508):0.16513,(24:0.11589,18:0.21127):0.05361):0.04721):0.12279):0.11068):0.13467):0.03472):0.05642):0.20004):0.13132):0.19909):0.06001);

COG1725
((39:0.0,35:0.0):0.95592,(17:0.34653,15:0.30298):1.02239,(((55:0.0,58:0.0):0.61680,(6:0.74917,0:0.53411):0.32657):0.11035,(13:0.57389,(31:0.28714,34:0.35970):0.65692):0.01325):0.12569);

COG3111
(37:1.23102,51:0.48162,(52:0.60830,33:0.36681):0.38182);

COG2732
(27:1.13075,24:0.39911,(23:0.24705,(12:1.19990,(33:0.20012,((43:0.0,38:0.0,21:0.0):0.16689,(41:0.0,32:0.0):0.10521):0.49542):1.05078):0.34819):0.30448);

COG3336
(26:0.22073,(39:0.0,35:0.0):0.16617,(12:0.61888,(24:1.26023,(11:1.19629,(22:0.88692,16:0.65063):0.45649):0.16020):0.53825):0.30035);

COG0285
(((13:0.50726,(6:0.14834,1:0.16627):0.65873):0.11027,(((23:0.35862,50:0.32329):0.31427,(14:0.52587,((24:0.42129,((55:0.0,58:0.0):0.58338,(63:0.11077,25:0.11278):0.32518):0.05950):0.04630,18:0.60258):0.04150):0.15877):0.05335,48:1.26209):0.04508):0.06734,(4:0.92308,(12:0.27418,(26:0.12508,(39:0.0,35:0.0):0.10015):0.21835):0.56635):0.14700,(20:0.97121,(((17:0.49294,15:0.28735):0.41584,((29:0.02804,36:0.09463):0.71585,(19:0.37607,(22:0.14195,(16:0.15843,45:0.17772):0.11404):0.25858):0.30528):0.16150):0.06530,((49:0.50517,(60:0.04223,42:0.03214):0.57706):0.76909,((53:0.43177,(27:0.00602,28:0.02351):0.38196):0.11506,(47:0.58098,((((52:0.29535,40:0.67093):0.12166,(33:0.17211,((41:0.00291,32:0.00100):0.05494,((43:0.0,38:0.0):0.00263,21:0.00309):0.06614):0.18995):0.08024):0.08689,37:0.37351):0.14447,51:0.46502):0.05610):0.05884):0.33729):0.16076):0.10687):0.04356);

COG4722
(23:0.54452,50:0.96171,((24:1.25300,31:1.00272):0.53194,(14:0.80342,25:0.84894):0.26300):0.13513);

COG4928
(11:1.49990,3:0.72381,(41:0.96393,50:1.14246):0.40655);

COG1973
(3:0.30523,8:0.38300,(0:0.34669,2:0.21500):0.60612);

COG0288
((16:0.24767,22:0.11146):0.69200,((47:0.34781,(37:0.28687,(52:0.35948,(21:0.03233,32:0.08219):0.20367):0.12363):0.32225):0.92264,(49:0.39744,(60:0.00836,42:0.05371):0.60563):0.48897):0.18790,((2:2.10154,((31:0.11757,34:0.12244):0.73007,(8:0.47469,((27:0.0,28:0.0):0.35945,(18:0.38654,50:0.34067):0.22227):0.47906):0.24199):0.07986):0.68101,(4:1.29749,(23:0.69647,((11:0.64701,5:1.35764):0.28026,(26:0.71700,15:0.60613):0.24452):0.20702):0.16276):0.08556):0.29478);

COG2058
((3:0.15952,(8:0.15227,4:0.59252):0.02812):0.07415,(10:0.02844,7:0.00895):0.11122,((5:0.21302,(0:0.09290,2:0.06741):0.07974):0.14449,(9:0.40259,(6:0.08319,1:0.00014):0.26877):0.13004):0.04072);

COG3368
(6:0.36879,1:0.29966,(0:1.38902,(10:0.22226,7:0.14002):1.14925):0.67082);

COG1314
((((40:0.99914,11:1.07120):0.22435,(((55:0.0,58:0.0):0.24966,(63:0.01412,25:0.00015):0.31710):0.38579,((14:0.39911,(31:0.11496,34:0.34670):0.24311):0.84295,((49:0.49122,(60:0.07261,42:0.00911):0.38079):0.48292,((23:0.56738,50:0.44919):0.49750,(29:0.00014,36:0.07390):0.48332):0.08981):0.16689):0.05759):0.06045):0.00010,(30:0.46774,62:0.43107):1.30083):0.09420,((((33:0.12055,((41:0.0,32:0.0):0.01070,((43:0.0,21:0.0):0.00014,38:0.00016):0.01428):0.07693):0.20746,(52:0.51062,37:0.26867):0.05757):0.13707,(((53:0.35573,(27:0.0,28:0.0):0.70768):0.14715,51:0.51741):0.09919,47:0.66212):0.16072):0.17970,(19:0.74511,(22:0.26379,(16:0.27623,45:0.28827):0.14657):0.36972):0.53656):0.34682,((17:0.28374,15:0.20551):0.89869,((((48:1.04057,54:0.66082):0.58884,((57:0.0,46:0.0,44:0.0):0.29675,(56:0.02880,61:0.06337):0.16725):1.07926):0.04222,20:0.65868):0.29169,(26:0.00014,(39:0.0,35:0.0):0.04496):1.24651):0.13919):0.09231);

COG0003
(5:0.92950,7:0.78483,(6:0.88263,((3:0.35063,8:0.21050):0.20186,(25:1.11685,18:0.56986):0.15978):0.14108):0.05913);

COG2170
((39:0.00183,35:0.00083):0.82222,(53:0.41396,((43:0.0,38:0.0):0.12427,(41:0.00015,32:0.00796):0.05358):0.48114):0.72950,(4:1.02546,(51:0.96389,(12:0.95493,(17:0.27437,15:0.24737):1.33090):0.28866):0.25166):0.14502);

COG0392
(59:3.16561,(26:1.13014,12:2.84996):0.29473,(((24:0.64474,(55:0.00014,58:0.02011):0.78028):0.41280,((47:0.69876,53:0.78194):0.23492,(17:0.92289,((41:0.00600,32:0.00015):0.05823,(21:0.00015,(38:0.00014,43:0.00014):0.00298):0.04422):0.64626):0.17696):0.17604):0.49390,(10:1.30359,(23:1.45061,(62:1.29079,30:1.37620):0.32350):0.31948):0.11060):0.13689);

COG3592
(14:0.42333,(63:0.03588,25:0.03204):0.24464,(16:1.09487,(43:0.0,38:0.0,21:0.0):0.07190):0.25743);

COG4645
(45:0.23737,16:0.44391,(37:1.77700,22:0.35494):0.24215);

COG3199
(9:0.42659,(2:0.75998,(6:0.34518,1:0.22852):0.45792):0.13417,(4:0.85605,(10:0.12862,7:0.13574):0.39199):0.15675);

COG2901
((40:0.31433,(51:0.32790,(47:0.53243,((27:0.0,28:0.0):0.42154,53:0.38590):0.38088):0.18763):0.39082):0.07900,((43:0.0,38:0.0,21:0.0,41:0.0,32:0.0):0.00014,33:0.01841):0.00015,(52:0.15581,37:0.12945):0.04434);

COG1158
(((49:0.19322,(60:0.00015,42:0.00444):0.18928):0.32023,(13:0.48433,(((39:0.0,35:0.0):0.10545,26:0.07558):0.62285,((11:0.57486,((23:0.20165,50:0.21291):0.29398,((55:0.00214,58:0.00014):0.31836,((63:0.01430,25:0.00783):0.15895,(24:0.09139,18:0.13754):0.05655):0.12324):0.12834):0.06855):0.08974,20:0.38009):0.02211):0.06366):0.04111):0.04880,((56:0.00015,((57:0.0,46:0.0,44:0.0):0.11973,61:0.01179):0.00484):0.46081,(((29:0.02069,36:0.04687):0.21146,(19:0.21776,(22:0.01670,(45:0.02294,16:0.05489):0.01428):0.05851):0.10808):0.13233,((51:0.10183,(52:0.07549,(37:0.05819,(33:0.03312,(40:0.02382,((41:0.0,32:0.0):0.00233,(38:0.00014,(43:0.0,21:0.0):0.00016):0.00260):0.01479):0.00514):0.02442):0.03195):0.07783):0.06585,(47:0.23752,(53:0.16724,(27:0.00014,28:0.00243):0.19056):0.09106):0.02794):0.10567):0.05941):0.08178,(54:0.47952,48:0.33215):0.14673);

COG0290
(17:0.64184,(11:0.50887,13:0.36303):0.10808,((((48:0.46779,54:0.44930):0.24677,(((57:0.0,46:0.0,44:0.0):0.07853,(56:0.02106,61:0.01554):0.06351):0.44796,(12:0.17675,(39:0.00014,(26:0.12150,35:0.00014):0.00555):0.31740):0.28483):0.13200):0.07540,(((19:0.22521,(45:0.04289,(16:0.21192,22:0.10096):0.03740):0.08293):0.22116,((29:0.01165,36:0.04886):0.59753,((51:0.36051,(52:0.13770,(37:0.18811,((32:0.00014,(41:0.00014,(43:0.0,38:0.0):0.00694):0.00514):0.01798,(33:0.07080,40:0.12764):0.01029):0.03794):0.09469):0.09134):0.08825,(47:0.41022,(53:0.30902,(27:0.00627,28:0.00015):0.18474):0.07885):0.04013):0.02778):0.06459):0.08282,20:0.35544):0.04191):0.04812,((((59:0.68896,(30:0.72321,62:0.47873):0.51333):0.13647,((55:0.0,58:0.0):0.17227,((14:0.24825,(31:0.01607,34:0.07058):0.17266):0.16177,((63:0.0,25:0.0):0.11599,(18:0.22907,24:0.09367):0.05389):0.09291):0.04812):0.15991):0.08819,(23:0.33327,50:0.12111):0.16988):0.07114,(49:0.15736,(60:0.00014,42:0.00441):0.38223):0.48450):0.11002):0.03621);

COG1282
(37:0.13689,52:0.11238,((33:0.10035,((43:0.0,38:0.0,21:0.0):0.02954,(41:0.0,32:0.0):0.01868):0.04336):0.04785,((27:0.01868,28:0.00738):0.17539,(12:0.37031,(17:0.25102,((15:0.42719,(26:0.10622,(39:0.0,35:0.0):0.04008):0.54325):0.24005,(51:0.35298,((29:0.03115,36:0.08541):0.47492,((16:0.08930,22:0.10315):0.05720,(45:0.05764,19:0.24983):0.03924):0.15198):0.08249):0.07728):0.32988):0.12969):0.05487):0.05305):0.03778);

COG0528
(((((20:0.25199,((59:0.34760,(30:0.67620,62:0.58876):0.20949):0.28892,(((57:0.0,46:0.0,44:0.0):0.15261,(56:0.01906,61:0.02993):0.18529):0.68056,(13:0.67413,(((8:0.51205,(4:0.63061,(3:0.33845,(10:0.06803,7:0.10032):0.36694):0.18449):0.12630):0.18533,((6:0.13944,1:0.14691):0.62167,(48:0.72892,54:0.80317):0.65234):0.03702):0.08223,(9:0.80680,(5:0.62183,(0:0.24708,2:0.19186):0.31242):0.17010):0.18243):0.81255):0.07681):0.06225):0.09440):0.05923,(((23:0.08858,50:0.11169):0.12178,((14:0.19495,(31:0.05558,34:0.10634):0.18102):0.10330,((63:0.0,25:0.0):0.13137,(18:0.09378,(24:0.06358,(55:0.0,58:0.0):0.21589):0.01922):0.05764):0.09213):0.04217):0.06104,(11:0.33580,(12:0.21770,(26:0.08445,(39:0.0,35:0.0):0.06050):0.18812):0.26230):0.15482):0.06942):0.05494,(49:0.25451,(60:0.00374,42:0.00014):0.15451):0.30924):0.04377,(17:0.12935,15:0.11168):0.23233):0.03671,(19:0.30823,(29:0.03429,36:0.02093):0.36284):0.10374,(((45:0.03976,(22:0.16700,16:0.10620):0.03970):0.39009,(47:0.36281,(51:0.23131,(((52:0.15901,40:0.43768):0.04044,(33:0.04279,((41:0.0,32:0.0):0.00792,(43:0.0,38:0.0,21:0.0):0.00729):0.04999):0.02912):0.02974,37:0.05785):0.16901):0.17353):0.06144):0.08372,(53:0.15661,(27:0.0,28:0.0):0.22303):0.17850):0.04205);

COG3639
(30:1.51190,5:0.66385,(4:0.75885,(19:0.45297,(43:0.00014,38:0.00014):0.35098):0.32917):0.39147);

COG3657
(15:0.56962,53:0.38361,(19:0.45097,(22:0.61758,17:0.29711):0.06621):0.10554);

COG3471
(27:0.00014,28:0.04532,(52:1.06043,51:0.47108):0.93757);

COG1206
((55:0.0,58:0.0):0.20486,(24:0.12133,18:0.13825):0.03768,((63:0.01677,25:0.02831):0.13293,((14:0.14002,(31:0.07385,34:0.09695):0.03735):0.17481,((13:0.42487,20:0.28638):0.18838,(11:0.55258,((19:0.19396,(16:0.12290,(45:0.11965,22:0.15765):0.02565):0.17971):0.38487,(17:0.18538,15:0.12616):0.27126):0.12398):0.06984):0.11651):0.06836):0.03641);

COG4766
((50:0.28001,(63:0.00015,25:0.03242):0.11978):1.07976,21:0.00015,((43:0.0,38:0.0):0.00859,(41:0.00015,32:0.00421):0.10334):0.00381);

COG3450
(13:0.40904,15:0.37855,(12:0.71366,(41:0.09535,32:0.00014):1.20693):0.76850);

COG3287
(16:0.62560,51:0.68556,(22:0.59267,(3:1.09140,15:1.24566):0.61408):0.11011);

COG0518
(15:0.47048,((23:0.13485,50:0.12633):0.20454,((24:0.10133,18:0.13787):0.04726,((55:0.0,58:0.0):0.17152,(14:0.11495,(31:0.08612,34:0.10296):0.03387):0.18321):0.03363):0.13245):0.08771,(((45:0.66368,(20:0.30146,(49:0.26637,(60:0.00659,42:0.03556):0.29919):0.17582):0.06161):0.03437,((54:0.54143,((6:0.07045,1:0.20251):0.66892,((10:0.02676,7:0.04337):0.15928,(8:0.35753,3:0.28130):0.13034):0.11636):0.33506):0.05234,(((57:0.0,46:0.0,44:0.0):0.30134,56:0.25573):0.35492,((27:0.00420,28:0.01306):0.23661,(52:0.13906,(37:0.09664,(33:0.06761,(21:0.00182,(43:0.00014,38:0.00014):0.00014):0.07184):0.06737):0.04193):0.18505):0.10552):0.09164):0.05341):0.07320,(11:0.43109,((26:0.08719,(39:0.00014,35:0.00191):0.07263):0.39623,(5:0.48360,9:0.54495):0.23898):0.09959):0.10604):0.03994);

COG4289
(33:1.08922,12:0.84163,(13:1.49163,22:0.92896):0.23752);

COG2833
((27:0.00983,28:0.01998):0.47317,(45:0.89289,53:0.35851):0.24372,(49:1.13169,52:0.44002):0.16907);

COG0621
((9:0.59742,(0:0.25729,2:0.17696):0.20237):0.17094,(5:0.63590,(19:1.25801,((26:0.12812,(39:0.00016,35:0.00014):0.09221):0.68691,((40:0.36186,33:0.15086):0.07725,(47:0.30041,(27:0.00014,28:0.00869):0.23125):0.06115):0.42194):0.29198):0.34426):0.07439,((3:0.61676,(10:0.06935,7:0.04887):0.53180):0.07195,(8:0.76060,(4:0.83221,(6:0.21834,1:0.27186):0.55728):0.19423):0.05506):0.13244);

COG0089
((13:0.42430,((((14:0.15030,(31:0.04635,34:0.02003):0.10066):0.12624,((55:0.0,58:0.0):0.14915,((63:0.00016,25:0.00797):0.13811,(24:0.15942,18:0.12088):0.05820):0.08521):0.15380):0.04374,((23:0.12968,50:0.14178):0.12477,(11:0.45231,((((60:0.0,42:0.0):0.13525,49:0.25308):0.80467,(62:0.69103,30:0.45524):0.33033):0.16739,(12:0.19650,((39:0.0,35:0.0):0.06120,26:0.06708):0.14263):0.19881):0.17850):0.05294):0.11938):0.14271,(59:0.50548,(17:0.29138,15:0.23933):0.29903):0.08064):0.06383):0.11335,(20:0.28178,((54:0.57532,48:0.31228):0.10508,(((19:0.12600,(45:0.03190,(16:0.04248,22:0.06644):0.03830):0.14064):0.09634,(29:0.00015,36:0.08296):0.43588):0.04552,(47:0.46876,(((37:0.09349,((33:0.03316,40:0.38213):0.02686,((43:0.0,38:0.0,21:0.0):0.00015,(41:0.0,32:0.0):0.00756):0.01734):0.06467):0.04383,52:0.13028):0.12045,(51:0.25169,(53:0.31277,(27:0.02225,28:0.00014):0.21631):0.13355):0.07026):0.12037):0.17430):0.10243):0.10376):0.04405,((((3:0.22612,(10:0.01814,7:0.01848):0.05905):0.05352,(8:0.38649,(((0:0.23621,2:0.19736):0.09779,5:0.21397):0.08206,9:0.29605):0.04187):0.01950):0.04678,((6:0.17949,1:0.00506):0.31622,4:0.62163):0.05660):0.35132,((57:0.0,46:0.0,44:0.0):0.14188,(56:0.03641,61:0.00561):0.08749):0.32457):0.09040);

COG1212
((((57:0.0,46:0.0,44:0.0):0.33814,(56:0.10077,61:0.03752):0.26023):0.57217,(20:0.63293,(29:0.06690,36:0.10950):0.71711):0.18358):0.17349,(47:0.66110,((37:0.22305,(52:0.25165,(33:0.14195,((41:0.00014,32:0.00393):0.03828,((43:0.0,38:0.0):0.00735,21:0.00476):0.01863):0.11607):0.12738):0.07183):0.11884,(51:0.37086,(53:0.34490,(27:0.01331,28:0.00894):0.40098):0.17666):0.10095):0.04469):0.18446,((49:0.50168,(60:0.03632,42:0.01778):0.46675):0.40897,(19:0.57693,(22:0.19256,(45:0.19742,16:0.15439):0.05947):0.23067):0.21315):0.10197);

COG3703
(22:0.42676,45:0.34296,(19:0.56954,(53:0.61387,(((43:0.0,38:0.0):0.00254,21:0.00575):0.51389,(15:0.64129,24:0.96301):0.78617):0.53301):0.25712):0.19199);

COG0099
((49:0.10632,(60:0.02250,42:0.00014):0.12728):0.28824,(17:0.12677,15:0.10368):0.13921,(((12:0.20358,((39:0.0,35:0.0):0.02328,26:0.04794):0.12440):0.16769,((((14:0.13044,(31:0.01589,34:0.00679):0.03233):0.18811,((55:0.0,58:0.0):0.10887,(18:0.08092,((63:0.0,25:0.0):0.12308,24:0.05578):0.04779):0.03436):0.05146):0.04852,(59:0.29838,(30:0.23706,62:0.16227):0.03832):0.05183):0.14323,(((54:0.26522,48:0.23917):0.09672,(20:0.21357,(13:0.28481,(((57:0.0,46:0.0,44:0.0):0.00014,(56:0.00014,61:0.01541):0.10586):0.43857,((8:0.30263,((10:0.02543,7:0.00037):0.38527,((5:0.50430,(9:0.27395,(0:0.11527,2:0.28687):0.18272):0.10997):0.11961,(4:0.76858,(6:0.15704,1:0.04011):0.38807):0.24864):0.16202):0.05977):0.05503,3:0.25519):0.58523):0.05400):0.12234):0.03626):0.00015,(((29:0.00424,36:0.04702):0.35601,((16:0.01444,(19:0.09144,45:0.05308):0.03830):0.01918,22:0.03940):0.20595):0.07632,(53:0.16242,((51:0.16422,(40:0.24756,((52:0.04957,33:0.06164):0.01473,(37:0.07243,((43:0.0,38:0.0,21:0.0):0.00950,(41:0.00014,32:0.00779):0.01428):0.05114):0.03155):0.02995):0.05165):0.08566,(47:0.26763,(27:0.0,28:0.0):0.12548):0.03941):0.08360):0.11333):0.07664):0.06972):0.03354):0.02195,((23:0.07957,50:0.11670):0.12742,11:0.14025):0.03407):0.02064);

COG5521
(24:1.14683,(63:0.03202,25:0.03512):0.40219,(31:1.00324,34:0.79500):0.46504);

COG1061
((21:1.14759,34:1.11436):0.19591,(11:1.20501,(48:0.81132,(23:1.72555,(9:0.87202,(6:0.20298,1:0.16034):0.48569):0.15991):0.18515):0.82722):0.72353,(22:1.24117,25:1.06355):0.00014);

COG5265
(19:0.87837,(22:0.11759,(16:0.21915,45:0.12409):0.05211):0.33011,(36:0.48434,(53:0.44858,33:0.37511):0.04795):0.10617);

COG1112
(((30:1.29520,59:1.33951):0.45006,(6:2.04627,(55:0.0,58:0.0):1.19107):0.16037):0.19978,((0:0.63178,17:1.51532):0.12397,3:1.06416):0.27278,((23:1.92353,(26:0.15557,(39:0.00014,35:0.00088):0.14089):1.56564):0.18536,(12:2.38019,(41:0.43462,47:0.51239):0.89615):0.34360):0.30857);

COG0293
((48:0.75884,54:0.72356):0.42486,(((53:0.48311,(27:0.0,28:0.0):0.30107):0.07802,(47:0.48457,((37:0.15976,(40:0.62987,(52:0.14826,(33:0.07099,(32:0.00014,((43:0.0,38:0.0,21:0.0):0.00016,41:0.00014):0.00482):0.01463):0.06197):0.09680):0.07049):0.29293,51:0.22485):0.06902):0.10861):0.20358,((29:0.02602,36:0.08023):0.39453,(19:0.57163,(22:0.31704,(45:0.21237,16:0.17368):0.07678):0.20930):0.06607):0.25905):0.19604,(4:0.75882,(8:0.38212,(6:0.38792,1:0.37276):0.66143):0.16658):0.15614);

COG0401
(17:0.32082,51:0.17832,((41:0.0,32:0.0):0.09075,(43:0.0,38:0.0,21:0.0):0.00015):0.50437);

COG3412
(38:0.00838,21:0.00605,(11:0.44369,(16:0.57377,((55:0.0,58:0.0):0.57056,(14:0.27892,18:0.39580):0.27561):0.20173):0.15743):0.49658);

COG1256
(((19:1.48349,(40:1.26406,((53:0.71639,((41:0.0,32:0.0):0.09024,((43:0.0,38:0.0):0.00015,21:0.00798):0.12181):0.44045):0.05859,(51:0.63194,37:1.04001):0.09987):0.20417):0.10058):0.17331,((13:1.04929,((48:0.33278,54:0.64146):0.59843,(24:0.48691,18:0.61839):0.29056):0.13558):0.16004,((45:0.41610,(16:0.33805,22:0.51175):0.11184):0.94393,23:0.95533):0.15632):0.07331):0.05256,20:1.51745,((49:0.52300,(60:0.00580,42:0.00439):0.59612):0.56260,(63:0.01126,25:0.00839):1.26208):0.09570);

COG1928
(12:0.56692,((39:0.0,35:0.0):0.11620,26:0.09898):0.57927,(17:0.62599,15:0.45568):0.90717);

COG3518
(16:0.64289,(41:0.00206,32:0.00922):0.79277,(53:0.71521,(37:0.73727,(43:0.0,38:0.0):0.61196):0.69950):0.46702);

COG2865
(11:1.58732,(49:1.30740,50:1.02059):0.08903,(59:1.09150,62:0.78071):0.11899);

COG0695
(((55:0.0,58:0.0):0.98885,((24:0.48781,(63:0.11890,25:0.01467):0.44334):0.65347,(26:0.59391,(14:0.42184,(31:0.24977,34:0.17617):0.10105):0.32491):0.34323):0.18558):0.18624,((53:0.48396,47:0.45500):0.15916,(16:0.35623,(29:0.05868,36:0.04239):0.54434):0.09359):0.45613,((23:0.44223,8:1.48114):0.07943,13:0.52788):0.25878);

COG3316
(45:0.71715,47:0.32186,(20:1.82441,19:1.53423):0.35572);

COG0814
(49:0.42447,(60:0.01517,42:0.01509):0.68260,(57:0.76535,(27:0.00016,28:0.02519):0.91938):1.21702);

COG1633
(24:0.25969,18:0.56862,((45:0.17042,16:0.13035):1.52920,((0:0.60058,2:0.42149):1.36589,(8:0.74278,20:0.71619):0.85168):0.25988):0.58768);

COG4768
(31:0.51007,34:0.26815,(14:0.45220,((63:0.00014,25:0.00599):0.36181,(18:0.57115,(55:0.0,58:0.0):0.38968):0.34524):0.65717):0.07646);

COG0442
(((((57:0.00335,(46:0.0,44:0.0):0.00016):0.15700,(56:0.05074,61:0.04968):0.19887):0.49097,(((((9:0.34799,(0:0.22969,2:0.18238):0.09280):0.08120,5:0.52387):0.09531,(3:0.30735,8:0.37986):0.16442):0.08909,((10:0.04539,7:0.02799):0.24647,(6:0.10677,1:0.15418):0.44522):0.07963):0.15892,((54:0.47246,(4:0.68466,(26:0.44715,11:0.48842):0.16205):0.07117):0.08641,(59:0.45053,(62:0.36181,30:1.02227):0.24333):0.26624):0.39841):1.19652):0.16476,48:0.77680):0.06023,(20:0.48192,13:0.38402):0.07712,(((49:0.30977,(60:0.02698,42:0.02753):0.43989):0.35173,((39:0.0,35:0.0):0.45021,12:0.30053):0.49463):0.07319,(((17:0.21132,15:0.16261):0.43017,(23:0.18805,50:0.19632):0.24867):0.07683,(((14:0.18039,(31:0.09872,34:0.13584):0.14853):0.28209,(18:0.32689,((63:0.04029,25:0.03489):0.21746,((55:0.0,58:0.0):0.30875,24:0.18269):0.07361):0.04917):0.03543):0.15233,((((27:0.01382,28:0.01132):0.29185,(47:0.39847,53:0.25829):0.11577):0.04621,((37:0.21596,((33:0.08841,((41:0.0,32:0.0):0.02849,((43:0.0,38:0.0):0.00322,21:0.00324):0.01372):0.06854):0.04645,(52:0.13545,40:0.77200):0.04748):0.05051):0.04921,51:0.17323):0.12543):0.11852,((29:0.08121,36:0.08612):0.37513,(19:0.21261,(22:0.22170,(45:0.14009,16:0.15530):0.05509):0.12600):0.20108):0.39440):0.10668):0.06166):0.04050):0.03113);

COG1370
(4:0.69959,(10:0.02569,7:0.11998):0.25651,(3:0.45346,(8:0.51520,((5:0.94611,(6:0.12729,1:0.23215):0.65085):0.03783,(9:1.11163,(0:0.48092,2:0.27417):0.31552):0.21699):0.15691):0.09922):0.09799);

COG0502
(((13:1.73285,((49:0.37401,(60:0.00015,42:0.01550):0.50866):0.64298,((20:0.60433,(12:0.58315,((55:0.0,58:0.0):0.36596,(24:0.13514,18:0.17833):0.21838):0.15008):0.24265):0.15024,(17:0.56190,(26:0.05065,(39:0.0,35:0.0):0.11167):0.79198):0.14570):0.08188):0.10968):0.43916,((57:0.0,46:0.0,44:0.0):0.48635,15:0.34476):0.24408):0.14776,(53:0.31283,(52:0.13695,28:0.22727):0.29045):0.07255,((47:0.30043,19:0.33931):0.09894,(45:0.48138,((((33:0.13008,((41:0.00270,32:0.00014):0.04431,(21:0.00014,(43:0.00014,38:0.00012):0.00271):0.00650):0.04008):0.10670,40:0.36855):0.05950,37:0.21734):0.03722,51:0.23026):0.13209):0.09167):0.05036);

COG3541
(53:0.41976,51:0.37512,(24:0.48599,(3:2.18262,16:0.65476):0.28329):0.24661);

COG4603
((53:0.44413,51:0.31247):0.75378,15:0.47807,(11:0.82333,((4:0.89058,(12:0.91309,((10:0.14404,7:0.05233):0.64077,(59:1.09341,(30:0.90310,62:0.91832):0.34663):0.31186):0.16911):0.07684):0.13245,((23:0.74023,13:0.42898):0.11092,(50:0.52088,((14:0.23911,(31:0.12538,34:0.14294):0.20961):0.28652,(24:0.32168,(63:0.00014,25:0.00482):0.21678):0.13493):0.10289):0.11510):0.04405):0.07964):0.10733);

COG1055
((26:0.55608,(10:0.08262,7:0.08311):0.43153):0.21100,((17:0.22994,15:0.13669):0.81905,(((53:0.56033,(27:0.00016,28:0.00399):0.20637):1.76241,(37:1.00598,(((57:0.0,44:0.0):0.00014,46:0.00016):0.09735,(56:0.02950,61:0.03482):0.20652):0.97063):0.65913):0.28246,9:1.23507):0.07395):0.11192,((5:0.94275,(0:0.22255,2:0.29097):0.36928):0.45386,(12:1.29681,(49:0.79629,((58:0.29309,(63:0.08312,25:0.01775):0.17886):0.06161,((51:0.20375,((43:0.0,38:0.0):0.09665,33:0.08701):0.10953):0.23968,(6:0.21588,1:0.22640):0.47710):0.11725):0.27270):0.34495):0.40568):0.17291);

COG3029
((43:0.0,38:0.0,21:0.0):0.05595,(41:0.0,32:0.0):0.06312,(33:0.23196,(52:0.40754,(37:0.43409,(39:0.00808,35:0.00015):1.14153):0.33893):0.28616):0.12503);

COG1075
(59:1.75708,(18:0.97171,(17:0.91037,53:1.00590):0.43853):0.30477,(23:1.06424,47:1.22937):0.22586);

COG0304
(20:0.28050,((49:0.22117,(60:0.00015,42:0.02373):0.26193):0.29429,(37:0.38776,(29:0.06088,36:0.04918):0.40330):0.12525):0.06001,(((50:0.31619,(14:0.38242,(31:0.12092,34:0.11201):0.23286):0.25632):0.13951,(11:0.49307,((55:0.0,58:0.0):0.27849,(63:0.01214,25:0.01825):0.18976):0.11870):0.01892):0.06500,(13:0.61681,(((57:0.0,46:0.0,44:0.0):0.11031,(56:0.01280,61:0.01062):0.03832):0.52338,(52:0.27413,40:0.40506):0.56947):0.05405):0.09073):0.03744);

COG0118
((((12:0.33086,(26:0.16246,(39:0.00488,35:0.00014):0.07903):0.19102):0.90614,(5:0.93514,(0:0.39051,2:0.17078):0.62619):0.13442):0.12151,(4:0.56505,(((19:0.38192,(22:0.14699,(45:0.16723,16:0.16233):0.04295):0.23176):0.39466,(11:0.91458,(53:0.46474,(27:0.03425,28:0.00016):0.45849):0.12713):0.04081):0.11030,(47:0.65989,(52:0.41140,(37:0.33866,(40:0.59473,(33:0.14735,((41:0.00015,32:0.00014):0.04060,((43:0.0,21:0.0):0.00014,38:0.00518):0.05912):0.11243):0.11825):0.10424):0.19056):0.20080):0.33095):0.08695):0.05967):0.05417,((3:0.41820,(13:0.92039,20:0.43653):0.18275):0.09007,8:0.46088):0.07371,((23:0.39966,((63:0.05234,25:0.09002):0.49081,(14:0.49334,(55:0.0,58:0.0):0.80523):0.05643):0.10013):0.20370,((17:0.31400,15:0.26981):0.45768,(24:0.36355,18:0.32963):0.23422):0.09690):0.05494);

COG2824
(((63:0.02265,25:0.00830):0.14241,(53:0.18555,51:0.11720):0.06388):0.09236,((33:0.24828,((41:0.0,32:0.0):0.01307,(43:0.00014,(38:0.0,21:0.0):0.00014):0.01842):0.09110):0.04150,((27:0.00014,28:0.01512):0.21176,((52:0.12281,((((19:0.14518,16:0.56364):0.16965,45:0.16811):0.10380,22:0.08737):0.15596,(37:1.16018,49:0.30211):0.25380):0.45215):0.09241,(60:0.04568,42:0.04347):0.18057):0.18888):0.06574):0.07827,(((31:0.11920,34:0.12198):0.04148,14:0.76741):0.06338,50:0.10243):0.03099);

COG0160
(((55:0.0,58:0.0):0.89125,(26:0.49788,(24:0.53374,(33:0.48512,(41:0.00015,32:0.01158):0.40394):0.19411):0.09441):0.32117):0.09947,(9:0.32937,5:0.29456):0.17535,(11:0.58416,(6:0.07067,1:0.04559):0.52846):0.11414);

COG2095
((11:0.43632,12:0.70755):0.18221,(20:0.68319,16:0.63748):0.17899,(((49:1.10988,9:0.83024):0.14500,((0:0.13932,2:0.26712):0.82573,(46:1.01015,(48:0.57902,47:0.49521):0.33538):0.30918):0.24741):0.14855,(24:0.75024,(15:0.69583,(37:0.54525,(27:0.00014,28:0.00844):0.80233):0.14344):0.14893):0.04763):0.09065);

COG2986
(11:0.46270,(19:0.34052,(37:0.17897,(33:0.17408,(41:0.00132,32:0.01447):0.16979):0.12033):0.27544):0.25199,(((6:0.20208,1:0.22628):0.45443,(34:0.47687,((55:0.0,58:0.0):0.35508,(24:0.16202,18:0.24434):0.11374):0.26823):0.13937):0.10549,(4:0.56315,12:0.68688):0.09255):0.09099);

COG5319
(53:0.94984,19:0.53270,(22:0.32295,(45:0.29613,16:0.18206):0.17050):0.18451);

COG0255
((((((10:0.02542,7:0.00014):0.59908,(((6:0.00014,1:0.08870):0.48887,(4:0.52201,5:0.54918):0.03857):0.08311,(3:0.15233,8:0.33164):0.09625):0.18120):0.14528,(0:0.53847,(9:0.39202,20:0.60390):0.17520):0.02651):0.16037,(11:0.49030,(17:0.37445,15:0.16049):0.44643):0.26818):0.04550,((((57:0.0,46:0.0,44:0.0):0.37072,(56:0.02311,61:0.01267):0.00015):0.95402,(62:0.51507,30:0.45643):0.17608):0.12725,(59:0.42503,(49:0.33697,(60:0.02573,42:0.00016):0.20377):0.48353):0.12608):0.05943):0.05023,(((29:0.02341,36:0.00016):0.69491,(31:0.04603,(14:0.32553,34:0.00744):0.09095):0.30450):0.05636,((19:0.22002,(16:0.11235,(22:0.14666,45:0.04518):0.08884):0.12840):0.15206,(47:0.49105,((37:0.05710,((33:0.00016,40:0.45865):0.01279,((43:0.0,38:0.0,21:0.0):0.01431,(41:0.0,32:0.0):0.00015):0.03006):0.08627):0.00014,((51:0.21142,(53:0.24244,(27:0.0,28:0.0):0.13960):0.13236):0.07543,52:0.11356):0.00015):0.10283):0.15668):0.17796):0.04080,((23:0.12250,50:0.17881):0.20023,((13:0.39691,(48:0.88122,54:0.32754):0.43233):0.10203,((12:0.20182,(26:0.12259,(39:0.0,35:0.0):0.02350):0.25691):0.24932,(18:0.09091,(24:0.00016,((55:0.0,58:0.0):0.18071,(63:0.0,25:0.0):0.13441):0.04414):0.14036):0.15799):0.02481):0.12998):0.14264);

COG3636
(22:0.37825,33:0.66375,(19:0.61184,(53:0.26848,17:0.26206):0.21738):0.22819);

COG3680
((17:0.68936,32:0.92268):0.13725,11:0.60816,((43:0.0,38:0.0):0.60954,(27:0.0,28:0.0):1.50547):0.21635);

COG2941
(53:0.20268,47:0.57651,(51:0.54458,(19:0.48889,(29:0.03816,36:0.12151):0.79885):1.19839):0.04608);

COG4789
(56:0.00838,61:0.00581,((57:0.0,46:0.0,44:0.0):0.04984,((33:0.11961,51:0.12314):0.30042,(16:0.65995,53:0.65284):0.11424):0.51439):0.03464);

COG2135
(51:1.03141,(12:0.55175,(45:0.92425,15:0.43761):0.09884):0.09907,((41:0.25449,((43:0.0,38:0.0):0.00405,21:0.00487):0.04267):0.97610,(26:0.26501,(39:0.0,35:0.0):0.12298):0.53774):0.11610);

COG3083
(41:0.00014,32:0.00160,((43:0.0,38:0.0,21:0.0):0.07132,(33:0.21956,(51:1.45845,52:0.49671):0.27646):0.21218):0.06404);

COG0647
(((33:0.09633,((41:0.0,32:0.0):0.02344,(21:0.00391,(43:0.0,38:0.0):0.00014):0.00869):0.04979):0.92010,((55:0.0,58:0.0):0.33090,((31:0.10992,(34:0.18031,14:0.25666):0.06817):0.41160,(63:0.03328,25:0.01517):0.31588):0.10461):0.29170):0.16484,((9:0.75924,(0:0.21752,2:0.18361):0.49864):0.24645,13:0.64073):0.09564,((((29:0.11314,36:0.05403):1.06875,(51:1.14140,(45:0.32684,19:0.71221):0.56948):0.49578):0.56262,(49:1.15764,20:0.56619):0.29926):0.17468,(10:0.16896,7:0.18538):0.32737):0.06431);

COG0412
(6:0.77519,(0:0.08833,2:0.11744):0.42675,(20:1.09602,((17:0.71251,(33:0.19292,21:0.22467):0.66123):0.24230,(24:1.28032,26:0.85435):0.39235):0.07529):0.11677);

COG3158
(43:0.00156,38:0.00014,(21:0.00014,((33:0.07063,(37:0.59599,(51:0.41426,(47:0.44754,(34:1.23066,(19:0.45842,45:0.42843):0.09667):0.10892):0.07751):0.19555):0.25127):0.09532,(41:0.00014,32:0.00158):0.01437):0.01830):0.00316);

COG0124
((17:0.48477,((53:0.33999,(27:0.00875,28:0.00885):0.31428):0.12367,(51:0.34648,(40:0.72117,(52:0.23913,(37:0.16385,(33:0.10859,((43:0.0,38:0.0,21:0.0):0.02600,(41:0.00204,32:0.00239):0.01841):0.08465):0.08056):0.05859):0.07233):0.06196):0.10299):0.19199):0.11588,(((57:0.00913,(46:0.0,44:0.0):0.00179):0.22044,(56:0.04365,61:0.05827):0.18392):0.79697,(11:0.69874,(12:0.37315,((39:0.0,35:0.0):0.04091,26:0.13078):0.32430):0.33698):0.10922):0.06917,((((50:0.45149,20:0.56917):0.09100,((55:0.0,58:0.0):0.29014,((63:0.02943,25:0.01913):0.34739,(24:0.20827,18:0.22962):0.09568):0.05432):0.17315):0.06105,(14:0.24816,(31:0.11487,34:0.14754):0.15914):0.27384):0.06170,((49:0.78840,(29:0.07433,36:0.10104):0.60651):0.18914,(((0:0.33954,2:0.41148):0.52155,((3:0.42402,8:0.50700):0.18758,((10:0.08206,7:0.12904):0.42234,((4:0.69817,(6:0.22368,1:0.28444):0.47131):0.30605,(5:0.87809,((9:0.69634,(19:0.38141,(45:0.12428,(22:0.24653,16:0.19279):0.04290):0.22956):0.53483):0.12642,((23:0.65089,(15:0.61300,47:0.56501):0.10499):0.14555,((60:0.02277,42:0.00833):0.53782,(48:0.78998,54:0.69262):0.17848):0.21108):0.17471):0.23794):0.13054):0.09713):0.14754):0.11214):0.35198,(30:0.83866,(59:0.75526,62:0.54484):0.14476):0.18328):0.10704):0.07685):0.05253);

COG5451
(19:1.20305,22:0.45056,(45:0.52818,16:0.23539):0.19618);

COG1392
(((63:0.0,25:0.0):0.37541,((55:0.0,58:0.0):0.47127,24:0.34558):0.04740):0.41299,(3:1.50523,((((57:0.0,46:0.0,44:0.0):0.30160,(56:0.12451,61:0.06162):0.21718):0.65201,(51:0.34057,(52:0.28534,37:0.19084):0.27227):0.45601):0.44987,(8:0.74028,(0:0.26521,2:0.39161):1.18094):0.29106):0.23687):0.59761,(11:0.88376,(12:0.71282,((22:0.80695,53:0.54835):0.21422,(23:0.41752,50:0.44427):0.43339):0.08788):0.09201):0.18792);

COG2160
((33:0.15398,((43:0.0,38:0.0):0.02266,(41:0.00197,32:0.00599):0.02209):0.16547):0.26656,(24:0.30028,18:0.27242):0.10489,(22:2.20487,13:0.24336):0.11310);

COG1363
(4:1.07113,9:0.65359,(((15:0.88977,(50:0.87448,22:0.79836):0.51266):0.43675,((14:0.17329,34:0.34608):0.69811,(59:0.35175,62:0.46629):0.52047):0.11804):0.19273,((41:0.00015,32:0.01325):0.85042,(3:0.30417,8:0.37506):0.24320):0.16469):0.11685);

COG2740
(12:0.48235,((22:0.23475,(45:0.31026,(16:0.23805,19:0.91850):0.13593):0.28419):1.00140,(26:0.14560,(39:0.0,35:0.0):0.07681):0.39720):0.13967,(11:0.80691,((17:0.38911,15:0.32886):0.83436,((49:0.72124,(60:0.02576,42:0.02545):0.73222):0.45453,((18:0.32668,((((55:0.0,58:0.0):0.53041,((63:0.01922,25:0.00014):0.61325,(14:0.21300,(31:0.02945,34:0.16312):0.24228):0.18256):0.23327):0.00013,24:0.28948):0.02619,(59:0.90266,62:1.08525):0.37822):0.07395):0.24826,(23:0.13212,50:0.17987):0.16156):0.36842):0.26358):0.27258):0.47584);

COG1438
(23:0.60338,(18:0.16270,(24:0.12359,(63:0.00016,25:0.01886):0.34064):0.07043):0.36871,(11:0.75633,(13:0.55325,((12:0.27943,(26:0.17949,(39:0.00014,35:0.00565):0.14431):0.38507):0.68183,((57:0.0,46:0.0,44:0.0):0.52388,(52:0.11203,(37:0.18208,(33:0.07554,(43:0.0,38:0.0,21:0.0):0.03421):0.12953):0.17657):0.56935):0.60442):0.14500):0.12756):0.11930);

COG3251
(24:0.35823,((43:0.0,38:0.0):0.14583,(41:0.00014,32:0.01374):0.26038):1.06326,(51:0.88572,(39:0.01384,35:0.00014):0.22547):0.22872);

COG3416
(53:0.65070,47:0.31259,(40:1.22187,51:0.51606):0.41809);

COG4650
(43:0.00014,38:0.00016,(21:0.00318,(41:0.07677,(51:0.24168,53:0.12941):0.16348):0.10917):0.00982);

COG1628
((11:1.03332,8:0.40888):0.21329,(10:0.12804,7:0.07871):0.49644,(((6:0.44491,1:0.41804):0.66044,((5:1.08230,4:0.99065):0.33400,(9:1.23973,(0:0.49364,2:0.36320):0.57895):0.37618):0.09830):0.19633,3:0.69400):0.19584);

COG1003
(((17:0.23751,15:0.19468):0.19048,(11:0.30121,(28:0.38211,(33:0.10381,((21:0.00106,(38:0.00014,43:0.00014):0.00299):0.01888,(41:0.00247,32:0.00890):0.01676):0.07470):0.21546):0.05454):0.07618):0.06173,(53:0.24422,47:0.27875):0.11144,(((45:0.20074,16:0.17524):0.26158,((((13:0.28848,20:0.57146):0.06865,((((6:0.12558,1:0.11190):0.31052,4:0.68152):0.14955,((10:0.02291,7:0.03526):0.22110,(9:0.47285,(0:0.20735,2:0.22952):0.31783):0.25320):0.09233):0.07683,((55:0.0,58:0.0):0.29216,((63:0.00980,25:0.00847):0.17817,(24:0.13599,18:0.16902):0.05506):0.10213):0.21019):0.05673):0.11936,19:0.72027):0.91146,(12:0.21116,(26:0.11381,(39:0.0,35:0.0):0.07342):0.26122):0.08938):0.04762):0.07090,22:0.36769):0.02652);

COG0374
(60:0.01520,42:0.00015,(49:0.21761,(15:1.08305,23:0.70577):0.55059):0.24718);

COG2739
(62:1.02825,(((14:0.17233,(31:0.06140,34:0.07599):0.16135):0.28661,((55:0.0,58:0.0):0.38876,((63:0.02070,25:0.00522):0.35915,(24:0.16874,18:0.24549):0.07246):0.23322):0.07668):0.25915,(23:0.45160,50:0.33909):0.33012):0.25001,(59:1.17426,30:0.78582):0.06501);

COG0211
(((((48:0.62942,(12:0.08609,(26:0.03088,(39:0.0,35:0.0):0.11591):0.14559):0.21708):0.14180,15:0.06539):0.01912,17:0.14180):0.10907,(((57:0.0,46:0.0,44:0.0):0.13230,(56:0.00015,61:0.01228):0.03518):0.40039,(59:0.42092,(((((18:0.09291,(62:0.47813,30:0.28520):0.32447):0.02635,((55:0.0,58:0.0):0.04418,24:0.07333):0.02426):0.02442,((63:0.0,25:0.0):0.10894,(31:0.01180,(14:0.22200,34:0.00014):0.03048):0.10875):0.03665):0.14409,50:0.08460):0.11899,23:0.15481):0.12824):0.07431):0.06083):0.04087,(49:0.12510,(60:0.03454,42:0.01196):0.10226):0.19617,(((54:0.29350,(13:0.26705,20:0.21444):0.09830):0.11830,((29:0.00014,36:0.08118):0.40699,40:0.36902):0.09143):0.00015,(((19:0.20652,(45:0.03841,(16:0.17062,22:0.09616):0.04817):0.11999):0.13973,(37:0.03457,(33:0.01189,((43:0.0,38:0.0,21:0.0):0.02361,(52:0.10437,(41:0.0,32:0.0):0.00015):0.02683):0.04009):0.07858):0.10309):0.06275,(((11:0.37680,47:0.14209):0.21580,53:0.28013):0.06016,((27:0.0,28:0.0):0.30556,51:0.11360):0.06428):0.02003):0.02747):0.09473);

COG3538
(12:0.74789,(47:0.74755,50:0.35620):0.12113,(18:0.45344,(34:0.20359,(31:0.35721,14:0.28058):0.09158):0.23589):0.09869);

COG4208
((16:0.16929,22:0.20057):0.11687,((18:0.36006,((27:0.00015,28:0.00681):0.34068,((37:0.32164,(33:0.13415,((21:0.00335,(38:0.00012,43:0.00014):0.00015):0.00927,(41:0.00014,32:0.00337):0.01108):0.13677):0.27703):0.19974,((39:0.00381,35:0.00014):1.00557,(17:0.26466,15:0.25744):0.14780):0.19951):0.13398):0.07616):0.05951,47:0.45265):0.02834,(19:0.30554,(51:0.39174,53:0.19120):0.02017):0.04040);

COG4662
(8:0.49613,(37:0.56214,53:0.41386):0.19764,(5:0.92714,49:0.68715):0.17680);

COG2226
((((39:0.0,35:0.0):0.04309,26:0.13884):0.65987,(((55:0.0,58:0.0):0.17755,((63:0.0,25:0.0):0.23928,(18:0.24077,24:0.25178):0.06563):0.12636):0.48241,((47:0.37841,((53:0.23267,(27:0.00351,28:0.00014):0.23215):0.11357,(51:0.12035,(37:0.12575,(33:0.07679,(52:0.17441,((43:0.0,38:0.0,21:0.0):0.01626,(41:0.0,32:0.0):0.01896):0.05909):0.03705):0.05078):0.12708):0.11772):0.11293):0.12509,((29:0.07589,36:0.05066):0.52510,(45:0.23552,19:0.52193):0.06229):0.17227):0.26110):0.05432):0.14733,(((57:0.0,46:0.0,44:0.0):0.34565,(56:0.09154,61:0.11830):0.39839):0.63952,(4:1.53047,((6:0.20538,1:0.11319):0.84336,(20:1.32063,(5:0.85823,(0:0.21654,2:0.17189):0.64145):0.71213):0.21493):0.02741):0.15956):0.10766,((13:0.64778,11:0.48506):0.15092,(49:0.34819,(60:0.02044,42:0.00718):0.44349):0.63831):0.03398);

COG2814
(49:1.01729,(14:0.40803,(63:0.02360,25:0.01005):0.24058):0.31450,(33:0.69924,(((39:0.00016,35:0.00241):1.17041,(52:0.34101,(60:0.02157,42:0.00473):0.32583):0.63412):0.39448,((55:0.0,58:0.0):0.97086,18:0.68994):0.25013):0.14089):0.11551);

COG3553
(16:0.22618,(51:0.84425,45:0.28483):0.16501,(37:1.16431,19:0.57840):0.07375);

COG1421
(13:0.74219,10:0.78813,(8:1.07204,(1:1.04623,3:0.54843):0.33150):0.28878);

COG1602
((10:0.11505,7:0.19217):0.36894,(9:0.89469,6:0.95328):0.11907,(4:0.93122,1:0.83071):0.12182);

COG2018
((39:0.0,35:0.0):1.39702,(27:0.0,28:0.0):0.68818,20:0.35250);

COG0391
((23:0.27460,50:0.32939):0.35012,(((13:0.63105,(11:0.65461,((4:0.58823,(3:0.47535,8:0.45187):0.32976):1.71577,(37:0.35710,(52:0.40270,(33:0.08397,((41:0.00014,32:0.00324):0.03650,(21:0.00327,(43:0.00014,38:0.00016):0.00319):0.04722):0.14025):0.23217):0.22003):0.56998):0.35340):0.26878):0.09416,(17:0.26505,15:0.20331):0.42600):0.06950,20:0.52726):0.08099,(((55:0.0,58:0.0):0.57515,(24:0.29970,18:0.30428):0.07495):0.06484,((63:0.04013,25:0.00030):0.35215,(14:0.17672,(31:0.18930,34:0.12240):0.17145):0.55215):0.23247):0.15584);

COG0676
(43:0.00014,38:0.00014,(21:0.00959,(41:0.07263,(33:0.27372,(47:0.97376,37:0.72752):0.43557):0.25669):0.11037):0.02068);

COG0104
((49:0.42620,(60:0.00220,42:0.01199):0.42670):0.24519,((((19:0.22259,(45:0.12327,(16:0.08531,22:0.13482):0.04811):0.10995):0.29001,((((40:0.53944,(37:0.16469,(52:0.17705,(33:0.07514,((41:0.0,32:0.0):0.00415,(38:0.00015,(43:0.0,21:0.0):0.00014):0.00016):0.04349):0.08131):0.04951):0.04086):0.08164,51:0.15632):0.10103,(53:0.24617,(27:0.01072,28:0.00916):0.26475):0.10118):0.04108,47:0.35042):0.16441):0.11658,(((23:0.15251,50:0.18903):0.22490,((55:0.0,58:0.0):0.24535,((14:0.09582,(31:0.03881,34:0.04151):0.03450):0.09296,((63:0.00014,25:0.00855):0.10155,(24:0.04958,18:0.08882):0.04795):0.10034):0.05440):0.21557):0.07972,(12:0.25319,(26:0.06849,(39:0.0,35:0.0):0.06045):0.19006):0.27185):0.06247):0.05297,(17:0.11685,15:0.10744):0.37610):0.06727,(20:0.55181,(((6:0.26713,1:0.18195):0.67525,(4:0.69369,11:0.65956):0.06405):0.04737,(13:0.58918,((5:0.40598,(0:0.25617,2:0.13803):0.22227):0.36631,(3:0.18983,(8:0.33149,(10:0.02200,7:0.04010):0.19901):0.07576):0.15193):0.52921):0.16140):0.03403):0.03610);

COG3307
((36:1.49324,(23:1.18837,(60:0.02096,42:0.01545):1.92771):0.13082):0.10587,(21:1.46659,((43:0.0,38:0.0):0.38802,(41:0.00015,32:0.01642):0.23781):0.80768):0.12744,((31:1.19734,(13:1.65319,(45:1.36272,(27:0.00014,28:0.01503):1.04390):0.47579):0.03533):0.27602,(33:1.51346,(51:1.34766,(55:0.0,58:0.0):1.82980):0.02122):0.14360):0.14275);

COG1626
(53:0.45912,51:0.33478,((43:0.03834,32:0.04167):0.40025,(15:0.83362,(48:0.36967,54:0.37628):1.33573):0.48742):0.21787);

COG4813
(45:0.13082,22:0.09917,(16:0.17476,(18:0.25141,(63:0.01572,25:0.01957):0.23677):0.37390):0.13385);

COG4912
(14:0.18662,31:0.61788,((63:0.00016,25:0.18404):0.52201,(29:1.25858,(16:0.22764,22:0.25678):1.02967):0.80468):0.42032);

COG0068
((((10:0.04700,7:0.04484):0.41179,(3:0.43322,8:0.51514):0.19098):0.35136,(49:0.66816,(60:0.02554,42:0.05111):0.86236):0.22572):0.10267,20:0.45886,((15:0.48528,((41:0.00993,32:0.00534):0.10843,(21:0.01406,(43:0.00015,38:0.00014):0.00804):0.07100):0.64238):0.18655,17:0.58231):0.14274);

COG5613
(33:0.42752,51:0.52789,((43:0.0,38:0.0):0.78009,(41:0.00014,32:0.04654):1.21190):0.82253);

COG0429
((53:0.47697,(27:0.02210,28:0.02463):0.68371):0.43607,(37:0.51478,(33:0.17554,(41:0.09705,((43:0.0,38:0.0):0.00741,21:0.00123):0.09000):0.23564):0.15432):0.32096,((17:0.53070,15:0.32725):1.64861,51:0.40849):0.20489);

COG4637
(17:1.63348,22:0.67011,(26:0.80464,51:0.27384):0.40219);

COG0115
(26:1.09254,13:1.22066,(3:0.50679,((8:0.48777,((29:0.05049,36:0.10080):0.72610,15:1.70719):0.23722):0.11600,5:0.41006):0.03817):0.39852);

COG1513
((2:0.55892,20:0.25950):0.69298,(17:0.19314,15:0.16482):0.14067,(53:0.24210,(51:0.22121,((43:0.0,38:0.0):0.00014,21:0.01282):0.13436):0.47693):0.38322);

COG0644
(51:0.34859,45:0.37972,((27:0.00960,28:0.01190):0.29909,(47:0.51561,((13:0.58152,32:0.80364):0.30329,(23:2.12098,26:1.39427):0.31125):0.83929):0.14142):0.11736);

COG3383
((55:0.00014,58:0.00096):0.38571,(63:0.01397,25:0.00669):0.35641,((6:0.16138,1:0.15829):0.15504,((8:0.63052,(12:0.80812,16:0.55625):0.21437):0.46485,(0:0.08872,2:0.09701):0.22867):0.09945):0.09240);

COG1311
(4:0.66069,(8:0.55143,(10:0.08574,7:0.16580):0.59487):0.14733,(3:0.69489,(6:0.09743,1:0.14108):0.61323):0.12611);

COG3945
(5:0.80186,9:1.03739,(0:0.31562,37:1.87741):0.34518);

COG0739
(26:1.11315,63:0.49693,(14:0.55891,(40:1.28794,23:1.06723):0.36483):0.21611);

COG1448
(((57:0.0,46:0.0,44:0.0):0.28625,(56:0.09520,61:0.02665):0.37563):0.69103,(53:0.26371,47:0.41323):0.24929,(52:0.34944,(16:0.25105,22:0.61053):0.39982):0.09899);

COG2238
(5:0.31302,(0:0.19064,2:0.27585):0.30026,(((6:0.09659,1:0.08562):0.61350,(4:0.81965,(8:0.28750,(3:0.31419,(10:0.01083,7:0.00923):0.18901):0.09056):0.05950):0.05093):0.07232,9:0.31304):0.06242);

COG1191
((17:1.19783,((39:0.0,35:0.0):0.77066,((55:0.00014,58:0.00358):0.26972,(63:0.00015,25:0.01082):0.24536):0.41123):0.17284):0.51838,(20:0.62314,(49:0.24662,(60:0.01663,42:0.03946):0.42708):0.65927):0.14538,(13:0.91244,(((51:0.38001,37:0.40926):0.29094,(53:0.50316,((43:0.0,38:0.0,21:0.0):0.01936,(41:0.0,32:0.0):0.04509):0.33289):0.11569):0.27443,(48:0.57932,((57:0.0,46:0.0,44:0.0):0.18044,(56:0.01575,61:0.03158):0.16855):0.60358):0.16242):0.19013):0.03484);

COG0825
((((((55:0.0,58:0.0):0.28580,(18:0.13577,(24:0.18892,(63:0.00014,25:0.02203):0.21804):0.05371):0.10057):0.07830,((14:0.31807,(31:0.18548,34:0.14943):0.09962):0.21073,(50:0.31790,23:0.27619):0.06163):0.12900):0.04480,(20:0.58251,(49:0.24893,(60:0.00014,42:0.00838):0.28711):0.32743):0.06030):0.05081,((57:0.0,46:0.0,44:0.0):0.08338,(56:0.01834,61:0.00932):0.04445):0.57863):0.03263,(47:0.37328,((53:0.24354,28:0.21878):0.06575,(51:0.19000,(52:0.14726,(37:0.19917,(33:0.04177,((43:0.0,38:0.0,21:0.0):0.00782,(41:0.0,32:0.0):0.01476):0.05680):0.06393):0.04162):0.13268):0.03183):0.05561):0.12309,(((19:0.33459,(16:0.19217,(22:0.20288,45:0.14278):0.05761):0.15890):0.20577,(11:0.43462,((39:0.0,35:0.0):1.35977,12:1.18800):0.51043):0.15862):0.08370,(17:0.19571,15:0.15625):0.32364):0.02822);

COG0152
(((24:0.18102,18:0.29564):0.11354,((14:0.15588,(31:0.13695,34:0.12218):0.19969):0.15515,((55:0.0,58:0.0):0.36170,(63:0.02802,25:0.01381):0.23035):0.05103):0.09461):0.14812,(49:0.35089,(17:0.38376,15:0.19259):0.30280):0.07524,((11:0.42177,(23:0.13165,50:0.15419):0.19636):0.06156,(((29:0.02527,36:0.04898):0.74536,(45:0.08203,22:0.02605):0.25730):0.22850,((51:0.10330,(33:0.05591,((43:0.0,38:0.0,21:0.0):0.02831,(41:0.0,32:0.0):0.02018):0.05892):0.17539):0.41135,((((10:0.06591,7:0.05061):0.26438,((37:1.16456,((12:0.38209,((39:0.0,35:0.0):0.06454,26:0.13929):0.31860):0.17581,(47:0.32735,(53:0.29125,(52:0.19944,(27:0.00387,28:0.01221):0.08301):0.15464):0.09614):0.15697):0.43424):0.40441,(4:1.39491,(6:0.14122,1:0.18809):0.51457):0.28985):0.48965):0.08293,((0:0.17008,2:0.12124):0.46928,((3:0.22148,8:0.55532):0.18738,(5:0.73081,13:0.42157):0.30079):0.02882):0.09656):0.12021,20:0.41357):0.04903):0.07641):0.05787):0.07044);

COG0552
(((20:0.81799,((((63:0.00226,25:0.00848):0.13579,(18:0.23209,((55:0.0,58:0.0):0.33337,24:0.16669):0.09086):0.06275):0.14446,((59:0.46849,(62:0.38881,30:0.56047):0.25598):0.35605,(14:0.44181,(31:0.24281,34:0.26615):0.33204):0.26296):0.06695):0.19025,(23:0.31086,50:0.28912):0.35021):0.13537):0.05914,(((6:0.24261,1:0.19027):0.44587,(((0:0.29593,2:0.26688):0.45094,(9:0.51352,5:0.96689):0.19764):0.12010,(((10:0.07979,7:0.06806):0.28567,4:1.13184):0.05117,(3:0.42208,8:0.54717):0.10073):0.11403):0.29516):0.33582,(54:1.03728,(((57:0.0,46:0.0,44:0.0):0.39551,(56:0.07563,61:0.09923):0.33105):0.74408,(49:0.48511,(60:0.00947,42:0.01401):0.89378):0.24940):0.14822):0.18443):0.12447):0.13766,((51:0.47254,(40:0.73653,((37:0.28469,(33:0.34898,((41:0.00015,32:0.00364):0.16983,((43:0.0,38:0.0):0.01747,21:0.02655):0.13923):0.11565):0.10208):0.04480,52:0.35163):0.11383):0.07537):0.19125,(47:0.71701,(53:0.41951,(27:0.01118,28:0.00022):0.36410):0.24666):0.11172):0.14583,((48:1.25074,(17:0.28098,15:0.47780):0.62450):0.17280,((13:0.27257,(12:0.23680,((39:0.0,35:0.0):0.15990,26:0.18909):0.47243):0.70814):0.22419,(((29:0.05091,36:0.13079):0.78964,(19:0.58643,(45:0.10032,(22:0.19816,16:0.14453):0.04250):0.50109):0.22614):0.25312,11:0.79533):0.08927):0.05483):0.05232);

COG2879
(27:0.87216,33:0.46067,(49:0.99951,(53:0.15336,(38:0.43959,51:0.01251):0.28490):0.19842):0.22806);

COG0691
((((57:0.0,44:0.0):0.00014,46:0.00014):0.15006,(56:0.03692,61:0.05562):0.13278):0.68405,(17:0.21144,15:0.12416):0.23952,(((((40:0.79053,((47:0.39321,(37:0.20784,(52:0.21112,(33:0.10563,((41:0.0,32:0.0):0.04530,((43:0.0,21:0.0):0.00014,38:0.00015):0.01460):0.05176):0.06313):0.12180):0.18873):0.11690,(51:0.40715,(53:0.17517,(27:0.00014,28:0.00014):0.44255):0.17755):0.05715):0.09067):0.10998,((29:0.02715,36:0.07966):0.51768,(19:0.21001,(45:0.18105,(16:0.17860,22:0.20632):0.06790):0.23614):0.13292):0.07967):0.14727,(((18:0.21887,((14:0.20590,(31:0.15784,34:0.15668):0.06481):0.29778,((63:0.0,25:0.0):0.19787,24:0.12705):0.07922):0.00696):0.08570,((55:0.0,58:0.0):0.32599,(23:0.27521,50:0.21877):0.10762):0.07964):0.05813,(54:0.54584,48:0.62973):0.27186):0.05965):0.07328,((12:0.40814,((39:0.0,35:0.0):0.08396,26:0.08338):0.43714):0.12734,(11:0.83121,20:0.38457):0.11324):0.08407):0.04694,(((49:0.29306,(60:0.00014,42:0.01356):0.47420):0.25469,(59:0.72822,13:0.26524):0.16790):0.04889,(62:0.68487,30:0.85851):0.16323):0.07204):0.07980);

COG3832
((23:0.82520,(19:0.93296,24:0.81888):0.19442):0.21132,(63:0.14114,25:0.08207):1.08275,(51:1.40989,(13:1.82233,(39:0.00014,35:0.00014):0.59890):0.12770):0.19994);

COG0697
(40:1.82101,(8:1.38269,(63:0.01600,25:0.00931):0.99075):0.11347,((29:0.07000,36:0.02866):1.13221,((39:0.00259,35:0.00076):1.68642,(48:1.07380,(60:0.02360,42:0.00014):0.65750):0.35926):0.24923):0.24091);

COG3953
(55:0.02787,58:0.02040,(25:1.96780,(39:0.00248,35:0.00069):0.87250):0.41681);

COG1893
((15:1.45707,4:0.94573):0.14478,((50:0.27941,(14:0.35927,34:0.45942):0.07093):0.62571,(20:1.03920,(10:0.20772,7:0.19336):0.53169):0.11065):0.19878,((63:0.12081,25:0.20906):1.03389,((((39:0.0,35:0.0):0.65784,19:0.84674):0.52186,(5:0.48254,9:1.09693):0.39239):0.22879,(37:0.35049,(33:0.28730,((43:0.0,38:0.0):0.00631,21:0.00015):0.22944):0.58191):0.61668):0.09852):0.06498);

COG3024
((52:0.49447,(37:0.42142,(33:0.23444,((43:0.0,38:0.0,21:0.0):0.03862,(41:0.0,32:0.0):0.12394):0.08371):0.12613):0.10020):0.43659,51:0.29720,(53:0.37848,((27:0.00014,28:0.02865):0.77712,(19:0.61151,(22:0.48710,(45:0.26918,16:0.32667):0.03708):0.54542):0.40623):0.17922):0.20882);

COG2946
(63:0.09143,58:0.12625,(47:1.99554,24:0.47110):0.56128);

COG1876
(((14:0.38328,34:0.43072):0.58430,(18:0.78816,(15:1.18788,(47:0.72440,(37:0.40872,(33:0.48091,52:0.50072):0.24958):1.24304):0.23911):0.71881):0.11211):0.30252,(31:1.15652,(23:0.67936,(24:0.37849,(63:0.03904,25:0.04268):0.44844):0.23510):0.10019):0.03693,((54:0.83076,48:1.00216):0.48945,50:0.78531):0.19269);

COG2912
((19:1.26569,12:1.17825):0.24779,((((57:0.0,44:0.0):0.00014,46:0.00016):0.54699,(56:0.16785,61:0.14206):0.32580):1.62519,(15:0.73659,(53:0.55766,47:0.69456):0.10289):0.01052):0.00827,(51:1.25918,(37:0.41998,(52:0.84516,(33:0.14388,(40:0.33943,((43:0.0,38:0.0,21:0.0):0.10769,(41:0.0,32:0.0):0.03993):0.19820):0.08132):0.41105):0.13601):0.66470):0.03870);

COG4291
((11:0.80265,53:0.77554):0.60655,16:0.27664,(22:0.60052,45:0.43845):0.18097);

COG3007
(47:0.35076,(33:0.17877,51:0.06570):0.25129,(23:0.55113,50:0.36567):0.21040);

COG0228
((11:0.60060,13:0.20860):0.25749,(((20:0.82272,((57:0.0,46:0.0,44:0.0):0.16331,(56:0.00015,61:0.01704):0.10238):0.67613):0.46294,(62:0.61338,(59:0.36129,(17:0.11087,15:0.12989):0.64518):0.18317):0.08646):0.10780,30:0.62622):0.06506,((((12:0.44710,((39:0.0,35:0.0):0.03270,26:0.21406):0.32893):0.56783,(49:0.16986,(60:0.02806,42:0.00014):0.20063):0.33794):0.09115,(((47:0.36849,(40:0.36557,(((51:0.34515,(53:0.31902,(27:0.0,28:0.0):0.20984):0.14256):0.04585,(33:0.10630,((43:0.0,38:0.0,21:0.0):0.02486,(41:0.0,32:0.0):0.00014):0.11833):0.09838):0.03857,(37:0.13060,52:0.15451):0.05265):0.14205):0.07627):0.24411,((29:0.03050,36:0.05528):0.65427,(19:0.30339,(22:0.06012,(45:0.11709,16:0.18956):0.09795):0.14902):0.17674):0.13980):0.23540,((48:0.79325,54:0.34642):0.25188,(23:0.27742,50:0.22443):0.06532):0.01028):0.09749):0.11846,((14:0.04746,(31:0.07743,34:0.03552):0.05828):0.15895,((55:0.0,58:0.0):0.30512,((63:0.01106,25:0.00014):0.13733,(24:0.10727,18:0.23738):0.03924):0.07164):0.08071):0.06039):0.06156);

COG1424
(3:0.32277,20:0.53432,((55:0.0,58:0.0):0.92408,24:0.55999):0.22287);

COG5016
(((3:0.18869,8:0.36347):0.11069,(49:1.59172,(10:0.41311,13:0.46103):0.07104):0.03054):0.18168,51:0.37905,(48:0.51010,52:0.40492):0.07934);

COG3171
((33:0.10081,(52:0.25610,(27:0.37828,28:0.21497):1.30932):0.22778):0.16664,21:0.00015,((43:0.0,38:0.0):0.00016,(41:0.00869,32:0.00016):0.02637):0.00872);

COG1023
((14:0.28997,(24:0.26320,18:0.22088):0.08423):0.20289,(11:0.43975,((39:0.0,35:0.0):0.29361,16:0.28819):0.21774):0.17519,(4:0.63518,20:0.54440):0.14049);

COG2835
((((26:0.30150,(39:0.0,35:0.0):0.07661):1.02508,(((53:0.19540,((4:0.99799,(9:1.43915,(5:0.84224,(0:0.18090,2:0.28891):0.15633):0.34355):0.71519):0.45962,47:1.20242):0.27170):0.33527,((33:0.20576,((43:0.0,38:0.0,21:0.0):0.05678,(41:0.0,32:0.0):0.01115):0.15630):0.14632,(52:0.82640,37:0.14401):0.04038):0.19797):0.17994,(27:0.0,28:0.0):0.27775):0.01680):0.07634,51:0.30069):0.23495,(45:0.26079,16:0.31545):0.03274,(22:0.28705,19:0.38963):0.09378);

COG0856
(4:0.71398,8:0.35626,(3:0.55112,(6:0.02803,1:0.06211):0.68675):0.15505);

COG4863
((55:0.0,58:0.0):1.10784,(63:0.00408,25:0.04785):0.66685,(24:1.03388,18:0.98917):0.13693);

COG0760
((48:1.16911,54:0.67707):0.32400,((55:0.0,58:0.0):1.00108,(14:0.57827,31:0.49134):0.36482):0.28713,(17:1.53746,18:0.59941):0.23376);

COG2259
((55:0.0,58:0.0):1.49483,37:0.55639,(((((33:0.23578,(41:0.02516,32:0.00016):0.05863):0.53453,(15:1.16801,45:0.34537):0.24532):0.25989,(2:1.22411,4:1.37564):0.71949):0.41564,(52:0.86621,19:1.66666):0.61140):0.16920,11:1.42035):0.05885);

COG3648
(24:0.35176,18:0.34306,(12:0.54357,11:0.67203):1.21672);

COG0360
(((((49:0.43027,(60:0.03770,42:0.00208):0.29873):0.16422,((57:0.0,46:0.0,44:0.0):0.11400,(56:0.00015,61:0.00957):0.06680):1.07578):0.09837,13:1.00026):0.08323,((54:1.16071,48:0.96397):0.50886,20:0.56145):0.21405):0.17589,(11:1.14855,(17:0.49210,15:0.59492):0.26285):0.23153,(((53:0.32897,(47:0.49279,((((51:0.36157,(52:0.13277,(33:0.12638,(32:0.13572,((43:0.0,38:0.0,21:0.0):0.00630,41:0.00014):0.04230):0.04043):0.08006):0.04027):0.01496,37:0.15647):0.07837,40:0.43311):0.05819,(27:0.00704,28:0.00014):0.23490):0.07166):0.03105):0.34380,((29:0.02834,36:0.00014):0.81291,(19:0.31944,(22:0.12892,(16:0.30098,45:0.27419):0.10912):0.18114):0.16288):0.39427):0.31006,((12:0.17468,(26:0.06481,(39:0.0,35:0.0):0.02593):0.24749):0.70041,(((59:0.85157,(30:0.90984,62:0.46739):0.30454):0.43048,(18:0.18838,(((55:0.0,58:0.0):0.29254,((63:0.00014,25:0.01037):0.12707,(14:0.18771,(31:0.07511,34:0.01815):0.11597):0.22287):0.06590):0.04084,24:0.16239):0.26200):0.15861):0.09827,(23:0.25036,50:0.25793):0.31965):0.06672):0.05238):0.01780);

COG0427
(45:0.41562,19:0.42374,((43:0.0,38:0.0):0.45630,(4:0.61379,(17:0.68086,(33:0.07683,41:0.18047):0.54385):0.91977):0.19825):0.10091);

COG5661
(17:1.72013,45:0.45758,(16:0.49196,22:0.51457):0.07686);

COG3781
(21:0.00016,(((17:0.28022,15:0.33439):1.13781,(16:0.68597,53:0.62815):0.16951):0.39360,(41:0.00014,32:0.00310):0.11944):0.07604,(43:0.00014,38:0.00016):0.00693);

COG1613
(((27:0.00267,28:0.00014):0.65558,((26:0.11498,(39:0.0,35:0.0):0.21045):0.93017,(17:0.41802,15:0.33586):0.20072):0.38052):0.10670,(18:0.34159,(33:0.08237,((21:0.00015,(43:0.00014,38:0.00299):0.00595):0.01675,(41:0.00416,32:0.00500):0.04210):0.09040):0.15707):0.05014,((19:0.36415,53:0.23683):0.03917,(47:0.40435,(45:0.24068,16:0.28480):0.12632):0.05793):0.05091);

COG3036
(33:0.25577,(21:0.00016,41:0.10429):0.31250,(52:0.68984,(51:0.89809,(37:0.72820,27:0.71324):0.43450):0.25168):0.05990);

COG3611
(18:0.69980,24:0.45469,((63:0.00963,25:0.03307):0.50333,(((14:0.78170,(31:0.49594,34:0.40177):0.39078):0.58897,(62:1.19669,30:1.13266):0.55670):0.32778,(59:1.69173,(55:0.0,58:0.0):0.69563):0.08515):0.42772):0.17375);

COG3183
(51:1.18638,(37:0.92522,11:0.55583):0.27973,(41:1.59201,16:1.04330):0.17889);

COG4830
(0:0.10396,2:0.00014,(5:0.45962,9:0.26607):0.11264);

COG0861
(37:0.60403,47:0.37550,((29:0.04157,36:0.13596):0.59302,((39:0.00015,35:0.00227):0.75273,(((60:0.00660,42:0.03090):0.43607,(40:0.58686,(52:0.27295,49:0.31343):0.14989):0.08892):0.61493,((55:0.0,58:0.0):0.65645,(17:0.21041,15:0.43764):0.57187):0.30819):1.17361):0.02369):0.19013);

COG1477
((48:0.80354,((63:0.02598,25:0.02361):0.49988,(31:0.41702,34:0.57714):0.36974):0.20365):0.28760,((11:1.25213,(22:1.33355,(((57:0.0,46:0.0,44:0.0):0.31546,(56:0.11310,61:0.19124):0.42175):0.86390,((19:0.58242,47:0.68742):0.24750,(51:0.62934,(((41:0.00267,32:0.00014):0.11656,(43:0.00014,(38:0.0,21:0.0):0.00016):0.09028):0.65050,((33:0.22084,37:0.27188):0.20734,(27:0.51525,52:0.32404):0.18767):0.06841):0.22803):0.11960):0.10935):0.21801):0.19798):0.16520,(16:0.82709,12:0.89142):0.39477):0.13923,(20:1.07678,13:0.97319):0.14557);

COG4145
(41:0.00047,32:0.00381,((43:0.0,38:0.0,21:0.0):0.03681,(33:0.12589,(54:1.22444,52:0.32054):0.23674):0.07964):0.03289);

COG0375
((3:0.69728,8:0.35787):0.16621,(2:0.80987,(10:0.05583,7:0.12810):0.39895):0.26239,((11:1.17604,15:0.53877):0.32591,(20:0.30598,((60:0.0,42:0.0):0.63693,49:0.47277):0.34762):0.38691):0.21039);

COG0607
((((54:0.87500,(40:0.92413,(31:0.14488,34:0.52105):1.06902):0.01152):0.19331,(29:0.10007,36:0.00015):0.79573):0.29693,(49:0.80209,(60:0.01507,42:0.00016):0.67582):0.23917):0.08605,8:1.22506,(2:0.74494,5:1.87679):0.22768);

COG3333
(12:0.70269,53:0.51162,((41:0.00015,32:0.01193):0.57631,(37:0.48985,(52:0.51029,18:0.44992):0.50754):0.09105):0.11941);

COG2831
(17:1.36563,(28:0.51784,47:0.62472):0.79357,(49:1.32363,19:1.53237):0.16355);

COG0535
(20:2.12785,((55:0.0,58:0.0):0.36856,18:0.24980):0.60346,(16:1.49004,(12:1.54960,11:0.93623):0.15376):0.39487);

COG3156
((37:0.58187,(43:0.0,38:0.0):0.64382):0.07846,(21:0.55711,33:1.81112):0.26428,(19:0.94864,(53:1.13947,(16:1.53751,47:0.56748):0.92206):0.35555):0.19289);

COG4605
((27:0.01734,28:0.01320):0.73142,(33:0.55064,45:0.36646):0.09724,(31:1.05852,((49:0.48344,(24:0.14351,18:0.33604):0.09429):0.09485,((55:0.0,58:0.0):0.59239,37:0.52761):0.16219):0.25289):0.13859);

COG0636
((((29:0.00855,36:0.05801):0.57064,(19:0.20437,(16:0.15035,(45:0.04337,22:0.00014):0.05004):0.32722):0.15754):0.36030,((62:0.61688,(23:0.51213,59:0.64989):0.06854):0.18388,(30:0.64734,13:0.70201):0.21547):0.25545):0.20336,(((55:0.0,58:0.0):0.17721,24:0.09524):0.19028,(18:0.40364,((((33:0.0,43:0.0,38:0.0,21:0.0,41:0.0,32:0.0):0.12029,40:0.05836):0.30148,((52:0.30860,(51:0.10784,37:0.13919):0.04366):0.10049,(47:0.31700,(53:0.23174,(27:0.0,28:0.0):0.25247):0.17499):0.24440):0.23173):0.45019,((26:0.07140,(39:0.0,35:0.0):0.00525):0.92005,(31:0.90737,14:0.08309):0.24051):0.18378):0.08743):0.05873):0.24938,((((17:0.09649,15:0.03411):0.35814,(((9:0.26849,(0:0.02392,2:0.20946):0.69240):0.17941,(((50:0.79883,(10:0.09205,7:0.00014):0.65357):0.32360,((11:0.71852,4:0.63366):0.39802,3:0.31990):0.15098):0.15562,8:0.46883):0.24698):0.27758,(((57:0.0,46:0.0,44:0.0):0.07492,(56:0.00015,61:0.01391):0.19402):0.63383,(48:0.49392,54:0.32762):0.64426):0.30900):0.26358):0.07342,(49:0.17756,(60:0.00014,42:0.00844):0.40942):0.41307):0.18356,20:0.45870):0.06173);

COG0432
((0:0.26377,5:0.52105):0.22471,9:0.52728,(2:0.43481,(8:0.58664,((23:0.23930,(3:0.31021,(50:0.52924,(24:0.22978,18:0.26271):0.20554):0.10397):0.16137):0.36177,(((39:0.0,35:0.0):0.48278,12:0.28375):1.12572,((11:0.27061,(51:0.25315,(37:0.22321,((43:0.0,38:0.0,21:0.0):0.11539,(41:0.0,32:0.0):0.15287):0.27257):0.06791):0.21984):0.36564,(17:0.43704,22:0.34135):0.29076):0.54887):0.21633):0.26404):0.10691):0.15413);

COG3428
((50:1.50566,(55:0.0,58:0.0):1.02025):0.20460,(24:0.67085,18:0.79963):0.09374,(((39:0.0,35:0.0):1.29699,4:0.89876):0.67705,(63:0.04125,25:0.02639):0.85173):0.09715);

COG0758
((20:1.32203,13:0.70348):0.13281,((23:0.54259,50:0.65746):0.46046,((((14:0.51023,(34:0.29704,31:0.33088):0.10286):0.50781,((62:2.40170,59:1.09745):0.36262,(55:0.0,58:0.0):0.89193):0.14987):0.08082,(((24:0.81870,(49:0.55049,(60:0.00015,42:0.03004):0.74147):0.92126):0.05297,(63:0.31194,25:0.15125):0.55956):0.07120,18:0.82371):0.09558):0.15027,(54:1.22547,48:0.92228):0.40490):0.11772):0.18653,((((((51:0.55646,((21:0.17890,(41:0.00802,32:0.00015):0.17493):0.61704,(52:0.58869,37:0.43790):0.14680):0.17738):0.15414,47:0.82645):0.13235,((19:0.52608,(45:0.38704,(16:0.31356,22:0.35045):0.07830):0.23686):0.39295,(53:0.61683,(27:0.03008,28:0.06914):0.61118):0.09903):0.09320):0.12662,11:0.82620):0.17586,17:0.94138):0.09669,((39:0.00015,35:0.03870):1.26875,29:4.12111):0.05416):0.18514);

COG4525
(43:0.00388,38:0.00014,(21:0.00400,(33:0.21119,(22:0.49246,(16:0.51408,51:0.41585):0.16276):0.20466):0.22578):0.00375);

COG0018
(((((48:0.53563,54:0.55506):0.40582,(4:0.98795,(((23:0.23886,50:0.14664):0.21103,(14:0.19782,(31:0.10320,34:0.11529):0.14545):0.26608):0.12497,(19:0.81540,(((40:0.55466,(52:0.19708,(37:0.20669,(33:0.10297,((41:0.00080,32:0.00551):0.02711,(21:0.00014,(38:0.00013,43:0.00014):0.00157):0.01214):0.07494):0.06793):0.04202):0.07576):0.13928,(51:0.38156,(27:0.00794,28:0.01190):0.29328):0.09406):0.13978,(((57:0.0,46:0.0,44:0.0):0.14368,(56:0.04106,61:0.04301):0.17964):0.45544,(17:0.23669,15:0.17652):0.19675):0.17176):0.20907):0.38169):0.09272):0.18473):0.18340,((6:0.26021,1:0.24182):0.75686,((3:0.38900,8:0.49328):0.18794,((5:0.85303,(9:0.78476,(0:0.35244,2:0.41680):0.40382):0.15092):0.34264,(11:0.82217,(10:0.10150,7:0.13252):0.29954):0.19542):0.09662):0.07236):0.08225):0.61029,(59:0.75978,(30:1.02602,62:0.52455):0.12464):0.10204):0.10657,((55:0.00014,58:0.00156):0.33686,(24:0.19328,(63:0.00422,25:0.01360):0.23002):0.11755):0.17222,((13:0.61347,(20:0.46347,(49:0.36171,(60:0.04076,42:0.01973):0.44160):0.44871):0.09472):0.09890,(((29:0.02565,36:0.04826):0.58605,(22:0.21797,(45:0.13316,16:0.16580):0.06830):0.26992):0.33942,(((39:0.0,35:0.0):0.03649,26:0.12156):0.64354,(53:0.46039,47:0.44316):0.28235):0.10050):0.08647):0.04983);

COG2862
((60:0.02752,42:0.00015):0.54040,(19:0.58295,(37:0.16473,(40:0.37115,(51:0.06024,((43:0.0,38:0.0,21:0.0):0.02216,(41:0.00014,32:0.00589):0.03204):0.08110):0.11757):0.07864):0.28262):0.20208,((53:0.36479,52:0.24915):0.29556,(49:0.78769,20:0.67669):1.13773):0.12296);

COG2502
(41:0.00595,32:0.00318,((33:0.09215,((52:0.09362,48:0.21386):0.07802,((31:0.04934,34:0.09066):0.11252,(62:0.61824,50:0.24993):0.44102):0.08842):0.24607):0.15622,((43:0.0,38:0.0):0.00014,21:0.00305):0.02329):0.02772);

COG1093
(8:0.41529,(3:0.31518,((5:0.81438,(9:0.51426,(0:0.25421,2:0.19507):0.31344):0.17549):0.28717,(10:0.01509,7:0.02492):0.43225):0.07738):0.13436,(4:0.76132,(6:0.07945,1:0.09407):0.53553):0.08559);

COG0406
(13:0.66149,(0:0.36131,2:0.19724):1.08843,((24:0.87538,(37:1.30507,47:0.83360):0.25411):0.04760,(45:1.25559,(52:0.93064,33:0.60510):0.19458):0.03926):0.18721);

COG2050
(((31:0.32277,34:0.28462):0.52028,(14:0.86108,(52:0.25309,37:0.37396):0.31675):0.54441):0.15566,(5:0.72141,(6:0.16485,1:0.22514):0.69079):0.19355,(4:1.02362,((20:0.27134,(10:0.08577,7:0.01879):0.27868):0.23710,(49:0.64656,(60:0.00015,42:0.04227):0.86486):0.36734):0.76007):0.21801);

COG5013
((55:0.0,58:0.0):0.33060,24:0.27897,((53:0.21315,51:0.22488):0.29199,(9:0.31627,5:0.30702):0.23346):0.13367);

COG0382
(((27:0.00014,28:0.00351):0.68003,47:0.53700):0.17507,((33:0.18098,((41:0.0,32:0.0):0.04215,((43:0.0,21:0.0):0.00014,38:0.00014):0.02554):0.16475):0.11848,(52:0.41714,37:0.29169):0.04664):0.12874,((((((57:0.0,46:0.0,44:0.0):0.68047,(56:0.14303,61:0.10397):0.48460):0.65256,((49:0.42251,(60:0.02623,42:0.00942):0.45518):0.45498,(18:0.62218,20:0.56155):0.09031):0.25003):0.20527,((3:0.68612,(10:0.09383,7:0.16704):0.80249):0.70892,((39:0.0,35:0.0):0.02864,26:0.15899):2.49923):0.23300):0.43384,((22:0.54155,19:0.80331):0.23910,(29:0.08058,36:0.11606):0.89598):0.18066):0.32689,51:0.50491):0.09350);

COG4567
(51:0.23968,(45:0.09459,22:0.20358):0.50159,(47:0.58130,53:0.47205):0.17880);

COG1834
(23:1.01348,(((39:0.0,35:0.0):0.73972,(17:0.14867,15:0.17289):0.50992):0.60123,(9:0.66381,(51:0.35663,22:0.72030):0.26752):0.58382):0.14333,(50:0.81247,(24:0.31959,18:0.30787):0.19160):0.15447);

COG3025
(51:1.11877,((33:0.50848,((41:0.00154,32:0.00513):0.08571,((43:0.0,38:0.0):0.00015,21:0.00219):0.07098):0.29371):0.26026,(37:0.42585,52:1.28989):0.15339):0.43456,(53:0.81369,(16:0.72107,19:0.70469):0.61564):0.12847);

COG3519
(16:0.77377,(41:0.00014,32:0.00470):0.59295,(53:0.74448,(37:0.36840,(43:0.0,38:0.0):0.63784):0.60525):0.39246);

COG0553
(30:1.05639,(50:0.83506,(14:0.46557,(31:0.38985,34:0.44878):0.26295):0.48626):0.20892,(39:1.18013,(1:2.40861,((33:0.11947,(41:0.00015,32:0.00289):0.11097):1.00466,(22:1.67603,(9:1.01985,(10:0.39870,(7:0.45473,13:0.48167):0.10918):0.46148):0.49287):0.17477):0.62389):0.85899):0.19677);

COG1747
(56:0.06629,61:0.05887,((57:0.0,46:0.0,44:0.0):0.21374,(48:0.99078,54:0.55126):1.30396):0.31433);

COG5004
(51:1.17708,41:0.21472,(43:0.34637,53:0.27423):0.09438);

COG1053
(20:0.33722,(0:0.11781,2:0.09826):0.43265,(((52:0.57425,(9:0.45589,(6:0.03487,1:0.01657):0.38387):0.08840):0.08683,(4:0.49713,(((13:2.18965,((3:0.32734,8:0.43308):0.29394,(50:1.43931,(14:0.29250,(63:0.02297,25:0.00015):0.29518):0.92938):0.17726):0.04316):0.04429,23:1.60913):0.09631,((60:0.00603,42:0.00320):0.73587,(((57:0.0,46:0.0,44:0.0):0.13150,(56:0.02936,61:0.03932):0.08664):0.36422,(18:0.06017,(24:0.05567,(55:0.0,58:0.0):0.18645):0.05888):0.26569):0.58854):0.10223):0.09679):0.06451):0.06838,((17:0.13777,15:0.16469):0.39005,(((47:0.18563,((29:0.01670,36:0.03658):0.14823,(45:0.17300,19:0.15672):0.07663):0.06177):0.22292,(53:0.22533,(27:0.00362,28:0.00105):0.19035):0.17187):0.17228,(26:0.31418,11:0.35554):0.12398):0.12708):0.08810):0.05713);

COG4365
(24:0.55107,18:0.66643,(11:1.29150,(55:0.0,58:0.0):0.80816):0.19820);

COG3961
(23:0.41727,((41:0.00014,32:0.00729):0.55147,(26:0.15362,(39:0.00014,35:0.00180):0.11428):0.41706):0.35710,(14:0.53052,(55:0.0,58:0.0):0.49111):0.18181);

COG1165
((37:0.46523,(52:0.52173,(33:0.19688,((41:0.00016,32:0.00360):0.06841,(21:0.00340,(43:0.00014,38:0.00014):0.00564):0.02608):0.22068):0.30182):0.24535):0.75326,((17:0.62348,15:0.45605):0.50432,(14:0.80254,(24:0.55915,((55:0.0,58:0.0):0.87007,(63:0.02344,25:0.02564):0.38801):0.10052):0.10429):0.20944):0.11776,(4:0.79766,(26:0.08693,(39:0.00014,35:0.00187):0.07968):1.20113):0.11916);

COG2827
(50:0.37433,(14:0.51526,((24:0.28485,(63:0.05247,25:0.01231):0.55931):0.16839,(31:0.49612,34:0.20534):0.28948):0.09341):0.14516,((45:1.19731,(55:0.0,58:0.0):0.20622):0.35658,(((33:0.46586,((41:0.0,32:0.0):0.12491,((43:0.0,38:0.0):0.01943,21:0.00014):0.09616):0.11819):0.12026,(37:0.17627,51:1.28293):0.24145):0.64391,(4:0.32077,18:0.49040):0.02833):0.13165):0.15586);

COG3871
((55:0.0,58:0.0):0.49942,(24:0.32444,(63:0.05028,25:0.00015):0.63639):0.39109,(23:1.35300,15:0.90678):0.42793);

COG1990
(4:0.42924,8:0.35871,((12:1.51916,3:0.04132):0.24009,((5:0.42680,9:0.45574):0.11736,((0:0.18511,2:0.13631):0.11740,((6:0.10548,1:0.16344):0.27353,(10:0.09956,7:0.06689):0.32765):0.05709):0.12557):0.10606):0.09237);

COG4167
((43:0.0,38:0.0):0.00363,21:0.00015,((33:0.07404,(52:0.59499,37:0.42559):0.12185):0.12494,(32:0.00744,41:0.00015):0.01591):0.00608);

COG4427
((39:0.0,35:0.0):0.95278,19:0.84973,22:0.56407);

COG2229
(11:0.54742,((39:0.0,35:0.0):0.93572,20:0.38010):0.14902,(3:1.34032,(27:0.0,28:0.0):0.41666):0.38167);

COG3570
(22:0.54789,51:0.27460,(11:0.41358,(12:1.01383,(16:0.30053,32:0.36671):0.54439):0.38130):0.16535);

COG3071
(51:0.72492,(37:0.65104,(52:0.75537,(33:0.18995,((43:0.0,38:0.0,21:0.0):0.00015,(41:0.00015,32:0.00239):0.03940):0.18567):0.23247):0.33262):0.45585,(47:1.28112,(53:0.82284,(27:0.02360,28:0.01029):1.08608):0.41216):0.18157);

COG1774
(((23:0.23630,50:0.20150):0.19352,((20:1.24174,13:0.62025):0.24018,((55:0.0,58:0.0):0.43169,((63:0.01408,25:0.00014):0.31830,(24:0.20618,18:0.16042):0.08324):0.03761):0.07242):0.04900):0.17730,48:1.24411,(11:1.27939,14:0.65741):0.05834);

COG0324
((47:0.49424,((27:0.06458,28:0.02300):0.62035,(51:0.27657,(52:0.23832,((37:0.22298,(33:0.13415,(((43:0.0,38:0.0):0.00306,21:0.00293):0.03288,(41:0.00015,32:0.00597):0.03431):0.06737):0.12584):0.06249,40:0.72969):0.03670):0.17605):0.14933):0.08289):0.30649,(((57:0.0,46:0.0,44:0.0):0.26563,(56:0.04930,61:0.06428):0.18977):0.92396,(((29:0.07710,36:0.13845):0.91207,(19:0.61839,(22:0.43303,(45:0.41308,16:0.37020):0.16944):0.38432):0.18767):0.23366,((54:0.82412,(49:0.76201,(60:0.04438,42:0.05739):0.51044):0.51778):0.34095,(((23:0.24736,50:0.26955):0.29056,(((63:0.07288,25:0.10254):0.34023,(14:0.34984,(31:0.30111,34:0.26557):0.09730):0.25145):0.18035,((55:0.0,58:0.0):0.53510,(24:0.31255,18:0.34617):0.13180):0.06070):0.13289):0.14641,(20:0.67584,13:0.64204):0.11387):0.05415):0.09470):0.09077):0.06229,(48:1.60150,(17:0.78742,(11:0.92897,(12:0.29818,(26:0.11327,(39:0.0,35:0.0):0.08870):0.41153):0.42572):0.04866):0.04606):0.02717);

COG0372
((9:0.84719,(20:1.56059,14:1.04714):0.10110):0.15496,((11:0.57289,(4:0.53796,((55:0.0,58:0.0):0.39378,(63:0.01349,25:0.00265):0.36771):0.14897):0.14656):0.04149,((17:0.17978,15:0.16710):0.36725,((47:0.25690,(26:0.49122,((29:0.03035,36:0.02639):0.28820,((45:0.07681,22:0.06582):0.13808,(52:0.19772,(33:0.07021,21:0.07428):0.11421):0.11788):0.07337):0.08810):0.07667):0.15307,(49:0.26871,(60:0.01046,42:0.00524):0.47039):0.19001):0.44719):0.16056):0.07725,((0:0.16752,1:0.50906):0.46190,13:0.52820):0.11933);

COG0598
((0:1.78762,((52:0.72948,(29:0.73770,45:0.67723):0.16391):0.29976,(20:0.70947,(60:0.00555,42:0.00016):0.91356):0.17172):0.18857):0.34902,((10:0.79311,(13:0.42233,15:0.57759):0.17760):0.11185,(37:1.98787,(47:0.78117,(26:0.09857,(39:0.00266,35:0.00014):0.12726):0.56993):0.35641):0.15204):0.23363,(5:1.82562,(34:1.19073,3:0.50633):0.26221):0.12601);

COG3422
(33:0.24191,52:0.26722,((21:0.01634,(43:0.00014,38:0.00016):0.00016):0.30011,(51:0.38493,(19:0.21780,(16:0.04518,(45:0.72328,27:0.23419):0.51407):0.19486):0.45613):0.10633):0.17677);

COG3059
((43:0.0,38:0.0):0.01544,21:0.00014,(((60:0.00015,42:0.00956):0.70884,(52:1.11850,37:1.04633):0.24684):0.36780,(41:0.00545,32:0.00014):0.08448):0.09797);

COG0235
(((((8:0.52467,(60:0.01307,42:0.00014):2.18770):0.23755,((10:0.14275,7:0.04123):0.52147,(5:0.70791,9:0.77701):0.20702):0.17795):0.15757,3:0.64281):0.29471,(50:0.52547,4:0.66796):0.20266):0.07402,1:0.52609,((26:1.48431,(15:0.85202,(19:0.80704,(29:0.03921,36:0.05122):0.78902):0.26498):0.89772):0.27862,((47:1.59959,(34:0.35924,(37:0.21429,(23:0.25574,(30:0.27476,59:0.22640):0.24166):0.09139):0.07476):0.49009):0.25209,(39:0.00456,35:0.00015):0.94701):0.14573):0.13101);

COG0497
(((((51:0.48803,(52:0.51191,(37:0.34294,(33:0.15356,((41:0.00014,32:0.00336):0.04521,((43:0.0,38:0.0):0.00505,21:0.00343):0.03776):0.12152):0.23693):0.07264):0.17493):0.09676,(47:0.68925,(53:0.41330,(27:0.01509,28:0.00280):0.61938):0.15962):0.07821):0.18575,((29:0.03035,36:0.12724):0.90902,(19:0.61403,(22:0.16321,(16:0.22486,45:0.17803):0.06761):0.32758):0.15010):0.21790):0.12257,48:0.93966):0.03135,(11:0.65695,(12:0.36675,(26:0.16182,(39:0.00016,35:0.00161):0.10352):0.50226):0.40481):0.24134,(((20:0.83067,(49:0.64610,(60:0.01934,42:0.00857):0.91064):0.64151):0.27082,((23:0.44946,50:0.41806):0.42207,((55:0.0,58:0.0):0.64846,((14:0.27194,(31:0.20348,34:0.17451):0.17878):0.29959,((63:0.02340,25:0.01539):0.37907,(24:0.29327,18:0.35154):0.10686):0.14524):0.06935):0.09558):0.11360):0.07451,(17:0.35327,15:0.30173):0.54933):0.07802);

COG1945
((6:0.12514,1:0.00015):1.16229,((10:0.05801,7:0.01094):0.37676,(3:0.39359,8:0.85948):0.11389):0.17540,(4:1.16387,((57:0.0,46:0.0,44:0.0):0.12607,56:0.00175):1.14307):0.34012);

COG3638
((19:0.49221,((43:0.0,38:0.0):0.00016,21:0.02915):0.38811):0.39132,(33:0.56312,(16:0.25053,22:0.18578):0.29696):0.11670,(4:0.77404,((55:0.0,58:0.0):0.35801,14:0.32249):0.24303):0.11267);

COG1815
(((24:0.33513,18:0.30606):0.40112,(23:0.90148,(13:0.54228,(48:0.81621,54:0.41161):0.19635):0.12950):0.10476):0.03500,((49:0.62607,(60:0.03950,42:0.00015):0.33046):0.40775,(40:0.52416,((51:0.43346,37:0.47705):0.20881,(53:0.49118,(((43:0.0,38:0.0):0.00639,21:0.00014):0.08280,(41:0.00519,32:0.00827):0.11200):0.25609):0.08476):0.31389):0.41799):0.28656,(20:0.99631,((63:0.00015,25:0.04660):0.55592,(19:0.83801,(45:0.36176,(16:0.47927,22:0.34891):0.08564):0.61835):0.59882):0.30210):0.10420);

COG3177
((20:1.32211,((43:0.0,38:0.0):1.44754,(53:0.44163,51:0.56475):1.19574):0.25509):0.03909,((29:0.34772,34:0.73398):0.78678,((55:0.0,58:0.0):1.54756,((60:0.75801,25:0.56377):0.36651,50:1.07193):0.32924):0.09781):0.24429,((4:0.87730,(17:0.34286,22:0.56361):0.62432):0.28646,52:1.41452):0.19660);

COG2961
(((37:0.29620,(52:0.19875,(33:0.13210,((41:0.0,32:0.0):0.03399,((43:0.0,38:0.0):0.00319,21:0.01049):0.03403):0.07532):0.15048):0.08410):0.23189,(53:0.40382,(27:0.00567,28:0.01600):0.53231):0.31939):0.16183,(29:1.14525,(22:0.37483,(45:0.33711,16:0.20227):0.05186):0.21214):0.14993,(51:0.44291,(19:0.98208,47:0.54417):0.29450):0.09959);

COG2103
(((33:0.13617,(41:0.00666,32:0.00016):0.24299):0.21712,(52:0.26748,(21:0.01630,(43:0.00014,38:0.00015):0.00014):0.30001):0.13813):0.05315,(12:0.54243,((17:0.21226,15:0.20830):0.52704,(22:0.95617,11:0.40204):0.31686):0.12712):0.08192,((18:0.30200,((55:0.0,58:0.0):0.42213,14:0.28874):0.11515):0.17123,(23:0.48169,24:0.36920):0.13545):0.10435);

COG4955
(24:0.81954,18:0.71399,((55:0.0,58:0.0):1.46655,(63:0.21365,25:0.10363):0.70523):0.27417);

COG3554
((39:0.0,35:0.0):1.32521,22:0.44250,51:0.60493);

COG4134
(37:0.55503,22:0.37877,((21:0.00667,(43:0.00014,38:0.00015):0.01157):0.47709,(12:0.65996,(45:1.22818,33:1.08396):0.73755):0.25434):0.08006);

COG3015
((43:0.0,38:0.0):0.00014,21:0.01225,(32:0.16906,(33:0.41750,(48:0.98762,37:0.40439):0.50781):0.30245):0.10256);

COG1519
((53:0.50561,(27:0.02036,28:0.01519):0.70685):0.23392,(47:0.70829,(51:0.45081,(52:0.53934,(33:0.13957,(((43:0.0,21:0.0):0.00014,38:0.00014):0.01318,(41:0.00223,32:0.00230):0.01699):0.09575):0.23426):0.15711):0.13307):0.06910,(((20:1.23280,((((57:0.0,46:0.0):0.00224,44:0.00014):0.40025,(56:0.14823,61:0.11533):0.32710):0.73552,(49:0.74649,(60:0.04624,42:0.03289):0.36884):0.48441):0.18583):0.32773,((29:0.08842,36:0.11592):1.09785,(19:0.86415,(22:0.25597,(45:0.26210,16:0.16755):0.08174):0.43054):0.08052):0.24759):0.10795,37:0.67111):0.06543);

COG0027
(((39:0.0,35:0.0):1.01367,24:0.35432):0.04169,(3:0.21950,((10:0.02680,7:0.00851):0.46655,(0:0.18123,2:0.15076):0.43841):0.09907):0.07249,((17:0.21304,15:0.20953):0.32111,((37:0.21281,(33:0.17521,((41:0.00364,32:0.00387):0.09003,((43:0.0,38:0.0):0.00281,21:0.00469):0.04086):0.07000):0.09767):0.11668,(52:0.22784,51:0.16186):0.06540):0.12635):0.04845);

COG1884
(9:0.26700,(6:0.04265,1:0.03623):0.34856,((0:0.13313,2:0.06961):0.22092,((10:0.01362,7:0.00504):0.13546,(53:0.97015,((43:0.0,38:0.0):0.28381,(45:0.09036,22:0.11097):0.16166):0.30392):0.13339):0.04330):0.11729);

COG0444
(30:0.64974,((63:0.0,25:0.0):0.20849,(49:1.38366,((((((60:0.00014,42:0.00962):0.31183,51:0.61431):0.07761,20:0.61166):0.07691,11:0.29049):0.09950,50:0.31234):0.23519,54:0.31321):0.07491):0.10479):0.08626,(62:0.70762,31:0.40753):0.07252);

COG3667
(47:0.82667,51:0.40448,(19:1.00889,53:0.47930):0.29955);

COG3618
(53:0.70498,33:0.69678,(51:1.00916,(45:0.25539,22:0.24970):0.72399):0.86615);

COG1525
(((27:0.0,28:0.0):1.00060,(30:1.86471,52:0.46601):0.14518):0.18275,(49:0.39131,32:0.50434):0.26004,((20:0.84717,(8:0.59763,(4:1.08997,(3:0.51286,(10:0.11401,7:0.09701):0.45093):0.04681):0.07984):0.15372):0.23423,(43:0.00014,38:0.00526):0.48433):0.08632);

COG3500
(12:1.17357,(38:0.37288,(51:0.74962,53:0.73303):0.17772):0.83952,(16:1.13305,15:0.95879):0.25176);

COG2207
(47:1.18549,52:1.21395,(13:1.16416,49:1.40408):0.10384);

COG4698
((34:0.71501,14:0.42129):0.29061,24:0.74172,((63:0.10230,25:0.02919):0.61068,18:1.34087):0.20448);

COG3310
((27:0.00953,28:0.00015):0.35401,53:0.65924,(37:0.81050,47:0.48181):0.16668);

COG2412
((9:1.26570,(0:0.20919,2:0.42542):0.40725):0.27726,(10:0.09306,7:0.00726):0.27916,(4:1.06095,(6:0.16213,1:0.06872):0.52880):0.09319);

COG2406
(0:0.15500,(9:0.29100,5:0.18893):1.37391,(13:0.19799,8:0.38745):0.40990);

COG3571
(51:0.58596,(16:0.18100,22:0.17752):0.27515,((39:0.0,35:0.0):0.97481,12:0.87517):0.36926);

COG1710
(10:0.22349,7:0.06417,(3:0.72535,8:0.49188):0.37564);

COG4125
(33:0.43048,(41:0.0,32:0.0):0.20838,(22:1.05137,53:0.40713):0.39578);

COG0608
(49:0.84414,((20:0.98505,(17:0.93018,((0:0.36964,2:0.38692):1.60859,(10:0.78751,4:1.38946):0.92763):0.65928):0.22242):0.15246,(((13:0.93822,((57:0.0,46:0.0,44:0.0):0.28367,(56:0.07875,61:0.03296):0.23192):0.61412):0.16980,(((29:0.05314,36:0.09861):0.49901,(19:0.52105,(22:0.25033,(45:0.19538,16:0.24609):0.12014):0.40081):0.18280):0.32199,(11:1.17438,((51:0.27562,(47:0.57480,(53:0.32012,(27:0.00868,28:0.00846):0.48185):0.13197):0.13566):0.09537,(37:0.26631,(52:0.35785,(33:0.11869,(((43:0.0,38:0.0):0.00158,21:0.00171):0.02993,(41:0.00016,32:0.00324):0.05413):0.16413):0.08770):0.06733):0.08369):0.45622):0.13434):0.16043):0.09699,((14:0.30459,(31:0.21631,34:0.26273):0.11015):0.34823,((55:0.0,58:0.0):0.62250,(18:0.49923,(63:0.04520,25:0.04249):0.48708):0.11960):0.10163):0.24740):0.06842):0.09805,(54:1.01214,48:1.07902):0.18738);

COG1887
(51:0.66647,47:0.39328,(50:0.85203,10:0.65868):0.90319);

COG2246
(17:0.97904,(10:0.12222,7:0.14147):0.19011,(((5:0.55269,(9:0.59017,((((53:1.44513,((21:1.07156,((63:0.00015,25:0.11439):0.71273,(14:0.78479,31:0.63462):0.47382):0.32595):0.18841,(55:0.0,58:0.0):0.85103):0.18225):0.00017,19:1.42038):0.16200,23:0.90826):0.02441,51:1.61448):0.49326):0.15304):0.11558,(0:0.42873,2:0.31057):0.36080):0.05672,(6:0.37727,1:0.13749):1.70959):0.16703);

COG2233
(13:0.51327,18:0.55836,(52:0.54967,(45:0.74483,(7:0.52113,(33:0.87810,53:0.67727):0.19235):0.41474):0.22612):0.06845);

COG2899
(47:0.42441,(14:0.48665,(26:0.31271,(39:0.00014,35:0.00015):0.16638):0.34721):0.16768,(11:0.46783,(45:0.30459,22:0.26787):0.37880):0.13799);

COG2138
((55:0.0,58:0.0):0.93902,(15:1.07966,(24:0.72771,18:0.42561):0.70083):0.23073,(5:1.57761,(3:0.49349,8:0.30277):0.30263):0.21208);

COG3625
(15:0.65807,22:0.59072,(51:0.55846,(33:0.49202,((43:0.0,38:0.0):0.01972,21:0.00382):0.31889):0.50315):0.29280);

COG2112
(9:1.02183,(0:0.33392,2:0.40986):0.30660,(5:1.11640,(20:0.77686,(3:0.63167,(10:0.32381,7:0.16382):0.38824):0.46701):0.30990):0.12355);

COG3687
(39:0.00174,35:0.00111,(12:0.57225,(53:1.12660,19:0.74591):0.68737):0.31501);

COG1622
(47:0.50800,(33:0.22997,((41:0.0,32:0.0):0.01779,((43:0.0,38:0.0):0.00899,21:0.00014):0.02232):0.16785):0.10533,(40:0.50166,(((63:0.01558,25:0.00014):0.43375,(55:0.00015,58:0.00255):0.40914):0.28034,(11:1.28983,((29:0.13383,36:0.08700):1.01970,(12:0.85848,(26:0.09874,(39:0.0,35:0.0):0.09150):0.53567):0.72197):0.28237):0.64649):0.39036):0.10762);

COG1458
((3:0.34573,8:0.35615):0.53557,(10:0.02693,7:0.03253):0.43777,(9:1.16727,20:0.37573):0.13404);

COG0493
((17:0.29452,18:0.22219):0.07546,((63:0.00772,25:0.02058):0.34644,(24:0.17566,(55:0.0,58:0.0):0.50258):0.09033):0.07752,((53:0.35462,((19:0.42977,47:0.48165):0.07418,((48:0.68216,(20:0.38105,(9:0.36584,5:0.29910):0.44392):0.12078):0.10678,((6:0.05282,1:0.05153):0.76921,(29:0.14374,36:0.03572):1.62145):0.15767):0.29592):0.48961):0.18290,(14:0.53372,49:0.42592):0.08841):0.05207);

COG1979
(52:0.35639,(33:0.14974,((41:0.00491,32:0.00781):0.07064,((43:0.0,38:0.0):0.00253,21:0.00014):0.04732):0.10617):0.16837,(15:0.26083,((63:0.03005,25:0.03118):0.35149,(37:0.54982,(18:0.48406,(50:0.48183,13:0.49185):0.18679):0.41550):0.08433):0.08733):0.10539);

COG2099
(12:0.35672,((39:0.0,35:0.0):0.38497,(((8:0.76067,(3:0.36322,(23:0.44347,50:0.31070):0.38841):0.11052):0.21126,(41:0.74327,(63:0.03455,25:0.07213):0.42280):0.11869):0.25681,(53:0.64677,17:1.04896):0.10974):0.56914):0.21673,(15:0.46753,(45:0.52056,(51:0.69497,(16:0.24036,22:0.30960):0.20885):0.07119):0.12127):0.09904);

COG3476
(14:0.75982,(23:0.29075,50:0.45256):0.42419,(22:0.97900,(17:1.57227,24:0.79430):0.51162):0.21037);

COG2606
((55:0.0,58:0.0):0.62761,50:0.36826,((15:0.63493,((19:0.67005,((27:0.00623,28:0.00014):0.99539,(45:1.01789,(9:0.52138,5:0.68247):0.29712):0.70469):0.17223):0.10202,(37:0.34125,(33:0.31729,(52:0.24835,26:1.34237):0.01739):0.07210):0.18087):0.36447):0.07149,((31:0.11884,(34:0.18250,14:0.18137):0.13144):0.71764,(63:0.04624,25:0.02942):0.34433):0.01826):0.16685);

COG1661
(9:1.03876,((55:0.0,58:0.0):1.05356,(12:0.41183,(16:0.28989,22:0.40110):0.11472):0.33895):0.21075,(((6:0.12470,1:0.19481):1.13114,(((43:0.0,38:0.0):0.16716,(41:0.01315,32:0.00015):0.02238):0.53333,(8:0.66363,37:0.47193):0.39887):0.56318):0.20119,(4:0.89242,(10:0.13379,7:0.26138):0.82824):0.15072):0.05355);

COG0345
((14:0.38481,34:0.55786):0.29291,((((8:1.23360,(55:0.0,58:0.0):0.89645):0.24114,((((51:0.37013,47:0.57685):0.08940,((52:0.30489,(33:0.26140,37:0.19763):0.19336):0.26744,(53:0.48370,(27:0.02603,28:0.00331):0.65430):0.17597):0.14155):0.16125,(19:0.79531,(45:0.35415,16:0.23926):0.41484):0.17014):0.12553,((12:0.52829,((39:0.0,35:0.0):0.06502,26:0.12761):0.55875):0.19040,(11:0.79882,(17:0.31337,15:0.24112):0.16432):0.15845):0.13331):0.07732):0.10921,(((41:0.00352,32:0.00350):0.04265,((43:0.0,38:0.0):0.00350,21:0.00015):0.00014):0.41455,(23:0.29227,50:0.33650):0.12865):0.22078):0.10573,(48:0.90261,31:0.64007):0.13128):0.11475,((13:0.92149,20:0.44105):0.17237,((49:0.47495,(60:0.00957,42:0.07143):0.88976):0.67532,((6:0.40408,1:0.21115):0.60371,(5:1.12974,(9:0.48507,(0:0.37853,2:0.22163):0.13023):0.31761):0.20316):0.11989):0.06449):0.07104);

COG2431
(41:0.00014,32:0.00670,((33:0.19343,(37:0.52515,((9:1.27286,((10:0.26546,7:0.14267):0.58846,(5:1.21118,(0:0.65360,2:0.47491):0.28696):0.40328):0.14199):0.80589,((27:0.00553,28:0.02295):0.73770,52:0.55248):0.15480):0.07363):0.21893):0.12388,((43:0.0,38:0.0):0.00014,21:0.00332):0.06985):0.04791);

COG3338
(((60:0.00470,42:0.08159):0.98363,(52:0.35228,37:0.52936):0.15844):0.14415,(15:0.70725,(16:0.39582,22:0.22174):0.51620):0.15731,(18:0.51685,(63:0.00779,25:0.01831):1.27947):0.04627);

COG3730
(18:0.18386,(52:0.07669,(21:0.01890,32:0.01548):0.09287):0.63539,(16:0.49106,(63:0.00014,25:0.01650):0.38419):0.13805);

COG3719
(45:0.79474,(16:1.44268,((43:0.00016,38:0.00014):0.15570,(41:0.01481,32:0.00727):0.16049):0.49430):0.49149,(52:1.05237,19:0.87448):0.30289);

COG1251
(21:0.00111,(43:0.00014,38:0.00014):0.00014,(((39:0.00015,35:0.00108):0.48414,((23:1.05881,20:0.78320):0.19128,((19:0.27225,(16:0.08568,22:0.06157):0.22237):0.26783,(18:0.34705,(55:0.00110,58:0.00014):0.43653):0.10173):0.23642):0.44866):0.33063,(41:0.00015,32:0.00333):0.01912):0.02432);

COG2215
(45:0.54943,16:0.27463,((52:0.69877,33:0.51112):0.57470,(48:1.51745,(3:0.72402,(53:0.39397,(21:0.00014,(43:0.00015,38:0.00014):0.04221):0.18222):0.49893):0.56050):0.30526):0.36806);

COG0183
((54:0.64090,(63:0.06195,25:0.01421):0.37160):0.07859,(50:0.25458,36:0.54409):0.08217,((17:0.55118,((10:0.03461,7:0.02292):0.34092,(3:0.27053,8:0.25423):0.29095):1.27224):0.16100,(60:0.02057,42:0.02219):0.46329):0.05707);

COG1315
((13:0.71157,37:1.25268):0.13053,18:0.82311,((48:0.59837,54:0.85593):0.23606,23:1.65985):0.12948);

COG0131
((20:0.58142,19:0.26528):0.07527,((((((13:1.19349,(5:0.85017,(0:0.10082,2:0.33577):0.32280):0.18115):0.18540,(3:0.52445,8:0.39181):0.09933):0.08347,4:0.53636):0.13414,(12:0.31892,(26:0.10751,(39:0.0,35:0.0):0.04944):0.33739):0.19914):0.05120,11:0.76768):0.06106,((22:0.13191,(45:0.20436,16:0.04958):0.05839):0.25855,((17:0.12717,15:0.09595):0.40230,(53:0.07836,((27:0.0,28:0.0):0.26451,51:0.09938):0.11089):0.21291):0.15305):0.07932):0.11950,((47:0.43555,(49:0.44887,(52:0.20482,(37:0.28416,(40:0.53903,(33:0.13344,(((43:0.0,38:0.0):0.00548,21:0.00015):0.01727,(41:0.00014,32:0.00274):0.02443):0.07568):0.10028):0.05421):0.06803):0.07792):0.17051):0.32524,(((55:0.0,58:0.0):0.57566,(24:0.12210,18:0.10278):0.25934):0.11320,((23:0.35800,(63:0.02486,25:0.02891):0.24906):0.09988,14:0.46126):0.03781):0.12431):0.03752);

COG0259
((47:0.76239,(19:0.32827,(45:0.07273,(22:0.19202,16:0.11956):0.11453):0.21657):0.17438):0.25073,(11:0.47908,(37:0.22648,(33:0.14079,((41:0.00015,32:0.00444):0.05987,((43:0.0,38:0.0):0.00439,21:0.00014):0.02929):0.09203):0.14154):0.44172):0.09139,(((39:0.0,35:0.0):0.21842,26:0.21584):0.62445,((27:0.00665,28:0.00251):0.55149,(17:0.37068,15:0.31878):0.10397):0.09242):0.05957);

COG1597
((6:0.97251,((17:0.91749,(35:1.07535,31:0.85503):0.21367):0.18682,(23:0.26712,50:0.29404):0.66353):0.15551):0.09092,(51:0.43760,(33:0.17562,(41:0.09590,((43:0.0,38:0.0):0.00014,21:0.01208):0.04902):0.20112):0.31975):0.66401,(13:0.85887,(22:1.17886,19:1.55148):0.40404):0.13744);

COG3513
(52:0.25037,28:0.23298,(49:0.69938,(25:0.35349,34:0.32496):1.39572):0.46590);

COG0787
(((29:0.05371,36:0.07674):0.58087,(45:0.63157,(19:0.57902,22:0.54028):0.06895):0.18801):0.36932,((33:0.31004,52:0.32900):0.27492,(53:0.64434,(47:0.49794,(27:0.01110,28:0.00014):0.60188):0.11045):0.07867):0.34655,((20:0.83337,(54:0.99869,49:1.30941):0.17109):0.16730,((60:0.02212,42:0.04561):0.80723,(((17:0.29190,15:0.32426):0.46418,((12:0.53228,(26:0.10725,(39:0.0,35:0.0):0.07304):0.48643):0.27175,(48:0.59624,11:0.87506):0.21574):0.17025):0.09012,(18:0.43404,((34:0.29206,(31:0.35655,14:0.38065):0.05532):0.28958,(63:0.06066,25:0.05727):0.42600):0.12428):0.34950):0.13307):0.04728):0.08921);

COG0574
(43:0.00014,38:0.00109,(21:0.00014,((33:0.08876,(37:0.19861,(51:0.17015,(47:0.27731,((27:0.00158,28:0.00610):0.19903,(53:0.21477,((20:0.29210,17:0.25563):0.07104,((60:0.00611,42:0.00016):0.29138,((31:1.83692,((10:0.02389,7:0.01884):0.23795,(3:0.23123,4:0.50978):0.07777):0.11811):0.09604,(49:2.98304,(48:0.94364,(((50:0.27325,(19:0.20019,(16:0.08793,(45:0.09854,22:0.16049):0.03451):0.12892):0.11006):0.05518,(29:0.03687,36:0.02421):0.47695):0.06092,(13:0.19643,((6:0.10381,1:0.10861):0.25014,26:1.03396):0.12758):0.02280):0.17831):0.55811):0.74892):0.34730):0.06091):0.21025):0.05660):0.05316):0.05187):0.05171):0.13836):0.07470,(41:0.00014,32:0.00218):0.01894):0.00765):0.00109);

COG0463
(54:1.16703,(59:1.28818,(60:0.00014,42:0.06290):0.77497):0.33367,(37:1.24618,62:1.32932):0.10118);

COG0733
(((55:0.0,58:0.0):0.59267,(63:0.00973,25:0.00824):0.42330):0.25775,(48:0.94373,50:0.47214):0.38296,((((57:0.0,46:0.0):0.00205,44:0.00014):0.20803,(56:0.04902,61:0.07377):0.22052):0.95420,(3:0.74860,(20:0.62625,(10:0.04430,7:0.02304):0.63348):0.54656):0.12698):0.13723);

COG4967
((27:0.06288,28:0.01986):1.01050,51:1.00580,(37:1.00725,(33:1.24141,((41:0.00016,32:0.03641):0.27941,((43:0.0,38:0.0):0.01739,21:0.00014):0.06838):0.51973):0.50236):0.32349);

COG0106
((17:0.18231,15:0.24927):0.24008,(((51:0.33056,(53:0.22069,(27:0.01524,28:0.00014):0.18592):0.08697):0.14235,(19:0.37646,(16:0.05734,(45:0.05795,22:0.10062):0.07698):0.18972):0.17107):0.22222,(23:0.43971,(63:0.06025,25:0.07957):0.34962):0.19514):0.07240,((24:0.24279,18:0.20696):0.41716,(((4:0.50871,(3:0.44584,8:0.44774):0.15363):0.21087,(11:0.64562,(12:0.19235,(26:0.10705,(39:0.00014,35:0.00015):0.06588):0.17586):0.55545):0.11689):0.10314,((47:0.87288,(49:0.51415,(40:0.50177,((33:0.12896,((41:0.00387,32:0.00376):0.04601,((43:0.0,38:0.0):0.01068,21:0.00456):0.00743):0.09159):0.10051,(52:0.16334,37:0.24293):0.08390):0.13655):0.06759):0.10597):0.30149,((13:1.07466,(20:0.47540,(5:0.77524,(0:0.37366,2:0.38465):0.55149):0.50963):0.12171):0.12083,((55:0.0,58:0.0):1.12406,14:0.54224):0.13013):0.09494):0.08021):0.05707):0.06890);

COG2120
((10:0.08622,7:0.15098):0.60167,(33:1.64917,(55:0.0,58:0.0):1.26398):0.01733,((21:0.96718,(45:1.41825,16:1.09919):0.08382):0.25973,(0:0.79344,2:0.67669):0.36841):0.23939);

COG4838
(24:0.11721,18:0.32271,((63:0.01952,25:0.01114):0.24943,(55:0.0,58:0.0):0.45833):0.05294);

COG2894
(((13:0.56265,(17:0.18906,15:0.32413):0.20679):0.07327,((23:0.15712,50:0.15990):0.15505,(18:0.05444,(24:0.12423,(63:0.01867,25:0.01107):0.24033):0.09824):0.25233):0.10203):0.06358,11:0.39426,(((60:0.00016,42:0.01047):0.44604,((16:0.18656,(45:0.11026,22:0.08717):0.08942):0.15900,(47:0.22661,((((40:0.16937,(33:0.04571,((43:0.0,38:0.0,21:0.0):0.01246,(41:0.00015,32:0.00360):0.01404):0.03515):0.01134):0.09304,37:0.12975):0.04076,((27:0.0,28:0.0):0.13354,53:0.20290):0.05429):0.07202,51:0.11776):0.09044):0.08448):0.27291):0.16566,20:0.45756):0.02851);

COG1278
((29:0.04852,36:0.00014):0.68556,(11:0.39320,34:0.10489):0.04442,((20:0.48952,(50:0.41192,(27:0.01318,28:0.00014):0.28353):0.11685):0.12432,18:0.00015):0.14048);

COG4192
(41:0.00016,32:0.00412,(37:1.00539,52:0.62476):0.61096);

COG0368
(11:1.13947,51:0.77679,((15:0.52234,17:0.57704):0.73369,(((37:0.69463,53:0.39664):0.36428,(16:0.68404,(45:0.61991,22:0.65565):0.16568):0.26701):0.26623,((((39:0.0,35:0.0):1.38154,(((6:0.43617,1:0.47137):0.56273,4:1.51567):0.08317,(((10:0.27698,7:0.16875):0.72725,(0:0.50745,2:0.49633):0.81695):0.06189,((9:1.52969,5:0.67418):0.48410,(8:1.11545,3:0.69662):0.40840):0.05391):0.10778):0.30462):0.13923,(18:1.14004,50:0.97796):0.28571):0.12369,((((43:0.0,38:0.0):0.00016,21:0.00403):0.11026,(41:0.00786,32:0.00863):0.08101):0.57168,(23:0.96550,(63:0.04184,25:0.06043):0.97141):0.15227):0.13681):0.10901):0.10820):0.13055);

COG1610
((27:0.02526,28:0.00014):0.35762,(53:0.28677,(51:0.53598,37:0.22440):0.14220):0.01564,(47:0.36333,((16:0.22258,(45:0.28838,22:0.18469):0.16499):0.44390,((13:0.32550,((23:0.10923,50:0.26877):0.21594,((63:0.0,25:0.0):0.21627,(24:0.18121,18:0.08816):0.11359):0.29784):0.12708):0.07438,(49:0.64434,((39:0.0,35:0.0):0.44672,12:0.38665):0.26086):0.06350):0.21233):0.09106):0.10343);

COG1658
((23:0.28454,50:0.12316):0.38279,(18:0.33450,(63:0.04656,25:0.01169):0.46683):0.07691,((14:0.19500,(31:0.18791,34:0.17554):0.17730):0.21204,((30:0.57975,62:0.33536):0.41030,(54:0.60070,((6:0.17437,1:0.35305):1.07274,(20:1.11577,((10:0.05670,7:0.04647):0.43728,(8:0.63609,3:0.92421):0.21257):0.54118):0.19555):0.56850):0.25803):0.19834):0.17199);

COG1478
(12:0.46034,((39:0.0,35:0.0):0.11864,26:0.10617):0.35633,(4:0.53600,((3:0.46375,8:0.34322):0.25405,(34:0.95737,((57:0.00015,(46:0.00014,44:0.00366):0.00018):0.29090,(56:0.06534,61:0.07015):0.20059):0.96745):0.21627):0.19970):0.35736);

COG4465
(24:0.04215,(63:0.00354,25:0.00015):0.18658,(18:0.11628,((55:0.0,58:0.0):0.38793,((31:0.25965,34:0.09779):0.61600,(23:0.22173,50:0.20420):0.27429):0.04915):0.07064):0.04140);

COG3314
(43:0.00014,38:0.00015,((41:0.0,32:0.0):0.10720,(22:1.32865,(24:0.60128,23:0.97888):1.08756):0.80474):0.04387);

COG2078
((9:0.72995,20:0.53911):0.05817,4:1.21302,((23:0.59273,13:0.25939):0.51770,((8:0.38674,((3:0.37340,(10:0.04182,7:0.02181):0.24290):0.07463,(0:0.21791,2:0.13116):0.67079):0.01264):0.04683,(6:0.11430,1:0.13731):0.62386):0.06899):0.03820);

COG4531
(37:0.58932,(51:0.70554,(45:0.36102,22:0.30427):0.41274):0.09993,(52:0.60445,((41:0.0,32:0.0):0.03761,((43:0.0,38:0.0):0.00398,21:0.00541):0.08695):0.33653):0.14780);

COG1105
((30:1.69641,((53:0.56653,11:0.50668):0.14723,(51:0.61377,(37:0.40281,(33:0.34658,52:0.44236):0.22542):0.15799):0.17892):0.28872):0.08650,(39:0.0,35:0.0):1.23706,((54:0.66206,(18:0.44099,(24:0.18683,14:0.71105):0.17133):0.20815):0.26187,13:1.21097):0.06053);

COG1113
(45:0.42802,(63:0.01516,25:0.00903):0.32478,(18:1.53050,34:0.70254):0.00985);

COG0465
((20:0.53558,13:0.41368):0.12701,((26:0.09651,(39:0.00014,35:0.00123):0.00015):0.75581,((59:0.66265,(30:0.48253,62:0.59046):0.27295):0.19887,((14:0.32199,(31:0.18013,34:0.19538):0.14226):0.17255,((63:0.00979,25:0.00998):0.19312,(18:0.23250,(55:0.00015,58:0.00122):0.35366):0.08967):0.15152):0.12842):0.07331):0.03814,(54:0.69256,(((57:0.00014,(46:0.0,44:0.0):0.00014):0.13436,(56:0.02546,61:0.03294):0.10271):0.68596,(((29:0.00805,36:0.02450):0.46073,(19:0.22404,(45:0.06555,(22:0.13675,16:0.07661):0.04242):0.17636):0.08538):0.10738,((51:0.23542,(47:0.30608,(37:0.11881,(52:0.21605,(33:0.04972,(40:0.16137,((41:0.0,32:0.0):0.00585,((43:0.0,38:0.0):0.00142,21:0.00014):0.01640):0.01756):0.01698):0.07999):0.05354):0.13932):0.05260):0.10346,(53:0.32313,(27:0.00263,28:0.00016):0.27438):0.12734):0.07027):0.13684):0.06650):0.04842);

COG0731
(4:0.68462,1:0.57562,(8:0.60001,((5:0.78884,((49:0.63348,(60:0.00014,42:0.03518):0.58507):0.17500,((17:0.34765,15:0.40906):0.76757,(23:0.39943,13:0.55574):0.32031):0.26722):1.61378):0.15806,(9:0.51440,(0:0.14655,2:0.07824):0.27838):0.20404):0.14194):0.14089);

COG2908
(47:0.63868,(33:0.18471,((41:0.00426,32:0.00687):0.11187,((43:0.0,38:0.0):0.00750,21:0.00346):0.05506):0.15922):0.25394,((((49:1.25580,(60:0.00014,42:0.05069):0.98104):0.52578,(13:1.30407,(16:0.13061,(19:0.50680,22:0.25919):0.06540):0.69800):0.31093):0.75364,(52:0.36343,(27:0.00218,28:0.00932):0.36032):0.13259):0.07173,37:0.41900):0.04468);

COG4897
(63:0.07986,25:0.00014,(24:0.70071,(55:0.0,58:0.0):0.89192):0.58580);

COG2125
(((5:0.51043,(6:0.07230,1:0.07979):0.63821):0.20212,8:0.35474):0.05315,(9:0.90402,(0:0.12745,2:0.24218):0.35505):0.00016,(4:0.69727,(3:0.18476,(10:0.03137,7:0.05909):0.36148):0.13473):0.08721);

COG4716
(14:0.22342,34:0.27399,((55:0.0,58:0.0):0.24433,(50:0.41023,(63:0.00016,25:0.00346):1.09261):0.15459):0.12920);

COG1179
((33:0.09927,((21:0.00012,(43:0.00361,38:0.00014):0.01068):0.04299,(41:0.00015,32:0.00355):0.02479):0.09833):0.17294,(37:0.25844,52:0.31812):0.04455,((47:0.76397,(53:0.42743,(27:0.00016,28:0.01490):0.46808):0.15219):0.10454,(((49:0.36165,(60:0.02568,42:0.02377):0.65605):0.52283,((18:0.11940,(24:0.05269,(55:0.0,58:0.0):0.32139):0.06274):0.43971,(23:0.17337,50:0.27461):0.26232):0.26177):0.48734,51:0.30648):0.16322):0.03664);

COG2966
(8:1.65950,((12:0.90441,(39:0.00014,35:0.00186):0.59045):0.61661,(49:1.10870,(37:0.29706,(52:0.29320,(33:0.20183,((41:0.00371,32:0.01341):0.10094,(21:0.01024,(43:0.00014,38:0.00015):0.01755):0.06511):0.12644):0.24823):0.13450):0.51666):0.27755):0.08706,((((18:0.48431,(63:0.00016,25:0.00357):0.52216):0.11088,31:0.80466):0.13657,47:1.24884):0.07375,23:0.67024):0.23365);

COG0565
(((27:0.00014,28:0.00014):0.77109,((52:0.33496,(33:0.27513,37:0.25330):0.11170):0.15796,(47:0.63283,(51:0.37299,53:0.71726):0.13208):0.11724):0.11992):0.22602,((29:0.63372,(19:0.61889,(22:0.13870,(45:0.20007,16:0.21569):0.14896):0.26887):0.12560):0.41719,((9:0.87451,(0:0.22833,2:0.19763):0.34935):0.53317,(4:0.91214,(8:0.55401,(3:0.51464,(6:0.33191,1:0.24125):0.65032):0.15827):0.17390):0.10437):0.27116):0.13469,(11:0.80765,(15:0.50041,17:0.36077):0.29984):0.11315);

COG2940
(((57:0.0,46:0.0):0.00014,44:0.00451):0.50149,61:0.05200,((53:0.60209,47:0.34390):1.30940,56:0.06182):0.05449);

COG3883
(24:0.68779,18:0.83318,(31:0.32814,34:0.35719):0.71159);

COG4460
(16:1.40107,51:0.50471,(41:0.00014,32:0.05373):0.38737);

COG2274
((23:0.61078,14:0.64606):0.08550,((22:0.91688,(16:0.99930,(27:0.00084,28:0.00455):0.58433):0.10419):0.25701,(18:0.66469,19:0.95025):0.23769):0.29203,(24:0.72088,(59:1.13186,(30:1.41415,62:0.95890):0.30515):0.44157):0.35050);

COG5517
(53:1.81154,(43:0.0,38:0.0):0.00016,21:0.00556);

COG2021
(4:0.73767,(16:0.41433,((27:0.00502,28:0.02077):0.21175,(51:0.24397,53:0.35398):0.06920):0.39141):0.15409,((8:1.39723,((26:0.08000,(39:0.00014,35:0.00271):0.10368):0.71242,(55:0.0,58:0.0):1.18545):0.09093):0.11135,(11:0.94142,(52:0.44002,(63:0.00057,25:0.00479):0.51429):0.18049):0.13817):0.10666);

COG4555
((13:0.99404,48:1.04449):0.27469,24:0.23618,(47:0.57811,(11:0.73677,23:0.39480):0.09152):0.21349);

COG0369
(37:0.30058,(28:0.39583,(40:0.57944,(33:0.14980,(((43:0.0,38:0.0):0.00439,21:0.00274):0.02763,(41:0.00979,32:0.01082):0.04510):0.10195):0.10004):0.08963):0.13875,(47:0.58567,(((51:0.42310,19:0.45427):0.56755,(45:1.44759,((57:0.0,46:0.0,44:0.0):0.45803,(56:0.13793,61:0.12623):0.37234):0.58471):0.33325):0.31812,((55:0.0,58:0.0):0.55174,18:0.22018):0.15408):0.08654):0.13620);

COG3276
((52:0.64013,((41:0.00496,32:0.00819):0.10451,((43:0.0,38:0.0):0.00701,21:0.00919):0.05540):0.31220):0.28630,51:0.44660,((50:0.65861,(20:0.85721,(49:0.77994,((6:0.24320,1:0.21582):0.70808,(0:0.45485,2:0.55813):0.69821):1.05947):0.35900):0.21628):0.44343,22:0.53060):0.14547);

COG0686
(((12:0.22001,(26:0.08340,(39:0.00016,35:0.00251):0.07233):0.23221):0.17292,11:0.36293):0.06302,(24:0.25960,(63:0.02274,25:0.02788):0.26692):0.13044,((37:0.25195,(22:0.19825,19:0.34165):0.08352):0.15374,((17:0.25831,15:0.22399):0.08954,(14:1.74678,(60:0.01246,42:0.00014):0.84195):0.13645):0.15138):0.04618);

COG0483
(54:1.89003,((63:0.06160,25:0.03161):0.54521,((34:0.51840,(14:0.75725,31:0.35155):0.12746):0.68916,(24:0.14529,18:0.56763):0.13864):0.06165):0.21692,(11:1.34168,((4:1.05344,13:0.50354):0.21157,(((8:0.75750,(10:0.06092,7:0.27161):0.63953):0.24723,((9:0.89166,(0:0.49781,2:0.39313):0.60114):0.29895,(5:1.02741,49:1.58345):0.19375):0.26152):0.26453,(20:0.81884,((53:0.52820,51:0.31151):0.11114,(47:0.66912,(((33:0.10654,((43:0.0,21:0.0):0.00016,(41:0.00014,32:0.00984):0.02332):0.06023):0.07630,(37:0.28426,52:0.30025):0.04895):0.05925,(40:0.64586,(29:0.13117,36:0.02974):1.46746):0.27961):0.14581):0.05595):0.29135):0.09997):0.12971):0.09067):0.24198);

COG3969
(14:0.55291,(63:0.07148,25:0.01497):0.33908,(34:0.68746,(41:0.71924,(53:0.20301,51:0.17898):0.50111):0.47167):0.18149);

COG2849
(33:0.28543,41:0.34200,(24:1.00668,(51:1.16736,(49:0.63600,(27:0.00730,28:0.01101):1.44400):0.09162):0.10822):0.54426);

COG0184
(((47:0.29495,((40:0.33107,(59:0.58125,62:0.24551):0.31637):0.14264,(((27:0.0,28:0.0):0.28081,((33:0.08404,(52:0.18189,((41:0.0,32:0.0):0.01142,((43:0.0,38:0.0):0.00952,21:0.00015):0.00880):0.03121):0.00922):0.11508,(37:0.15082,51:0.19524):0.02385):0.11298):0.03341,53:0.20549):0.03758):0.00016):0.01510,((29:0.00016,36:0.01767):0.29603,((16:0.10759,22:0.12349):0.06549,(45:0.12240,19:0.11686):0.03369):0.04239):0.09820):0.06842,((((23:0.20331,50:0.10348):0.11014,((14:0.06022,(31:0.02060,34:0.03071):0.07523):0.18199,((24:0.06329,18:0.06125):0.09468,((63:0.0,25:0.0):0.07984,(55:0.0,58:0.0):0.10786):0.04451):0.07334):0.10228):0.03733,20:0.51720):0.00015,(((((57:0.0,46:0.0,44:0.0):0.01882,(56:0.0,61:0.0):0.00015):0.35840,(17:0.21570,15:0.24436):0.17760):0.08248,(30:0.65644,13:0.15291):0.10635):0.05601,((49:0.36050,(60:0.01845,42:0.02005):0.23341):0.08551,(48:0.46801,54:0.25232):0.08792):0.04828):0.06585):0.05165,((11:0.46176,((6:0.11506,1:0.11675):0.38722,(4:0.71769,((8:0.34812,(10:0.01110,7:0.00764):0.19071):0.09169,((5:0.34104,(9:0.23004,(0:0.14414,2:0.09335):0.17721):0.18554):0.10835,3:0.15451):0.01040):0.06867):0.21520):0.80652):0.10675,(12:0.22633,((39:0.0,35:0.0):0.01437,26:0.04721):0.20589):0.11579):0.02664);

COG4034
(0:0.19385,2:0.43156,(5:1.00313,9:0.69837):0.47742);

COG0533
(((11:0.61748,(12:0.28265,((39:0.0,35:0.0):0.06015,26:0.11562):0.36691):0.31776):0.22043,(13:0.48790,(((23:0.15919,50:0.16514):0.26569,((14:0.20512,(31:0.08063,34:0.16587):0.06444):0.30121,((55:0.0,58:0.0):0.31979,(18:0.20426,(24:0.18471,(63:0.00011,25:0.02763):0.20580):0.05850):0.06293):0.07554):0.18021):0.10247,(17:0.23009,15:0.19096):0.40667):0.04148):0.02776):0.08853,(((29:0.05016,36:0.06657):0.47984,(19:0.54857,(16:0.18459,(45:0.19767,22:0.17686):0.06366):0.16637):0.14315):0.32415,(((49:0.37904,(60:0.02589,42:0.02271):0.37872):0.60303,(59:0.63983,(62:0.57833,30:0.65628):0.36449):0.11493):0.18476,((20:0.49366,((53:0.28223,(27:0.00556,28:0.00016):0.32794):0.11310,((47:0.37940,(51:0.23986,(52:0.18039,(37:0.19047,(33:0.07689,((21:0.00284,(43:0.00016,38:0.00284):0.00015):0.02716,(41:0.00280,32:0.00573):0.01534):0.04695):0.08729):0.05812):0.06488):0.04360):0.07621,40:0.58329):0.09531):0.29399):0.03096,(4:0.82074,((((5:0.59427,(9:0.53817,(0:0.18387,2:0.17971):0.22059):0.09064):0.25376,(6:0.19686,1:0.26122):0.38593):0.05474,(8:0.35427,3:0.42753):0.13957):0.06364,(10:0.03546,7:0.03846):0.28426):0.08707):0.90556):0.02698):0.05617):0.06126,(((57:0.0,46:0.0,44:0.0):0.20859,(56:0.05810,61:0.05673):0.24980):0.56099,(54:0.49997,48:0.62645):0.22558):0.15011);

COG0767
(((27:0.0,28:0.0):0.51217,(37:0.12364,(52:0.21603,(33:0.09534,((43:0.0,38:0.0,21:0.0):0.00698,(41:0.0,32:0.0):0.03595):0.11692):0.08005):0.05352):0.27204):0.54156,((22:0.29927,(45:0.33001,16:0.27678):0.12809):0.65094,(49:0.56049,(60:0.01254,42:0.01765):0.66189):0.31882):0.61200,((29:0.04958,36:0.03806):0.46691,15:1.03801):0.22866);

COG1183
(18:0.65684,50:0.79401,(4:1.58582,((((47:0.46780,(53:0.42000,(27:0.00015,28:0.00014):0.40985):0.22815):0.44905,(54:2.01689,((29:0.04708,36:0.01207):0.71400,(26:0.08545,(39:0.00336,35:0.00015):0.17484):0.83510):0.14985):0.28709):0.24428,(49:0.49422,(60:0.01377,42:0.00252):0.39463):0.32235):0.14749,(8:0.96508,(3:0.60744,(((57:0.0,46:0.0,44:0.0):0.16619,(56:0.04398,61:0.01800):0.15364):0.91561,(24:0.86540,12:1.16514):0.18111):0.26170):0.11548):0.25146):0.18470):0.15312);

COG2353
((39:0.0,35:0.0):1.63183,11:0.84497,((16:0.32261,22:0.45873):0.72211,((((49:0.51797,(60:0.02900,42:0.01996):0.47420):0.11100,(27:0.00167,28:0.02186):0.95854):0.13412,((55:0.0,58:0.0):0.58499,(63:0.00960,25:0.00014):0.31774):0.10008):0.10767,(37:0.43038,((43:0.0,38:0.0,21:0.0):0.08266,(33:0.09678,51:0.15361):0.03970):0.22655):0.27752):0.14565):0.26578);

COG2082
((((0:0.31461,(5:0.61890,2:0.36448):0.09318):0.43818,(4:0.90654,(3:0.28606,8:0.50589):0.16176):0.11906):0.09999,((23:0.27767,50:0.20158):0.10055,(41:0.45440,(63:0.01342,25:0.01950):0.23218):0.20880):0.27204):0.09461,(6:0.45878,1:0.52775):0.39156,(53:0.91397,((16:0.09692,22:0.04800):0.20700,((45:0.11767,51:0.11202):0.07189,(12:0.15545,(39:0.0,35:0.0):0.32127):0.11670):0.07027):0.43092):0.17260);

COG1461
(13:0.84867,(12:1.23428,11:0.63666):0.22373,((23:0.26563,50:0.22890):0.29224,((59:0.56308,(30:0.68446,62:0.59720):0.40558):0.25997,((31:0.13694,34:0.10284):0.34294,((55:0.0,58:0.0):0.34760,(24:0.26502,18:0.37605):0.07387):0.10008):0.08809):0.07337):0.04811);

COG1180
((63:0.0,25:0.0):0.38048,14:0.46449,(((53:0.49839,51:0.75997):1.22893,(20:0.32681,((39:0.0,35:0.0):0.84427,((0:0.16285,2:0.09685):0.28277,(6:0.24127,1:0.17542):0.25861):0.38836):0.13435):1.28978):0.66149,((55:0.0,58:0.0):0.53041,(52:0.06062,(33:0.13094,37:0.19783):0.11345):0.45410):0.11806):0.05081);

COG1798
((10:0.08650,7:0.05432):0.23526,(3:0.34033,((9:1.19864,(6:0.26499,1:0.40612):0.63408):0.28173,(5:0.84028,(0:0.34942,2:0.30371):0.33802):0.20285):0.28045):0.11055,(4:0.72750,8:0.44259):0.10433);

COG3175
((19:0.60604,((29:0.05587,36:0.07328):0.81296,(53:0.51262,51:0.57375):0.51130):0.13443):0.15322,16:0.27107,(22:0.42813,45:0.26964):0.09684);

COG1890
((10:0.03024,7:0.02118):0.39628,((6:0.06388,1:0.16261):1.00516,(3:0.70356,(4:0.90349,8:0.40189):0.22038):0.02057):0.04036,(5:0.66185,(9:0.48126,(0:0.25801,2:0.16952):0.22545):0.09909):0.10716);

COG4606
((55:0.0,58:0.0):0.49004,(24:0.23368,18:0.20929):0.08188,(49:0.47359,(37:0.59771,(31:0.89212,((27:0.01975,28:0.02670):0.51230,(33:0.44725,45:0.28404):0.06158):0.18654):0.10362):0.07589):0.05510);

COG0199
((17:0.13093,15:0.13451):0.31645,((29:0.07082,36:0.06182):0.46683,(19:0.15253,(16:0.15208,(45:0.12754,22:0.12599):0.03449):0.08410):0.14720):0.09451,(((((37:0.08739,(40:0.12998,(33:0.08462,(52:0.04232,((43:0.0,38:0.0,21:0.0):0.00014,(32:0.00014,41:0.00014):0.01781):0.02288):0.01397):0.01012):0.04838):0.16368,51:0.17525):0.13825,(47:0.33882,(27:0.0,28:0.0):0.26173):0.04168):0.06829,53:0.16646):0.07621,((11:0.34639,31:0.12756):0.09053,(((57:0.0,46:0.0,44:0.0):0.05878,(56:0.00016,61:0.01757):0.07875):0.38895,((20:0.71200,(((((((5:0.31796,(9:0.23748,(0:0.06968,2:0.12186):0.22286):0.07663):0.19893,(3:0.47982,(8:0.49837,(10:0.00015,7:0.00014):0.49978):0.08094):0.16953):0.12165,((6:0.04290,1:0.00014):0.28947,4:0.78594):0.33672):0.84357,(30:0.21025,62:0.13366):0.08340):0.06550,18:0.09426):0.05694,(13:0.27094,(23:0.07543,50:0.01674):0.18857):0.11708):0.02780,(26:0.35951,(59:0.22563,(49:0.00015,(60:0.01685,42:0.00014):0.10871):0.16433):0.06519):0.08627):0.14419):0.02659,(54:0.25119,48:0.33756):0.12397):0.25007):0.06589):0.11258):0.05745);

COG1383
((6:0.08047,1:0.13815):0.68637,(10:0.01418,7:0.00014):0.26073,((8:0.44485,(0:0.34087,2:0.33335):0.39062):0.10717,((4:0.47649,5:0.33229):0.17712,(9:0.31369,3:0.36682):0.08356):0.09695):0.07971);

COG1466
((49:0.99791,(60:0.00014,42:0.04548):1.02234):0.75525,(((((53:0.43402,(27:0.00275,28:0.00014):0.50142):0.19277,(51:0.42065,47:0.80885):0.09357):0.16230,(((52:0.37510,40:1.15471):0.23657,(33:0.17069,((43:0.0,38:0.0):0.04483,(41:0.0,32:0.0):0.05955):0.13485):0.19653):0.14571,37:0.42109):0.50659):0.48392,(11:1.18814,(12:0.54273,(26:0.13057,(39:0.00291,35:0.00015):0.05488):0.45267):0.85360):0.31911):0.18478,((29:0.06696,36:0.06295):1.27342,(19:0.95873,(22:0.50500,(45:0.28075,16:0.34194):0.21866):0.48252):0.30044):0.34110):0.20922,(((54:1.05022,48:0.95282):0.58452,(((23:0.56863,50:0.53355):0.62626,(17:1.40363,((14:0.45192,(31:0.30631,34:0.28450):0.40047):0.55235,((55:0.00265,58:0.00015):0.69941,(18:0.64157,(24:0.43069,(63:0.02073,25:0.00752):0.44069):0.08234):0.11085):0.13356):0.11687):0.08173):0.07341,(59:0.96205,(30:1.20541,62:1.26393):0.41170):0.22949):0.11544):0.08534,(((57:0.0,46:0.0,44:0.0):0.31870,(56:0.11027,61:0.15262):0.55473):1.30911,(13:1.09572,20:1.21684):0.16232):0.16647):0.06470);

COG3460
(53:0.33455,(18:1.45112,11:0.63319):0.36110,(22:0.15987,(21:0.25953,12:0.24007):0.03791):0.06329);

COG1048
((33:0.18335,(41:0.00148,32:0.00510):0.13221):0.23215,(19:0.23809,(16:0.08463,(45:0.10766,22:0.10305):0.03207):0.19961):0.07892,((47:0.29627,(26:0.09075,(39:0.0,35:0.0):0.04762):0.31993):0.09463,((11:0.33884,(14:0.48863,((24:0.12815,18:0.14182):0.06167,((63:0.00480,25:0.01671):0.16012,(55:0.0,58:0.0):0.20772):0.04280):0.16439):0.10190):0.09377,(((5:0.48126,(6:0.11795,1:0.09951):0.28909):0.13084,(((20:0.18941,(23:0.45017,4:0.77519):0.20600):1.38979,(37:0.09238,(27:0.01277,28:0.01027):0.18983):0.68158):0.14520,(9:0.38009,(0:0.22591,2:0.19082):0.32270):0.08001):0.04119):0.07863,(29:0.06248,36:0.07246):0.40496):0.05037):0.05019):0.05543);

COG0220
(20:1.11781,((((62:0.60180,59:0.65162):0.05887,((23:0.27007,50:0.29899):0.50395,(((24:0.25775,((14:0.26165,(31:0.11100,34:0.13598):0.06836):0.15827,(63:0.01480,25:0.01855):0.22929):0.04713):0.04345,(55:0.01246,58:0.00016):0.49938):0.05702,18:0.28560):0.14310):0.31346):0.09073,30:0.67976):0.34105,(13:1.33744,(49:1.13969,(60:0.03074,42:0.04183):0.78133):0.58901):0.07952):0.09970,(((11:1.28040,(17:0.39730,15:0.30201):0.89578):0.25994,((57:0.0,46:0.0,44:0.0):0.27165,(56:0.09255,61:0.07357):0.23445):1.40947):0.04861,((((53:0.38323,(27:0.00961,28:0.00130):0.29742):0.09349,((48:0.58523,(26:0.20355,(39:0.0,35:0.0):0.26732):0.70959):0.22170,12:0.59109):0.13576):0.10856,((51:0.33512,((37:0.15898,52:0.43156):0.09564,(40:0.67141,(33:0.11280,(((43:0.0,38:0.0):0.00354,21:0.00014):0.03010,(41:0.00349,32:0.00352):0.02327):0.07380):0.05185):0.06500):0.14976):0.10719,47:0.55241):0.06255):0.44876,((29:0.16923,36:0.10626):0.97165,(19:0.52256,(45:0.19006,(22:0.33917,16:0.22712):0.09264):0.53881):0.30149):0.09510):0.25854):0.14695);

COG0516
(((52:0.30966,(51:0.22787,(47:0.27292,(53:0.19913,(27:0.00125,28:0.00261):0.17770):0.06106):0.02846):0.05639):0.05336,(54:0.46579,(57:0.26529,56:0.24581):0.26304):0.12849):0.05669,(19:0.22732,(22:0.03762,(16:0.07079,45:0.10669):0.04710):0.20287):0.19278,(11:0.41710,((49:0.31019,(50:0.23352,18:0.23302):0.07337):0.02986,((13:0.24338,20:0.15294):0.07423,((9:1.11009,(4:0.51574,((8:0.29405,3:0.22964):0.05243,((10:0.03114,7:0.02699):0.21924,(6:0.06240,1:0.09099):0.34284):0.05478):0.06337):0.06631):0.10857,(40:1.40608,(17:0.12123,15:0.05529):1.17842):0.26969):0.08971):0.04452):0.06456):0.04126);

COG0579
(6:0.46850,(9:1.49404,(16:0.48656,19:0.59692):0.32186):0.26931,((((17:0.21578,15:0.19678):0.32815,((45:0.25602,22:0.23715):0.27672,(37:0.32862,(41:0.00667,32:0.00015):0.41991):0.09008):0.14217):0.41830,((49:0.49265,(60:0.00420,42:0.00014):0.39310):0.51753,((27:0.00413,28:0.00163):0.36248,(((53:0.30127,47:0.52911):0.15306,18:0.34357):0.05342,(39:0.0,35:0.0):0.53406):0.04657):1.24988):0.85257):0.24749,((30:0.58578,59:0.33818):0.37229,(13:0.50984,7:0.49568):0.26911):0.42398):0.20316);

COG1816
(15:1.53844,(14:0.73186,(23:0.42947,50:0.53809):0.15254):0.07298,(((37:0.19016,((41:0.00556,32:0.00015):0.05454,((43:0.0,38:0.0):0.00274,21:0.00281):0.04431):0.15128):0.69782,(((16:0.35362,22:0.28443):0.67779,(51:0.31867,(53:0.33708,19:0.31465):0.08524):0.40788):0.16751,(48:1.42077,(56:0.21655,44:0.57669):1.07061):0.15174):0.12208):0.16626,(26:0.03516,39:0.10367):0.74061):0.10028);

COG4569
((39:0.0,35:0.0):0.48261,53:0.22063,(43:0.0,38:0.0):0.16333);

COG3635
(((6:0.21086,1:0.14219):0.46993,(9:0.81559,5:0.40193):0.20942):0.08699,(0:0.17187,2:0.16876):0.32589,((13:0.31622,(11:0.51568,20:0.32351):0.14238):0.49368,(10:0.06004,7:0.04025):0.42093):0.06640);

COG1196
(((12:0.43119,((39:0.0,35:0.0):0.10192,26:0.13274):0.33217):0.75329,(11:1.33626,((19:0.52882,(22:0.23719,(45:0.19389,16:0.18909):0.06038):0.21983):0.64575,((27:0.00015,28:0.02134):0.80157,(51:0.39321,47:0.55263):0.25003):0.19902):0.13184):0.09119):0.07007,(54:1.80877,48:1.00378):0.12546,((((23:0.47710,50:0.43273):0.44845,((31:0.31517,34:0.36344):0.49958,((55:0.0,58:0.0):0.62279,((63:0.01529,25:0.01273):0.49925,(24:0.32874,18:0.35459):0.10092):0.12264):0.12184):0.09215):0.06318,(59:0.79222,(30:0.71705,62:0.77733):0.32100):0.23097):0.10289,(13:0.95634,((((6:0.43804,1:0.43050):0.85554,(20:0.75471,(10:0.10738,7:0.09139):0.55290):0.09582):0.07365,(4:0.79350,(17:0.31856,15:0.32782):0.60353):0.22272):0.07421,3:0.83063):0.22598):0.07251):0.12151);

COG1654
(4:0.79657,((23:0.63673,((63:0.02431,25:0.00325):0.34236,(24:0.29201,18:0.35395):0.14233):0.20057):0.06025,((55:0.0,58:0.0):0.76560,((31:0.27992,34:0.40772):0.32437,(50:0.39464,14:0.82996):0.08553):0.17452):0.16183):0.18004,((11:0.97097,(51:0.53492,((37:0.32657,(33:0.13960,((41:0.00016,32:0.00273):0.03655,((43:0.0,38:0.0):0.00185,21:0.00631):0.04427):0.09134):0.22972):0.16624,(47:0.74186,52:0.65203):0.08780):0.21381):0.30668):0.21226,7:1.26555):0.08967);

COG0314
(17:0.74455,(6:0.31905,1:0.16825):0.44335,(((((63:0.04247,25:0.02960):0.67975,((55:0.0,58:0.0):0.39579,(24:0.23957,18:0.23136):0.11909):0.11447):0.23406,(12:0.83781,15:0.62501):0.20333):0.09066,((11:1.17325,((51:0.34706,(37:0.28232,(52:0.32988,(33:0.13568,((41:0.0,32:0.0):0.04091,(21:0.00560,(43:0.00014,38:0.00607):0.00649):0.03873):0.07574):0.13901):0.04017):0.11760):0.05010,(53:0.37628,(19:0.50254,(16:0.07844,(45:0.34098,22:0.25481):0.07757):0.23150):0.13619):0.04521):0.39832):0.18538,4:1.54689):0.15509):0.06045,((20:0.66865,(10:0.12409,7:0.14321):0.36180):0.14340,(((49:0.57763,(60:0.18133,42:0.06140):0.24327):1.21008,3:0.83166):0.24231,((5:0.65927,(0:0.13071,2:0.18612):0.49283):0.51457,(8:0.84284,9:1.28454):0.16851):0.26056):0.11836):0.23569):0.02465);

COG3075
(33:0.44732,((41:0.00243,32:0.00471):0.10686,((43:0.0,38:0.0):0.01478,21:0.00458):0.10924):0.43574,(52:0.53653,(4:1.40436,37:0.55727):0.23850):0.10249);

COG3028
(47:0.88349,(51:0.85127,(37:0.32621,(52:0.23807,(33:0.09048,((41:0.0,32:0.0):0.02735,(43:0.0,38:0.0,21:0.0):0.02340):0.15170):0.22023):0.09915):0.17236):0.12337,(53:0.63467,(27:0.06547,28:0.10430):0.56878):0.12229);

COG1086
(13:0.65886,(22:0.89243,16:1.07825):0.10263,((47:0.90747,(45:0.72709,(53:0.69159,(51:0.44547,(37:0.55289,(27:0.02206,28:0.01085):0.52876):0.14181):0.08832):0.07852):0.24127):0.14222,((50:0.57169,(3:0.33803,(23:0.72263,((29:0.02231,36:0.03810):0.90582,(60:0.00014,42:0.02351):0.75370):0.15942):0.29709):0.60915):0.18283,(48:1.23680,(24:0.51490,18:0.36518):0.22391):0.12267):0.08588):0.13364);

COG4810
(63:0.00786,25:0.00014,(50:0.20999,((43:0.0,21:0.0):0.00932,38:0.00014):0.51701):0.19186);

COG3753
((22:0.94654,45:0.41735):0.28162,51:0.47042,((21:0.00909,(43:0.00014,38:0.00016):0.00508):0.78981,53:0.35866):0.21080);

COG1656
(20:1.08691,(((5:1.07638,(53:0.68086,((39:0.00015,35:0.00425):0.67370,(48:2.19306,12:0.34538):0.21038):0.18704):0.57780):0.16291,(0:0.43240,2:0.23970):0.33651):0.13587,9:0.50608):0.11379,((10:0.05933,7:0.14249):0.50732,(6:0.21667,1:0.29406):0.67055):0.01745);

COG2853
(19:0.96003,(29:0.03961,36:0.05671):0.83633,(((37:0.56947,(52:0.52778,(33:0.14387,((41:0.0,32:0.0):0.03825,((43:0.0,38:0.0):0.00014,21:0.00386):0.01733):0.14139):0.24867):0.11577):0.32606,(47:0.71376,(27:0.00014,28:0.00014):0.76825):0.21913):0.13725,49:0.98726):0.18659);

COG3114
((43:0.0,38:0.0,21:0.0):0.18137,33:0.51609,(52:0.36258,(51:0.62245,37:0.53405):0.32094):0.28854);

COG3435
(41:0.00014,32:0.00289,((43:0.0,38:0.0):0.05496,(51:0.29148,(0:0.07551,2:0.41097):1.28657):0.26475):0.06627);

COG3192
(43:0.00014,38:0.00014,(21:0.00486,((51:1.17336,(24:0.60917,(63:0.00783,25:0.00014):0.14522):0.12759):0.32747,(41:0.00014,32:0.00493):0.00538):0.01951):0.00016);

COG2513
(9:0.35212,(0:0.17090,2:0.08801):0.22483,((6:0.11699,1:0.15519):0.41909,((47:0.28925,(((43:0.0,38:0.0):0.03509,(41:0.00319,32:0.00014):0.07153):0.15478,(37:0.28981,(27:0.00014,28:0.00318):0.21472):0.08719):0.06145):0.40396,((15:0.64175,((63:0.04054,25:0.04378):0.69477,((39:0.0,35:0.0):0.87888,19:0.81670):0.31895):0.61479):0.24125,(24:0.17254,18:0.15328):0.35126):0.09548):0.10323):0.10369);

COG1771
(10:0.08208,7:0.10779,(8:0.84033,3:0.90253):0.95991);

COG4890
((43:0.0,21:0.0):0.18367,(41:0.0,32:0.0):0.00015,(45:0.86466,37:0.08876):0.38163);

COG1142
(17:0.50914,15:0.33034,(13:0.63877,50:0.57375):1.38883);

COG2766
(41:0.00014,32:0.00454,((43:0.0,38:0.0,21:0.0):0.00925,(33:0.03378,(37:0.08136,(51:0.10138,(((24:0.06901,18:0.08634):0.42402,(23:0.10780,50:0.11394):0.47908):0.81079,(16:0.05447,22:0.07299):0.19021):0.13110):0.09250):0.07494):0.01465):0.00449);

COG5009
(47:0.66192,51:0.48082,((52:0.39390,(37:0.43219,(33:0.12028,(((43:0.0,38:0.0):0.00014,21:0.00218):0.03826,(41:0.00104,32:0.00226):0.02960):0.10039):0.19621):0.08810):0.27399,((53:0.48496,(27:0.0,28:0.0):0.48373):0.20875,(((29:0.03867,36:0.07436):0.58601,(19:0.62106,(45:0.24281,16:0.15864):0.31476):0.12016):0.26149,(20:0.74846,(48:0.63309,54:0.78587):0.67746):0.19168):0.17230):0.14377):0.07149);

COG1022
(4:0.82013,(48:0.76986,(17:0.40332,15:0.28040):0.38471):0.29107,(((33:0.37114,52:0.31508):0.44398,(9:0.50900,5:0.77061):0.51437):0.10514,(51:1.09676,20:0.86324):0.10718):0.08623);

COG1739
((((27:0.00951,28:0.00014):1.18637,(13:0.93082,((((33:0.21627,(((43:0.0,38:0.0):0.00014,21:0.00975):0.03811,(41:0.00957,32:0.00999):0.04193):0.26543):0.16891,(37:0.49050,52:0.48008):0.07501):0.53349,(53:0.61109,(11:0.71382,(51:0.43080,(45:0.30633,22:0.22618):0.20191):0.28021):0.21613):0.14398):0.23629,((4:0.82021,12:0.44164):0.24519,((23:0.32200,50:0.34847):0.41843,((14:0.45662,(31:0.19897,34:0.51120):0.24037):0.24313,((55:0.0,58:0.0):0.67528,((63:0.09860,25:0.05797):0.27510,(24:0.12902,18:0.24059):0.25296):0.10933):0.07080):0.03457):0.19088):0.20088):0.16011):0.08616):0.20474,62:0.86578):0.05478,(54:0.89012,59:0.89057):0.13750,(49:0.63039,(60:0.02316,42:0.02956):0.82919):0.31903);

COG1277
(2:1.40837,(4:0.97002,(53:0.43726,(45:0.17486,22:0.18246):0.34325):0.35614):0.25391,((13:0.86914,9:1.56516):0.37245,((55:0.0,58:0.0):1.28408,(59:1.33202,(54:0.64888,48:0.86772):0.34814):0.09329):0.32142):0.11671);

COG0436
(2:0.75235,(29:0.03896,36:0.07823):0.73968,((47:0.63180,(52:0.14140,37:0.15482):0.37132):0.55920,(48:1.74397,((57:0.0,46:0.0,44:0.0):0.52184,(56:0.12434,61:0.08956):0.09260):0.82603):0.45967):0.19671);

COG0794
(((37:0.31330,(47:0.31403,51:0.24212):0.08274):0.06079,(53:0.39571,(27:0.01659,28:0.00015):0.38324):0.06548):0.12619,((29:0.02112,36:0.07448):0.53712,(45:0.49365,19:0.32235):0.16616):0.08900,(20:0.41992,(49:0.41571,(((63:0.00307,25:0.02295):0.88892,(((57:0.0,46:0.0,44:0.0):0.32468,(56:0.06169,61:0.06042):0.16952):0.57813,(((((55:0.0,58:0.0):0.60784,24:0.50690):0.11961,((10:0.03079,7:0.01226):0.30106,((0:0.06097,2:0.10262):0.25058,(9:0.26970,5:0.31899):0.08090):0.24693):0.27652):0.07846,23:0.68474):0.14309,3:0.51340):1.03291):0.15351):0.13977,(52:0.39789,(60:0.04130,42:0.00015):0.55783):0.08259):0.10173):0.05277):0.09649);

COG0216
((((23:0.16270,50:0.13060):0.13963,(49:0.19264,(60:0.01119,42:0.00170):0.27633):0.23601):0.06569,(((55:0.0,58:0.0):0.26275,((24:0.10188,18:0.15013):0.06312,((63:0.00022,25:0.01007):0.12435,(14:0.14290,(31:0.05006,34:0.04085):0.09090):0.27485):0.04513):0.09758):0.08447,(59:0.41837,(30:0.40618,62:0.23657):0.27638):0.20239):0.05395):0.04333,((((57:0.0,46:0.0,44:0.0):0.14481,(56:0.02580,61:0.04928):0.09787):0.47236,(48:0.48571,54:0.40293):0.12042):0.04411,(((29:0.02644,36:0.05947):0.38050,(19:0.34393,(22:0.15268,(45:0.11070,16:0.13622):0.06342):0.12661):0.09757):0.10209,(((52:0.16569,((33:0.08198,((41:0.0,32:0.0):0.01589,((43:0.0,21:0.0):0.00015,38:0.00257):0.01407):0.05597):0.03833,40:0.44872):0.04463):0.04053,37:0.19000):0.12526,((53:0.21546,(27:0.00015,28:0.00788):0.13323):0.12811,(47:0.36814,51:0.21893):0.06850):0.05758):0.14727):0.04702):0.03404,(((17:0.14117,15:0.12888):0.43486,(11:0.68501,(12:0.20282,((39:0.0,35:0.0):0.04077,26:0.06961):0.39613):0.25615):0.08899):0.07797,(13:0.51561,20:0.22882):0.15993):0.03354);

COG0037
((((6:0.18245,1:0.16579):0.42921,(4:0.93658,0:0.89322):0.14387):1.24225,(48:1.25467,(19:1.78032,(12:0.44822,(26:0.21164,(39:0.0,35:0.0):0.05954):0.55263):0.34932):0.48398):0.05850):0.22433,54:1.33213,((((17:0.39789,15:0.42348):0.71839,(14:0.61020,(31:0.46719,34:0.43686):0.19985):0.55014):0.07896,((23:0.82324,((63:0.04941,25:0.04304):0.45888,(18:0.81900,24:0.64570):0.19042):0.14180):0.11798,(62:0.79264,(30:0.68027,59:0.67609):0.10282):0.74339):0.12901):0.15318,((55:0.00983,58:0.00014):0.98194,(36:1.25503,40:1.09150):0.30420):0.10334):0.11597);

COG3331
((55:0.0,58:0.0):0.35514,(63:0.02427,25:0.02643):0.38589,((59:0.65566,(30:0.67714,62:0.69584):0.20072):0.63916,(14:0.18692,(31:0.26259,34:0.20866):0.21346):0.25075):0.15071);

COG1617
((10:0.37230,7:0.17866):0.79986,3:0.58830,(4:1.51695,8:0.78855):0.20394);

COG0248
(((52:0.72001,((53:0.54328,(27:0.00014,28:0.00365):0.53185):0.25466,(47:0.66114,51:0.46913):0.07983):0.11877):0.76740,(11:1.03706,(17:0.31879,15:0.28927):0.40299):0.12611):0.28407,(20:0.71792,13:1.63433):0.17359,((18:1.01011,(50:0.67822,23:0.58871):0.33264):0.30536,((60:0.00895,42:0.01198):0.87252,((29:0.01247,36:0.02280):1.41440,(0:0.34045,2:0.16441):0.95843):0.17276):0.19141):0.10676);

COG3794
(17:0.21974,15:0.52529,(12:1.01443,45:0.89542):0.29454);

COG2005
(52:0.54436,(33:0.16304,((43:0.0,38:0.0,21:0.0):0.06827,(41:0.00382,32:0.00335):0.03947):0.17078):0.18862,(51:0.50581,((8:0.82530,(49:1.22468,(0:0.24917,2:0.22436):0.44231):0.29848):0.36471,(19:0.56627,(22:0.80215,16:0.18441):0.44436):0.34517):0.25800):0.35813);

COG0523
((20:0.77671,((27:0.00015,28:0.01872):0.63360,(37:0.45626,(33:0.22726,21:0.22093):0.39045):0.49390):0.43446):0.38978,((39:0.0,35:0.0):1.47752,(24:0.43137,47:0.52875):0.12294):0.23504,(11:0.76636,((60:0.05756,42:0.01660):1.16471,19:0.43525):0.11206):0.13566);

COG0295
((((55:0.0,58:0.0):0.43601,((62:0.71294,59:0.54155):0.09448,(30:0.72106,54:0.57090):0.45434):0.28365):0.24718,((34:0.36824,14:0.28533):0.11464,(((63:0.00015,25:0.01427):0.26287,(18:0.27290,24:0.20517):0.09460):0.09615,50:0.55030):0.07823):0.10952):0.03953,((((16:0.31704,22:0.21337):0.23970,19:0.89506):0.22437,(26:0.48184,(39:0.0,35:0.0):0.37605):0.78902):0.10113,(4:0.58478,(37:0.17127,(52:0.71535,(33:0.19652,((41:0.00014,32:0.00348):0.04770,(21:0.00322,(43:0.00014,38:0.00014):0.00372):0.08893):0.23574):0.27136):0.33471):1.36902):0.12357):0.19598,(5:0.46725,(11:0.85464,(9:0.39447,13:0.38956):0.04706):0.14793):0.14064);

COG1070
((54:1.29544,48:1.01413):0.64119,((39:0.0,35:0.0):1.11754,((55:0.0,58:0.0):1.08664,(53:0.73895,9:1.08979):0.21551):0.14834):0.13039,((17:0.35563,15:0.25858):0.91903,(31:0.38297,50:0.44361):1.30870):0.18901);

COG0713
((49:0.60045,(60:0.00015,42:0.02933):0.32479):0.10547,((((39:0.0,35:0.0):0.17503,12:0.06624):0.38182,11:0.45267):0.02284,(((53:0.08608,((27:0.0,28:0.0):0.17934,47:0.14846):0.07332):0.11919,((29:0.05300,36:0.00015):0.35966,(19:0.13395,(45:0.06033,16:0.03070):0.09073):0.07135):0.07927):0.16636,(4:0.38636,(17:0.10631,15:0.04015):0.42745):0.15399):0.07161):0.28410,((9:1.34420,(6:0.09181,1:0.09617):0.64391):0.22968,(40:0.18682,(51:0.22761,(33:0.00014,((43:0.0,38:0.0,21:0.0):0.00014,(41:0.0,32:0.0):0.00977):0.11166):0.04526):0.13367):0.37863):0.15116);

COG0522
(11:0.46725,20:0.39260,((((((14:0.07807,(31:0.04015,34:0.00014):0.05505):0.22748,((24:0.06207,(55:0.0,58:0.0):0.17312):0.01766,(18:0.10666,(63:0.00015,25:0.00931):0.16387):0.02845):0.09131):0.20266,(59:0.35347,(30:0.39582,62:0.25834):0.23575):0.19279):0.13422,((49:0.11561,(60:0.00015,42:0.00915):0.15616):0.33666,(13:0.39093,(47:0.31246,(51:0.14993,((53:0.18458,(27:0.0,28:0.0):0.09192):0.09158,((52:0.07489,((33:0.00347,40:0.19630):0.02624,((43:0.0,38:0.0,21:0.0):0.00014,(32:0.00465,41:0.00015):0.00464):0.01169):0.04301):0.02721,37:0.05979):0.10756):0.01404):0.08190):0.24253):0.08384):0.03242):0.02610,(((26:0.04602,(39:0.0,35:0.0):0.01790):0.41890,12:0.81008):0.17654,(48:0.45254,54:0.45634):0.38319):0.06439):0.03612,(((((8:0.47704,(4:0.59397,(6:0.05866,1:0.14986):0.54072):0.12950):0.15827,(3:0.30250,(10:0.00016,7:0.01682):0.28043):0.13856):0.26107,(9:0.28974,(0:0.28161,2:0.13928):0.17881):0.10524):0.14505,5:0.45835):1.59802,(((29:0.01727,36:0.02542):0.50604,(19:0.16291,(22:0.08355,(45:0.06674,16:0.05521):0.03649):0.08811):0.23341):0.24525,(((57:0.0,46:0.0,44:0.0):0.12161,(56:0.00104,61:0.02238):0.05166):0.59658,(17:0.09989,15:0.11063):0.54677):0.10831):0.04826):0.07799):0.08684);

COG1032
(38:0.00014,43:0.00014,(21:0.00014,((37:0.29465,((12:1.52482,((39:0.0,35:0.0):1.09246,18:1.36597):0.37579):0.23800,(14:2.14500,16:0.93522):0.28587):1.05258):0.16323,(41:0.00136,32:0.00138):0.02047):0.02918):0.00133);

COG0386
((((27:0.0,28:0.0):0.54386,(31:0.18221,34:0.21625):0.17981):0.09163,(24:0.38471,18:0.28082):0.09817):0.01657,14:0.25872,((63:0.00884,25:0.04968):0.34097,(19:0.28949,(62:0.85628,(33:0.31494,(12:0.52780,((41:0.0,32:0.0):0.04973,((43:0.0,38:0.0):0.00921,21:0.01817):0.08014):0.20332):0.08294):0.14824):0.11323):0.08590):0.04719);

COG3473
(0:0.69783,(9:0.45337,7:0.40413):0.17716,(53:0.89431,(16:0.24079,22:0.23924):0.86287):0.13643);

COG1323
(((34:0.28329,(31:0.17642,14:0.42039):0.07332):0.55981,(3:1.70272,(55:0.0,58:0.0):0.55680):0.09923):0.10054,((23:0.52178,50:0.34546):0.19734,13:0.76557):0.16549,(59:0.88529,((63:0.07918,25:0.10937):0.46181,(24:0.49485,18:0.47607):0.18779):0.12911):0.05796);

COG2959
(43:0.00014,38:0.00014,((33:0.13096,(52:0.60866,(37:0.70076,(51:1.02783,(53:0.69446,(27:0.00400,28:0.00015):0.58474):0.52798):0.16681):0.14143):0.29200):0.20928,(41:0.00014,32:0.00202):0.07297):0.03846);

COG1585
((52:0.96788,(37:0.73632,(33:0.26334,((41:0.0,32:0.0):0.11360,((43:0.0,38:0.0):0.01995,21:0.01310):0.05733):0.27481):0.31768):0.13773):0.25666,((11:0.72012,(((4:1.18139,9:1.44047):0.36584,(17:0.53472,15:0.40243):0.73982):0.15872,(((10:0.95877,(3:0.69565,(0:0.51411,2:0.23868):0.76853):0.21408):0.51498,(((8:0.60030,23:1.26754):0.10320,((39:0.0,35:0.0):0.16098,26:0.15085):0.87892):0.15061,13:0.48320):0.28563):0.13592,19:0.95442):0.00277):0.38360):0.19337,(45:0.46523,(22:0.35013,16:0.38261):0.15573):0.16242):0.06522,(47:0.68575,51:0.95847):0.03713);

COG0139
(((((55:0.0,58:0.0):0.63635,(63:0.06194,25:0.01790):0.27624):0.13664,((24:0.15807,18:0.23214):0.26070,(14:0.45256,(17:0.25645,15:0.13778):0.55277):0.10115):0.10014):0.10006,(13:0.65682,(40:0.40582,(47:0.77417,((33:0.10419,((41:0.00014,32:0.01427):0.05078,((43:0.0,38:0.0):0.00015,21:0.01441):0.02368):0.10558):0.11446,(37:0.32140,(52:0.20056,49:0.21077):0.09685):0.09614):0.03049):0.10038):0.37509):0.11355):0.13314,(((12:0.31551,((39:0.0,35:0.0):0.07441,26:0.11741):0.33003):0.34461,23:0.35582):0.16361,(11:0.52973,4:0.57596):0.25843):0.11207,((((19:0.29744,(45:0.13714,(22:0.29993,16:0.34136):0.11574):0.33189):0.31316,((27:0.01515,28:0.00014):0.29678,(53:0.43327,51:0.28770):0.19809):0.31150):0.25180,(3:0.73900,(8:0.42458,(5:0.64965,(0:0.40125,2:0.00723):0.28549):0.38457):0.07532):0.08628):0.10994,20:0.46865):0.13989);

COG3073
(41:0.00014,32:0.00838,((33:0.33405,(52:0.97536,(37:0.44187,(51:0.84402,(53:1.04647,47:1.27334):0.39472):0.43355):0.18009):0.12012):0.09236,((43:0.0,38:0.0):0.02175,21:0.00015):0.05015):0.03047);

COG3065
(52:0.98944,((41:0.0,32:0.0):0.26694,33:0.29289):0.29621,(37:0.96074,47:1.01938):0.21437);

COG2960
((37:0.24954,(33:0.09077,((41:0.00988,32:0.00016):0.13521,((43:0.00014,38:0.00015):0.03336,21:0.18042):0.03314):0.07123):0.23608):0.44670,(27:0.00869,28:0.00013):0.55939,(53:0.38643,(51:0.50111,(47:0.84539,(22:0.07674,(45:0.29587,16:0.16264):0.16392):0.87852):0.33565):0.21230):0.08231);

COG1129
((14:0.32092,24:0.26790):0.21257,(51:0.61816,19:0.49996):0.20029,(48:0.59062,(54:1.74328,59:0.54461):0.28629):0.09987);

COG1459
((13:0.98882,(23:0.94203,((24:0.97969,18:0.75929):0.21092,((34:0.56070,(14:0.44638,31:0.31800):0.09891):0.68679,((55:0.0,58:0.0):1.02778,(63:0.10702,25:0.11243):0.85023):0.03112):0.16142):0.78349):0.26769):0.13876,(((57:0.0,46:0.0,44:0.0):0.32513,(56:0.10054,61:0.09783):0.28513):0.98132,((27:0.0,28:0.0):0.73198,(11:0.48326,15:0.57917):0.10093):0.11079):0.05951,((16:1.36481,19:0.60984):0.22935,(52:0.99435,(41:0.01479,32:0.00854):0.97485):0.20689):0.12623);

COG3146
((19:0.35920,(22:0.20685,(16:0.19967,45:0.25119):0.08878):0.26390):0.24480,(51:0.57743,53:0.60767):0.14675,((17:0.23010,15:0.31855):0.83792,47:0.68724):0.16635);

COG1151
((43:0.0,38:0.0):0.00183,21:0.00184,((33:0.15627,(50:0.61735,(7:0.50053,(13:0.22697,8:0.31130):0.14742):0.23126):0.39747):0.15733,(41:0.00370,32:0.00543):0.01654):0.01564);

COG2191
(10:0.10219,7:0.24856,(11:1.21398,(6:0.36523,1:0.25277):0.99167):0.50032);

COG0085
((49:0.16898,(60:0.00623,42:0.00511):0.19817):0.44066,(((53:0.12786,(27:0.00116,28:0.00118):0.15212):0.10314,(47:0.21650,(51:0.13188,((52:0.09013,((33:0.02893,((41:0.00062,32:0.00064):0.00258,((43:0.0,21:0.0):0.00014,38:0.00014):0.00811):0.01153):0.01634,40:0.14015):0.02433):0.02302,37:0.08517):0.13667):0.04121):0.05234):0.16187,((29:0.01269,36:0.01927):0.29800,(19:0.15479,(45:0.05296,(22:0.07325,16:0.04699):0.02226):0.10932):0.09025):0.08169):0.08778,(((((59:0.59999,(62:0.35086,30:0.41320):0.30638):0.18480,20:0.53864):0.07212,(13:0.62738,11:0.54971):0.07867):0.02343,((((2:0.32427,9:0.61157):0.10864,((6:0.02518,1:0.03630):0.52501,(10:0.01118,7:0.02191):0.33123):0.12361):0.06815,5:0.40219):1.55883,((17:0.10362,15:0.08998):0.36944,((12:0.15306,(26:0.02791,(39:0.00076,35:0.00014):0.01972):0.13763):0.24675,((23:0.09795,50:0.10364):0.18895,((14:0.15182,(31:0.03634,34:0.03852):0.13398):0.15004,((55:0.00014,58:0.00075):0.12922,((63:0.00059,25:0.00164):0.09153,(24:0.06511,18:0.07593):0.03152):0.04936):0.06034):0.10835):0.06095):0.05012):0.02727):0.05773):0.06869,(((57:0.00140,(46:0.00015,44:0.00014):0.00015):0.04115,(56:0.00611,61:0.00754):0.03837):0.42064,(48:0.28586,54:0.25278):0.27475):0.06350):0.08441);

COG1541
(21:0.29672,53:0.22387,(12:0.25692,(11:0.44679,(18:0.38747,((33:1.59578,37:0.90879):0.49491,(15:1.71968,47:0.97784):0.20893):0.35227):0.11083):0.15527):0.07330);

COG1039
(((14:0.28683,(31:0.32227,34:0.36776):0.21654):0.34138,((55:0.0,58:0.0):0.52105,(24:0.35581,(63:0.03504,25:0.00015):0.34828):0.27575):0.20954):0.34386,(62:0.91251,30:1.05103):0.17583,(59:0.88326,(20:0.99666,((57:0.0,46:0.0,44:0.0):0.19597,(56:0.04217,61:0.10537):0.28369):0.71684):0.17586):0.18457);

COG1932
(51:0.35835,((47:0.50484,(27:0.00224,28:0.00316):0.47605):0.10388,(52:0.46511,(37:0.23613,(40:0.46414,(33:0.14040,((41:0.00537,32:0.00014):0.05865,((43:0.0,38:0.0):0.00457,21:0.00351):0.04543):0.11329):0.07890):0.08018):0.13364):0.11226):0.05368,(((14:0.35640,(63:0.01268,25:0.01641):0.26961):0.13393,((((16:0.11801,(45:0.10620,22:0.12448):0.02738):0.04652,(19:0.20947,15:0.40755):0.06025):1.26221,(12:0.19897,(26:0.07652,(39:0.0,35:0.0):0.06479):0.22810):0.95949):1.23447,(49:0.57052,(24:0.29960,18:0.29403):0.09274):0.10409):0.12236):0.11659,53:0.40454):0.05503);

COG4116
(31:0.33664,((55:0.0,58:0.0):0.63223,((63:0.05294,25:0.04707):0.31282,(18:0.62172,24:0.37313):0.36227):0.21768):0.39401,(14:0.53605,34:0.45726):0.10881);

COG0177
(((29:0.04082,36:0.10788):0.32361,((51:0.15060,((47:0.23392,53:0.18008):0.03655,(((27:0.00014,28:0.00449):0.21436,(52:0.08415,(37:0.09422,(33:0.05941,((21:0.00014,(38:0.00012,43:0.00014):0.00433):0.01711,(32:0.01315,41:0.00014):0.02329):0.06050):0.02426):0.04483):0.07638):0.01387,40:0.57558):0.07594):0.06146):0.15910,(48:0.54967,(22:0.20617,(45:0.09499,16:0.14923):0.07529):0.15232):0.09168):0.10921):0.34739,(((55:0.0,58:0.0):0.24894,(18:0.08598,(24:0.14546,(63:0.01162,25:0.01770):0.26983):0.13342):0.10292):0.18360,(31:0.56284,(14:0.28583,34:0.38709):0.11688):0.10968):0.16232,((23:0.34028,50:0.32569):0.06576,((((0:0.37160,2:0.78746):0.25377,(9:0.87903,5:0.52435):0.19260):0.40971,((10:0.08540,7:0.00909):0.47818,(((13:0.32947,3:0.76057):0.16855,(6:0.21948,1:0.26348):0.40827):0.07934,8:0.39689):0.18464):0.27841):0.21458,((49:0.45100,(60:0.04013,42:0.03975):0.21754):0.48625,((17:0.13903,15:0.19875):0.28650,((54:1.08089,((57:0.0,46:0.0,44:0.0):0.09842,(56:0.09146,61:0.12752):0.19838):0.89198):0.17143,(12:0.27866,(26:0.09556,(39:0.00381,35:0.00016):0.04431):0.36905):0.28671):0.13468):0.13047):0.06821):0.10498):0.05905);

COG0851
(47:0.49906,(53:0.39798,(27:0.00016,28:0.01061):0.37153):0.05663,((51:0.07244,(37:0.27928,(33:0.14499,(40:0.28389,((43:0.0,38:0.0,21:0.0):0.00910,(41:0.0,32:0.0):0.01307):0.04156):0.03574):0.14756):0.27957):0.06927,((16:0.20713,(45:0.23808,22:0.05638):0.30862):0.48723,(11:1.18315,((60:0.02558,42:0.00014):0.61083,(17:0.14574,15:0.54329):0.84245):0.17143):0.13655):0.17681):0.22516);

COG2425
(41:0.00014,32:0.00199,((43:0.0,38:0.0,21:0.0):0.04407,(33:0.25621,(37:0.81161,(12:1.08037,(9:0.69492,(0:0.08044,2:0.12577):0.54508):0.62505):0.86262):0.39388):0.17065):0.07430);

COG1892
(4:0.62798,8:0.35055,((10:0.16238,7:0.06547):0.36171,((0:0.26441,2:0.21681):0.28179,(5:1.20998,50:0.70958):0.45899):0.17871):0.13842);

COG3561
(23:1.40592,28:0.90503,(14:0.78798,(34:0.17557,(63:0.79231,(55:0.05456,58:0.04460):0.17214):0.19799):0.46998):0.18305);

COG1174
((53:0.91830,(14:0.26736,(31:0.23818,34:0.17809):0.15418):0.25907):0.20933,(15:0.41604,50:0.40439):0.11961,(42:0.83846,33:0.77220):0.09075);

COG2204
((((57:0.0,44:0.0):0.00014,46:0.00014):0.20457,(56:0.04364,61:0.06417):0.17990):0.36564,(49:0.23197,(60:0.00016,42:0.01757):0.39195):0.42252,((48:0.44962,54:0.26172):0.24215,(52:1.46422,(29:0.04509,36:0.00943):0.74658):0.11714):0.07782);

COG3452
(17:0.56187,15:0.52644,(37:0.70276,(16:0.38730,22:0.28258):0.41706):1.26803);

COG1361
(5:1.23598,(6:0.39384,1:0.34506):0.78502,(13:1.63046,(10:0.06439,7:0.14573):0.79938):0.26588);

COG5378
(3:0.96991,9:0.79555,(10:0.00015,7:0.39339):0.38498);

COG2042
((0:0.27930,2:0.09187):0.67420,(3:0.29437,8:0.50219):0.25055,(4:0.58493,(6:0.35185,1:0.30184):0.53073):0.19094);

COG3720
(53:0.60617,51:0.39860,((33:0.20382,(43:0.0,38:0.0):0.23321):0.51044,(16:0.36377,22:0.26175):0.35501):0.08890);

COG0781
((13:0.54024,(((62:0.93106,(30:1.29222,59:0.84012):0.44657):0.34308,((47:0.53325,((52:0.36870,(40:0.46744,(33:0.04416,((43:0.0,38:0.0,21:0.0):0.02304,(41:0.00014,32:0.00571):0.00014):0.08199):0.04674):0.10020):0.09110,(37:0.35280,(51:0.24716,(53:0.31156,(27:0.00016,28:0.00537):0.50719):0.23273):0.19974):0.00183):0.11413):0.37745,(54:0.77166,48:0.77664):0.09932):0.04795):0.01125,((29:0.10843,36:0.07872):0.74840,(19:0.32779,(22:0.16147,(45:0.15238,16:0.10746):0.12340):0.34756):0.22754):0.22206):0.08040):0.09777,(((17:0.29394,15:0.29103):0.79612,(((57:0.0,44:0.0):0.00014,46:0.00015):0.44112,(56:0.03509,61:0.09163):0.34904):0.74730):0.20144,(49:0.30335,(60:0.01128,42:0.00014):0.41720):0.30431):0.09230,((20:0.65059,11:1.03546):0.14097,(((55:0.0,58:0.0):0.47364,(14:0.63237,((12:0.43023,(26:0.21961,(39:0.00014,35:0.03661):0.19813):0.42693):0.46186,(34:0.33437,31:0.23650):0.28783):0.13064):0.16286):0.00663,(((23:0.43473,50:0.35551):0.30721,(63:0.00708,25:0.01251):0.26805):0.12105,(18:0.49078,24:0.21474):0.11339):0.07222):0.21071):0.05540);

COG1624
(48:0.88361,((30:1.01533,59:0.61577):0.39720,54:0.54009):0.04816,((((((57:0.0,46:0.0,44:0.0):0.12608,(56:0.06416,61:0.01816):0.16952):0.67253,(17:0.33539,15:0.38802):0.63426):0.31663,(20:0.78366,(((55:0.0,58:0.0):0.35201,(18:0.30796,(63:0.03313,25:0.00014):0.30515):0.16169):0.11917,(14:0.33107,(34:0.42469,31:0.24546):0.08911):0.26868):0.14305):0.05245):0.10410,(((10:0.07335,7:0.22949):0.64645,(4:0.81744,3:0.95506):0.15540):2.04081,(23:0.25749,50:0.31334):0.10955):0.17519):0.09145,11:0.92038):0.21200);

COG4508
(59:1.00055,18:0.45912,(50:0.79776,23:0.34915):0.32842);

COG2336
((28:1.32969,11:0.32128):0.16307,18:0.50278,(53:1.65308,15:0.30206):0.25362);

COG3194
((43:0.0,38:0.0):0.00014,21:0.00623,(41:0.12673,(51:0.32052,(16:0.60108,45:0.27963):0.22079):0.53873):0.03396);

COG0206
(59:0.75523,(((((48:0.54792,54:0.41430):0.31663,((27:0.0,28:0.0):0.61262,(53:0.57476,((52:0.52265,(37:0.16042,(((43:0.0,38:0.0,21:0.0):0.00300,(41:0.00245,32:0.00261):0.00721):0.02008,(33:0.01012,40:0.24129):0.02290):0.12663):0.12453):0.16148,(51:0.35966,47:0.32975):0.09575):0.11785):0.10352):0.19250):0.08524,((23:0.19047,50:0.23022):0.24689,(((14:0.17017,(31:0.16310,34:0.16691):0.16662):0.40332,((55:0.0,58:0.0):0.30690,((63:0.00998,25:0.00423):0.16104,(18:0.18271,24:0.16112):0.03925):0.03538):0.08618):0.08546,((12:0.17719,(26:0.01347,(39:0.00014,35:0.01368):0.02267):0.30839):0.39977,(17:0.34375,15:0.20445):0.33538):0.04644):0.05276):0.11670):0.02490,(13:0.69298,11:0.61338):0.23129):0.04622,((29:0.05204,36:0.05429):0.40373,(45:0.53822,19:0.50151):0.07443):0.48746):0.09245,(8:1.01955,(20:0.78777,(30:2.81217,(49:0.58504,(60:0.01423,42:0.02317):0.70166):0.09103):0.12777):0.06974):0.05995);

COG0213
(11:0.65377,(13:0.43614,(((14:0.22454,31:0.28446):0.19854,(59:0.30592,(30:0.64525,62:0.56152):0.26915):0.20695):0.14375,(50:0.27270,(18:0.26587,((55:0.0,58:0.0):0.14937,((63:0.01644,25:0.00561):0.07054,(24:0.09351,23:0.14757):0.04179):0.06456):0.10585):0.14136):0.09254):0.06841):0.06366,(((53:0.82811,(3:0.41445,(10:0.04575,7:0.04329):0.29125):0.22724):0.79239,((39:0.0,35:0.0):0.36609,12:0.26268):0.30977):0.03152,((37:0.19645,(33:0.10692,((41:0.0,32:0.0):0.01990,((43:0.0,38:0.0):0.00015,21:0.00218):0.02679):0.06800):0.14953):0.30177,(16:0.31470,22:0.29427):0.12385):0.41738):0.16605);

COG1801
(((22:0.22939,19:0.53494):1.03353,(53:1.52255,(15:0.68969,(37:0.35035,(33:0.26047,((41:0.0,32:0.0):0.08290,((43:0.0,38:0.0):0.00348,21:0.00014):0.10711):0.23183):0.27996):0.42069):0.38250):0.27894):0.17851,((63:0.01147,25:0.02110):0.35771,((55:0.0,58:0.0):0.42014,(24:0.16506,18:0.21337):0.19914):0.08689):0.47357,(52:1.12405,((9:0.70349,(10:0.08494,7:0.11530):0.52381):0.55565,13:0.62979):0.08915):0.02951);

COG4853
(24:0.75691,(63:0.02542,25:0.02333):0.72852,((55:0.0,58:0.0):0.98367,18:0.75369):0.21295);

COG1406
(23:0.57159,(48:0.35510,54:0.39762):0.41392,(37:1.09564,(18:0.91996,13:0.65292):0.15219):0.16947);

COG1783
(58:0.72820,34:0.79883,(54:1.36481,63:1.04410):0.41909);

COG0609
(49:0.79167,(6:0.10461,1:0.20103):0.74839,((19:1.12616,(53:0.80988,(5:0.97150,9:0.73814):0.19309):0.14247):0.31908,((60:0.00931,42:0.00015):0.64703,(0:0.29716,2:0.38005):0.69446):0.12212):0.19228);

COG0172
((((49:0.28555,(60:0.00777,42:0.02070):0.36839):0.29954,(59:0.65929,(30:0.61166,62:0.31892):0.14509):0.10707):0.08918,(((53:0.18651,(27:0.01017,28:0.01970):0.22410):0.08812,(51:0.22133,(((52:0.16769,(33:0.09022,((41:0.0,32:0.0):0.01257,((43:0.0,21:0.0):0.00014,38:0.00211):0.00900):0.05990):0.03881):0.03156,(37:0.17622,40:0.47930):0.05978):0.13649,47:0.37431):0.03310):0.04505):0.19747,((29:0.04265,36:0.03649):0.46684,(19:0.39311,(45:0.10961,(16:0.22735,22:0.19083):0.03414):0.12520):0.09290):0.17312):0.06805):0.04395,((55:0.0,58:0.0):0.41838,((14:0.11141,(31:0.08246,34:0.11193):0.03691):0.19007,(50:0.33293,((63:0.01112,25:0.00601):0.15586,(24:0.13207,18:0.13965):0.04760):0.07828):0.07425):0.04951):0.05823,(((13:0.31502,20:0.25160):0.06667,(4:0.59900,(17:0.24757,15:0.16206):0.28728):0.12994):0.01944,(((57:0.0,46:0.0,44:0.0):0.12830,(56:0.03775,61:0.04871):0.15921):0.63680,((3:0.42192,8:0.53884):2.41769,((((48:0.46530,54:0.34403):0.38350,((6:0.10703,1:0.05659):0.45956,((10:0.03755,7:0.02656):0.26033,(5:0.36903,(9:0.30882,(0:0.16084,2:0.10471):0.12130):0.07012):0.28889):0.08675):0.16135):0.09000,(12:0.29339,(26:0.11641,(39:0.0,35:0.0):0.04256):0.30329):0.35030):0.04410,11:0.60317):0.06500):0.07346):0.09066):0.04419);

COG2369
(25:1.58016,27:1.22865,(3:1.20994,11:0.56279):0.41029);

COG1359
(23:0.92629,37:0.71509,((27:0.00866,28:0.00014):0.68880,(17:0.56560,((53:0.70954,52:0.80011):0.44288,(4:0.56640,(31:2.69802,35:0.17358):1.04021):0.16860):0.14648):0.19994):0.08996);

COG2821
(51:0.74811,(53:0.60963,(27:0.01377,28:0.00016):0.68199):0.11748,((17:1.27186,(52:0.41983,(37:0.58890,(40:0.69115,(33:0.22995,((41:0.00015,32:0.00257):0.04632,(43:0.00014,(38:0.0,21:0.0):0.00015):0.03473):0.12490):0.02738):0.22697):0.11691):0.58391):0.19364,((45:0.20208,(22:0.45328,16:0.37989):0.07483):0.69668,19:0.86213):0.20645):0.14345);

COG0209
(20:0.30305,((47:0.14788,(63:0.00014,25:0.00212):0.08001):0.43910,(48:0.40422,50:0.23881):0.17502):0.19137,(17:0.79551,((49:0.15530,(60:0.00280,42:0.00434):0.18808):0.28645,((((57:0.0,46:0.0,44:0.0):0.13496,(56:0.02577,61:0.03307):0.10042):0.54702,((29:0.01537,36:0.04090):0.82462,(((55:0.0,58:0.0):0.44025,((14:0.17377,31:0.16908):0.19938,(26:0.25225,(30:0.13265,59:0.25066):0.20515):0.16080):0.15365):0.65234,((16:0.09308,22:0.12708):1.43933,(5:0.68786,(9:0.90839,((((10:0.03110,7:0.09402):0.58467,13:0.72625):0.14765,(8:0.50492,(6:0.02593,1:0.04305):0.33075):0.11136):0.09234,(0:0.11872,2:0.06861):0.38493):0.08900):0.03120):0.22626):0.40053):0.09395):0.12489):0.07375,(40:0.14868,(37:0.10531,((27:0.00446,28:0.00208):0.14038,52:0.08623):0.03281):0.06735):0.93684):0.09036):0.07022):0.08695);

COG2922
((43:0.0,38:0.0):0.00014,21:0.02523,((41:0.0,32:0.0):0.02368,((37:0.19746,((27:0.0,28:0.0):1.63550,47:0.54896):0.29609):0.31656,(40:0.64112,33:0.28421):0.05402):0.04192):0.00835);

COG2230
((20:0.68329,((49:0.24152,(60:0.00014,42:0.01670):0.31760):0.25201,(23:0.42403,50:0.37934):0.12199):0.14790):0.15813,(11:0.54852,(12:0.73924,51:0.53068):0.16000):0.40333,((37:0.82990,(33:0.15381,((41:0.0,32:0.0):0.05107,((43:0.0,38:0.0):0.00199,21:0.00299):0.04734):0.06869):0.43179):0.32605,45:0.76507):0.11706);

COG1914
((16:0.18917,47:0.31460):0.12304,(15:0.31405,(63:0.00368,25:0.01104):0.24275):0.10420,(45:0.33074,((18:1.74817,((52:0.56562,31:0.43109):1.30431,(2:0.67104,(6:0.15819,1:0.32882):0.52043):0.70744):0.31757):0.36750,((((43:0.0,21:0.0):0.00015,38:0.00014):0.04632,(41:0.00232,32:0.00015):0.01839):0.36393,(11:0.34248,(39:0.00222,35:0.00015):0.70969):0.06438):0.23331):0.33580):0.04253);

COG0863
((18:0.61568,34:0.29298):1.07714,(63:1.51115,27:1.41253):0.00013,((((4:1.28182,(13:0.80600,10:1.10491):0.16987):0.40631,11:3.68539):0.00015,((21:0.11961,32:0.13624):0.69470,(31:0.74879,(19:0.24053,(16:0.10396,(22:0.16457,45:0.10185):0.08494):0.16790):0.16858):0.33112):0.23097):0.08445,37:1.32103):0.19708);

COG3399
(60:0.03015,42:0.00733,(49:0.52111,(27:0.00014,28:0.01333):1.04558):0.55630);

COG1776
(63:0.01164,25:0.01627,(48:0.66097,(49:0.56380,(60:0.04394,42:0.02163):0.42556):0.58928):1.12703);

COG2031
(21:0.41854,(34:0.98247,51:1.03089):0.17285,(18:0.34110,(60:0.00192,42:0.01809):0.48348):0.15500);

COG0736
((37:0.19175,(40:0.66559,((41:0.0,32:0.0):0.13320,33:0.13204):0.22243):0.15428):0.19056,(((19:0.20752,(22:0.08851,(45:0.14890,16:0.10794):0.03527):0.12938):0.32510,(11:0.78355,(26:0.08019,(39:0.00014,35:0.02118):0.06057):0.68157):0.24807):0.32121,((29:0.12187,36:0.06910):0.56492,((27:0.03710,28:0.00015):0.70752,53:0.62297):0.10876):0.05775):0.00014,(((62:0.86180,(30:0.72957,59:0.83911):0.33786):0.46726,(((49:0.45642,(60:0.04421,42:0.00015):0.35445):0.53168,(((57:0.0,46:0.0,44:0.0):0.34903,(56:0.12014,61:0.13139):0.25512):0.26223,20:0.80852):0.09446):0.13639,((23:0.39517,50:0.30167):0.27458,(54:0.87355,48:0.83293):0.06772):0.05967):0.06209):0.04590,((14:0.37654,(31:0.22143,34:0.46025):0.18322):0.16843,((13:0.73162,18:0.26437):0.19218,((55:0.0,58:0.0):0.55763,(24:0.37304,(63:0.01731,25:0.07264):0.44759):0.06454):0.05450):0.07951):0.17233):0.15541);

COG0403
(((12:0.21265,(26:0.11308,(39:0.0,35:0.0):0.07626):0.26558):0.12955,((19:0.58129,(((((6:0.21103,1:0.12152):0.61491,((10:0.04901,7:0.02729):0.42539,(9:0.46815,(0:0.26418,2:0.23284):0.22769):0.14257):0.05333):0.06423,4:0.89220):0.08329,(20:0.59337,13:0.45760):0.09668):0.07631,((24:0.17754,(63:0.02203,25:0.00506):0.23929):0.03380,(18:0.24889,(55:0.0,58:0.0):0.33167):0.04989):0.28255):0.14628):0.65390,(45:0.21892,16:0.16880):0.20209):0.06789):0.09252,(53:0.25869,47:0.27810):0.10170,(22:0.38481,((17:0.24381,15:0.19857):0.20174,(11:0.31368,(28:0.39295,(33:0.10698,((21:0.00105,(38:0.00014,43:0.00014):0.00301):0.01851,(41:0.00255,32:0.00893):0.01734):0.07329):0.21008):0.05125):0.07931):0.06116):0.02283);

COG1648
((((43:0.00218,(38:0.0,21:0.0):0.00015):0.04194,(41:0.00455,32:0.00648):0.05842):0.40622,((((39:0.0,35:0.0):0.34968,12:0.31813):0.74105,(19:0.87795,(45:0.21500,16:0.24810):0.41847):0.27100):0.13774,(51:0.36758,47:0.67965):0.07526):0.07507):0.09268,28:0.41999,((37:0.84628,((((4:1.12949,((3:0.97036,(2:0.78222,(5:0.98251,9:0.91107):0.21627):0.23463):0.07530,8:0.77108):0.10540):0.19723,(6:0.61218,1:0.48569):1.09925):0.02493,(18:0.65626,((55:0.0,58:0.0):0.67086,(24:0.65394,((23:0.71366,50:0.77043):0.72323,(63:0.18476,25:0.02243):0.70150):0.17999):0.21216):0.14118):0.31000):0.16895,20:0.59603):0.15124):0.16688,40:0.55668):0.09555);

COG2141
(59:1.12378,34:0.50610,(18:0.48201,(((31:0.96865,(3:0.21982,8:0.24861):0.77725):0.38172,(0:1.10382,47:1.24992):0.25443):0.62601,(33:0.23990,(41:0.00728,32:0.01344):0.14769):0.62013):0.17279):0.32474);

COG1058
((63:0.04412,25:0.06288):0.43380,(31:0.19064,34:0.25022):0.34998,((24:0.31423,18:0.39918):0.10814,((55:0.0,58:0.0):0.78544,((23:0.27793,50:0.26627):0.22335,((11:0.98477,(17:0.25879,15:0.21350):0.33571):0.10386,(((((10:0.16211,7:0.13934):0.59063,((9:0.52310,5:0.44342):0.20128,((0:0.27166,2:0.16648):0.36038,(6:0.28359,1:0.23396):0.43779):0.13802):0.19951):0.16670,(4:1.09622,((37:0.64050,(33:0.28397,(32:0.05154,((43:0.0,38:0.0):0.00238,21:0.00014):0.07362):0.24517):0.28085):0.79017,((53:0.55938,(27:0.01476,28:0.04266):0.47410):1.07538,(19:0.61737,(16:0.18102,(45:0.23460,22:0.30964):0.09528):0.15093):0.57939):0.24893):0.17647):0.12203):0.31628,(26:0.17472,(39:0.00016,35:0.00014):0.07871):0.87151):0.03831,13:0.61127):0.14460):0.03417):0.14729):0.08713):0.09209);

COG2389
(50:0.64662,(15:0.47642,17:0.47548):0.38383,(20:1.23787,11:1.07767):0.15371);

COG1293
((3:0.65956,(8:0.56796,4:0.97984):0.09025):0.10015,(10:0.12551,7:0.07656):0.43451,((6:0.17656,1:0.28635):0.78027,(((13:0.88793,(11:1.29007,(17:0.42166,15:0.32262):0.57426):0.22028):0.12845,(((23:0.33771,50:0.36324):0.35077,((14:0.28270,(31:0.17780,34:0.20834):0.10403):0.42163,((55:0.0,58:0.0):0.53648,((63:0.01169,25:0.02360):0.39345,(24:0.28528,18:0.28325):0.12750):0.10322):0.08236):0.10665):0.14648,(54:0.97503,(49:0.77032,(60:0.01406,42:0.04849):1.07726):0.50119):0.30451):0.07984):0.74078,(5:0.99624,(9:0.95384,(0:0.44544,2:0.45968):0.32835):0.12955):0.13844):0.06717):0.12099);

COG3176
(51:0.81095,(15:1.36692,(45:0.76318,19:2.53821):0.00024):0.25718,(53:0.45865,(12:0.33534,(39:0.00014,35:0.00015):0.71389):0.26525):0.08178);

COG0612
((47:1.26706,(33:0.33826,(41:0.00347,32:0.00014):0.13535):1.01726):0.58538,((9:1.11938,5:0.82200):0.48288,(((26:0.08045,(39:0.00014,35:0.00213):0.08858):0.53868,(22:0.49544,(29:0.04565,36:0.06332):0.55597):0.25936):0.17635,13:0.91829):0.07849):0.10311,(52:1.47528,54:1.53600):0.15575);

COG1169
((45:0.86638,((39:0.0,35:0.0):0.22470,26:0.17426):0.53935):0.71674,4:0.88740,(51:0.93814,((((55:0.00014,58:0.00192):1.03241,(63:0.00399,25:0.01892):0.63533):0.48455,(14:1.19017,(17:0.56839,15:0.59757):0.45644):0.15081):0.10360,(52:0.75786,33:0.54076):0.70949):0.09361):0.06151);

COG1400
(9:0.70177,(((3:0.53175,8:0.40992):0.18023,4:0.65192):0.19391,(10:0.23046,7:0.09630):0.45889):0.04903,(5:0.60131,(0:0.84166,(6:0.18652,1:0.08983):0.83774):0.37462):0.31319);

COG5257
((3:0.23826,(4:0.41880,8:0.21487):0.08820):0.05615,(10:0.00718,7:0.00995):0.19374,((6:0.06063,1:0.07604):0.40317,(5:0.65164,(9:0.26140,(0:0.18182,2:0.13377):0.20298):0.07056):0.08714):0.06764);

COG0849
(((48:0.78563,54:0.53109):0.09853,(11:0.75437,((47:0.34614,((53:0.26780,(27:0.00224,28:0.00015):0.53761):0.12013,51:0.19008):0.09706):0.03864,(((40:0.41836,52:0.64695):0.16211,(33:0.01744,((43:0.0,38:0.0,21:0.0):0.00455,(41:0.0,32:0.0):0.00014):0.03437):0.07401):0.07358,37:0.21898):0.44029):0.19767):0.09163):0.06638,(((24:0.34709,(63:0.00958,25:0.01047):0.28422):0.12893,(50:1.72633,(55:0.0,58:0.0):0.77991):0.36515):0.12339,(14:0.43737,(31:0.24050,34:0.19652):0.23471):0.46927):0.34706,((49:0.63075,(60:0.00016,42:0.04004):0.58869):0.49732,(20:0.93626,((29:0.03641,36:0.07359):1.04604,(19:0.71423,(22:0.28570,(45:0.17829,16:0.21061):0.05259):0.27887):0.31264):0.13916):0.13971):0.10780);

COG4512
(23:0.56810,(63:0.01781,25:0.00692):0.54851,(18:1.39775,(55:0.0,58:0.0):0.68144):0.56350);

COG0021
(((((59:0.52267,(30:0.64322,62:0.51916):0.38332):0.25014,((48:0.62567,((44:0.00148,(46:0.00014,57:0.00014):0.00015):0.19790,(56:0.05549,61:0.03982):0.12783):0.45085):0.09265,(13:2.24879,(49:0.30849,(60:0.02623,42:0.01830):0.35848):0.16035):0.21208):0.09150):0.04489,((24:0.21622,18:0.20134):0.07213,((14:0.21355,34:0.12220):0.23351,(55:0.0,58:0.0):0.34512):0.06644):0.10001):0.06330,11:0.49396):0.05501,((19:0.40514,(45:0.13205,16:0.20572):0.19812):0.28414,((53:0.26453,(27:0.00014,28:0.00734):0.27313):0.06269,(47:0.35806,(51:0.19874,(33:0.10891,40:0.38211):0.08158):0.07867):0.02195):0.16732):0.17725,(17:0.37308,(20:0.47756,(26:0.05443,(39:0.00145,35:0.00146):0.06250):0.64411):0.04586):0.07263);

COG3808
(45:0.08804,22:0.07859,(16:0.05548,(19:0.23074,(12:0.50474,(13:0.66983,5:0.57303):0.15829):0.32877):0.11499):0.02433);

COG0373
((17:0.18820,15:0.18315):0.55544,(((((((6:0.24655,1:0.32723):0.64759,((57:0.0,46:0.0,44:0.0):0.55853,(56:0.27908,61:0.25437):0.54960):1.42037):0.20847,(9:1.07532,(0:0.44689,2:0.53480):0.52071):0.17005):0.21557,(4:1.03056,(3:0.59160,8:0.50876):0.08718):0.11874):0.18019,(20:0.58850,11:0.74942):0.10958):0.06912,(47:0.65453,((53:0.36847,(27:0.00993,28:0.00719):0.34173):0.19167,(51:0.31675,(52:0.47196,(37:0.25993,(33:0.09348,((41:0.0,32:0.0):0.02591,((43:0.0,21:0.0):0.00015,38:0.00014):0.02467):0.10371):0.17772):0.07112):0.15174):0.06403):0.03688):0.18162):0.05415,((23:0.50851,50:0.44735):0.75487,(49:0.50102,(60:0.03809,42:0.01314):0.50217):0.47036):0.17403):0.04832,((12:0.38716,(26:0.13339,(39:0.0,35:0.0):0.05469):0.31793):0.60672,((24:0.20014,18:0.28529):0.10342,((55:0.0,58:0.0):0.33022,(63:0.03917,25:0.00382):0.47578):0.17234):0.22855):0.07857);

COG1481
((((55:0.0,58:0.0):0.23553,((63:0.00566,25:0.00016):0.24938,(24:0.11888,18:0.24276):0.06355):0.11998):0.18505,((14:0.38891,(31:0.21310,34:0.20120):0.37677):0.19532,(12:0.23519,(26:0.06807,(39:0.00014,35:0.00015):0.01693):0.14555):1.41879):0.06918):0.11021,(23:0.18338,50:0.15840):0.27905,((59:1.19012,(62:0.88891,30:0.94987):0.13968):0.59349,13:1.14072):0.05972);

COG2212
((36:1.67837,(37:0.86695,13:0.68766):0.20644):0.11065,(11:0.67975,(45:0.77364,51:0.33214):0.37810):0.22593,((8:1.24895,4:0.63401):0.41708,(18:0.50672,((63:0.0,25:0.0):0.43127,24:0.27263):0.11245):0.11381):0.13178);

COG0458
((13:0.32109,(4:0.74827,((50:0.37834,((14:0.16013,(31:0.07641,34:0.12704):0.08749):0.12662,((55:0.0,58:0.0):0.23453,(63:0.01264,25:0.00415):0.21166):0.04544):0.18396):0.12823,((6:0.18806,1:0.23514):0.54530,(5:0.43547,(0:0.16982,2:0.14896):0.27860):0.47239):0.10116):0.08875):0.11208):0.10191,((49:0.25445,(60:0.01817,42:0.00554):0.31879):0.25898,((19:0.25030,(45:0.09286,16:0.10427):0.12475):0.13971,((51:0.14572,(40:0.27021,(37:0.10253,(33:0.05063,((41:0.00015,32:0.00258):0.00769,((43:0.0,38:0.0):0.00162,21:0.00102):0.00860):0.02293):0.04064):0.03521):0.09426):0.08223,(47:0.25988,(53:0.19203,(52:0.12235,(27:0.00687,28:0.00646):0.12131):0.10272):0.04134):0.03698):0.09810):0.08349):0.05168,((11:0.44097,(12:0.19458,((39:0.0,35:0.0):0.05594,26:0.06914):0.21947):0.24055):0.06365,15:0.32727):0.04186);

COG0699
(24:0.99623,18:0.87654,((21:1.42665,(53:0.72432,51:0.68735):0.69017):0.36505,(11:1.80945,(55:0.0,58:0.0):0.73039):0.20167):0.19751);

COG3454
(45:0.34904,22:0.34162,(51:0.27061,(33:0.15369,((43:0.0,38:0.0):0.00313,21:0.01477):0.17186):0.33607):0.22792);

COG1534
((37:0.09603,((52:0.07613,47:0.82618):0.13306,(33:0.14363,((43:0.0,38:0.0,21:0.0):0.03723,(41:0.00014,32:0.00015):0.00014):0.02775):0.08154):0.05271):0.22787,51:0.71349,((53:0.60079,(27:0.01214,28:0.00767):0.29131):0.42884,(((((9:0.56277,(0:0.25027,2:0.21899):0.38589):0.35000,(4:0.54592,8:0.81622):0.25812):0.13876,(10:0.02802,7:0.03220):0.56225):0.15563,3:0.51006):0.30308,(((55:0.0,58:0.0):0.17061,(24:0.08635,((63:0.03787,25:0.01662):0.36540,18:0.08012):0.02284):0.15099):0.09014,((23:0.21953,50:0.26019):0.25394,(14:0.31658,(31:0.09253,34:0.04993):0.17841):0.35559):0.09222):0.20053):0.25824):0.07849);

COG2185
(45:0.10893,22:0.09425,(16:0.25825,(53:1.37856,((((6:0.00409,1:0.04665):0.44536,(10:0.00015,7:0.04379):0.21925):0.10280,(0:0.12477,2:0.07131):0.12224):0.09945,9:0.28140):0.41572):0.06870):0.18456);

COG0591
(6:1.35056,(22:0.37289,(45:0.36457,16:0.27578):0.11043):1.04813,(((53:1.35514,(((49:0.12419,(60:0.00356,42:0.00705):0.14843):0.28190,((27:0.0,28:0.0):0.28561,((43:0.0,38:0.0):0.00015,21:0.00701):0.15910):0.22139):0.51189,(8:0.90567,(50:0.84139,17:0.79509):0.54594):0.12493):0.23931):0.11249,((57:0.0,44:0.0):0.00014,46:0.00014):1.29456):0.16974,9:1.39931):0.14024);

COG2898
(19:0.76788,(45:0.70323,(47:0.67267,(((63:0.01964,25:0.01819):0.85279,((55:0.0,58:0.0):0.72797,24:0.61288):0.15876):0.31907,(16:1.81559,(14:0.74179,26:0.78912):0.77316):0.20037):0.45821):0.11669):0.12716,(51:0.57859,(53:0.46692,22:0.54377):0.13544):0.07185);

COG3470
(48:0.89102,45:0.38285,(49:0.30524,(33:0.13703,52:0.06739):0.19462):0.17548);

COG3637
(27:0.00711,28:0.00422,(21:1.54696,52:0.62385):0.66303);

COG1021
((37:0.40257,(45:0.40945,((41:0.00726,32:0.00774):0.10451,(43:0.00014,38:0.00015):0.04770):0.27742):0.30788):0.13661,24:0.31695,((33:0.59674,51:0.40005):0.08586,((39:0.0,35:0.0):0.62237,12:0.39049):0.20030):0.06855);

COG4715
(4:1.07377,11:1.30442,(15:1.24671,(37:1.12047,19:0.66972):0.42541):0.10912);

COG1857
(3:0.58599,(9:0.54282,5:0.36141):0.41771,(7:0.94283,(20:0.78419,8:0.98792):0.94713):0.31094);

COG1243
(((5:0.66015,(0:0.13765,2:0.13429):0.22240):0.08702,(13:0.95429,(23:0.31126,50:0.31794):0.61747):0.89445):0.06187,(4:0.69390,(6:0.15217,1:0.12445):0.35898):0.11836,((8:0.44279,3:0.38081):0.09711,(10:0.03927,7:0.03518):0.35847):0.05439);

COG1950
(17:0.83355,53:0.25528,(((63:0.01581,25:0.00015):0.54043,(24:0.31030,18:0.29041):0.13042):0.36444,(11:0.39639,(12:0.54867,(26:0.13353,(39:0.00014,35:0.00015):0.17958):0.37549):0.28020):0.30619):0.13558);

COG3253
((63:0.01347,25:0.00015):0.31024,(24:0.10394,18:0.15667):0.11182,((55:0.0,58:0.0):0.25056,(4:0.63775,((9:0.79977,((6:0.34507,1:0.12956):0.32503,(0:0.29817,2:0.31991):0.20881):0.26989):0.58650,(11:0.96299,(12:0.25348,(26:0.06004,(39:0.0,35:0.0):0.05493):0.24615):0.50221):0.17401):0.79619):0.10670):0.04869);

COG1645
(9:0.52733,(0:0.27856,2:0.27963):0.50610,(5:0.88880,(4:1.71387,(3:0.67336,(10:0.13200,7:0.13322):0.40148):0.23688):0.18639):0.24762);

COG3004
(37:0.21766,(52:0.34845,(33:0.16847,(((41:0.00430,32:0.00301):0.04415,((43:0.0,38:0.0):0.00014,21:0.00713):0.02676):0.16869,22:0.93701):0.13005):0.10981):0.06737,((60:0.01285,42:0.00205):0.63641,(16:0.21881,(45:0.31411,19:0.32567):0.10506):0.24252):0.18932);

COG3277
(((4:0.98765,9:1.41710):0.29733,(5:1.13704,(10:0.07336,7:0.10658):0.23149):0.29297):0.23932,8:0.45806,((6:0.00015,1:0.59666):1.21612,3:0.66128):0.20977);

COG1505
(((15:0.38511,11:0.47007):0.44726,(2:1.08523,(10:0.11601,7:0.06933):0.39744):0.36929):0.55489,(27:0.00385,28:0.01740):0.84554,((39:0.00014,35:0.00150):0.67002,36:0.86954):0.13081);

COG2524
((3:0.50336,(4:0.68845,8:0.34211):0.12779):0.39833,(0:0.13823,2:0.19551):0.27891,(5:0.88470,9:0.62066):0.05235);

COG1794
((33:0.28767,((22:0.53519,16:0.26584):0.22648,(38:0.00014,(21:0.00431,43:0.00014):0.00014):0.28920):0.08723):0.12976,52:0.49659,((53:0.97888,(24:0.61463,14:0.99015):0.65627):0.34452,49:0.36737):0.08895);

COG0722
(19:0.25777,16:0.26637,(47:0.30453,((27:0.00476,28:0.00373):0.35313,(40:0.49056,(15:0.52344,11:0.52223):0.19519):0.07063):0.12746):0.09540);

COG2967
((19:0.66678,(16:0.17196,(22:0.27200,45:0.26608):0.04965):0.16282):0.33409,(53:0.49431,51:0.27206):0.11564,(((33:0.24578,((43:0.0,38:0.0,21:0.0):0.03625,(41:0.00014,32:0.01518):0.02071):0.07380):0.22680,(37:0.30223,11:0.75022):0.12284):0.15190,47:0.63139):0.06911);

COG0635
(13:1.10855,((12:0.35776,(39:0.00014,35:0.00015):0.42421):0.78152,((29:0.09479,36:0.09835):0.68807,(40:0.75262,47:0.50539):0.35415):0.08453):0.09992,(((62:1.20429,((14:0.27964,(31:0.16531,34:0.18096):0.14355):0.17078,((55:0.0,58:0.0):0.48707,(63:0.02989,25:0.00972):0.43378):0.12240):0.37556):0.11638,(11:0.81645,48:0.97449):0.22677):0.11845,54:1.93720):0.02151);

COG4709
(19:1.03428,(31:0.59315,34:0.78426):0.62388,((55:0.0,58:0.0):0.95142,(23:0.72043,(63:0.03765,25:0.05843):0.82775):0.22788):0.27381);

COG1386
((18:0.44903,24:0.45617):0.12155,((55:0.0,58:0.0):0.69879,(63:0.03878,25:0.00014):0.35265):0.18714,(59:0.85784,((23:0.29105,50:0.27615):0.33686,(((11:0.66454,48:0.90762):0.23051,((13:0.97789,(12:0.40585,(26:0.08005,(39:0.0,35:0.0):0.12524):0.51129):0.37027):0.16188,((19:0.29993,(45:0.33025,22:0.31311):0.38990):0.45593,((53:0.37830,(27:0.14888,28:0.00014):0.78656):0.30078,(47:0.74222,51:0.72223):0.18368):0.27054):0.10997):0.07734):0.22232,((14:0.37814,(31:0.21239,34:0.19405):0.08013):0.31966,(((10:0.04979,7:0.00325):0.76550,((17:0.21391,15:0.35854):0.61030,(6:0.70961,1:0.50378):0.72757):0.11832):0.42058,(30:0.54254,62:0.73890):0.44729):0.12211):0.09891):0.02633):0.12659):0.00017);

COG2872
((51:0.46149,53:0.55401):0.11604,((16:0.14779,(45:0.12508,22:0.26942):0.10363):0.21716,37:2.15779):0.18594,(18:1.05338,(((13:0.92952,(23:0.71273,50:0.92647):0.14199):0.19845,11:1.46343):0.21846,(2:0.34430,(9:0.36084,5:0.20651):0.14563):0.41317):0.11062):0.29587);

COG3213
(45:0.87356,53:0.84356,(37:0.74284,51:0.60867):0.20517);

COG0370
(((13:0.70699,(20:0.68214,(49:0.40647,(60:0.01669,42:0.02175):0.38754):0.43762):0.10574):0.07561,(3:0.53976,(10:0.08014,7:0.04290):0.50137):0.15906):0.08590,((63:0.02493,25:0.02851):0.55195,(14:0.68022,50:0.51073):0.07853):0.09749,((37:0.75600,(51:0.22643,(33:0.12519,(((43:0.0,38:0.0):0.00015,21:0.00251):0.04687,(41:0.00093,32:0.00539):0.02586):0.17949):0.10734):0.31022):0.36900,(11:0.81970,(17:1.21246,(19:0.38494,(53:0.23274,47:0.27751):0.20395):0.41981):0.11113):0.11448):0.14331);

COG0624
((27:0.00015,28:0.02748):0.56204,(49:0.37499,(60:0.03302,42:0.01871):0.42258):0.27868,((57:0.0,46:0.0,44:0.0):1.80783,((29:0.05529,36:0.10370):0.40517,(20:1.00144,((6:0.13139,1:0.16569):0.93812,(23:0.36548,50:0.23744):0.76619):0.42646):0.50155):0.09692):0.10046);

COG3281
(53:0.28085,51:0.34022,(9:1.13317,(39:0.00014,35:0.00192):0.46910):0.45991);

COG4604
((49:0.31967,31:0.46898):0.07162,((24:0.20897,18:0.21593):0.06059,((27:0.03254,28:0.06342):0.54870,(33:0.33700,45:0.20233):0.09963):0.18907):0.08237,((55:0.0,58:0.0):0.37357,37:0.45139):0.07173);

COG1918
(((13:0.72539,(51:0.02860,(33:0.10840,((43:0.0,38:0.0,21:0.0):0.00485,(41:0.0,32:0.0):0.02665):0.17595):0.38184):0.84672):0.24035,((37:0.52416,(50:0.50999,14:0.51540):0.16822):0.13437,(17:0.82879,(3:0.62860,(10:0.05206,7:0.08391):0.36994):0.55327):0.08526):0.19207):0.00015,(11:0.39292,(53:0.37645,47:0.21812):0.66252):0.21015,((((55:0.0,58:0.0):0.78786,(63:0.0,25:0.0):0.24259):0.96403,19:0.40050):0.08571,(60:0.81579,49:0.37442):0.44367):0.27537);

COG4893
(41:0.01434,32:0.00014,(45:0.53287,51:1.13196):1.02769);

COG0297
(18:0.56894,(24:0.41984,(14:0.32894,31:0.33611):0.26413):0.09587,((50:0.38962,23:0.36692):0.11522,((37:0.82721,((((57:0.0,46:0.0,44:0.0):0.35445,(56:0.04600,61:0.08424):0.29007):0.76100,(3:1.22463,((10:0.14806,7:0.14149):0.73270,(5:0.71969,(0:0.31793,2:0.27393):0.51283):0.61440):0.53769):0.20690):0.14440,(11:0.71923,((52:0.39220,(33:0.18918,((43:0.0,38:0.0,21:0.0):0.02717,(41:0.00014,32:0.00409):0.02952):0.16830):0.13843):0.24780,(53:0.70669,(51:0.67996,16:0.54691):0.13749):0.09654):0.14541):0.08184):0.10748):0.19681,(20:0.73478,13:0.49918):0.08440):0.15308):0.04785);

COG4286
(57:0.00014,46:0.00014,(44:0.00346,(56:0.03820,61:0.05336):0.29319):0.00016);

COG3483
(51:0.36986,(16:0.32996,11:0.45967):0.08796,(12:0.94814,19:0.44501):0.10472);

COG3308
(37:0.78002,51:1.01683,(53:0.35692,(27:0.00825,28:0.00015):0.69597):0.48333);

COG4753
(63:0.01114,25:0.06093,(21:1.47714,(24:0.86115,(55:0.0,58:0.0):0.73517):0.22934):0.48888);

COG0807
((11:0.35327,53:0.72801):0.08238,((26:0.39716,(((57:0.0,46:0.0,44:0.0):0.29868,(56:0.11609,61:0.05143):0.21253):0.23582,(22:0.13271,(16:0.10796,45:0.21421):0.03902):0.60137):0.13347):0.13448,19:0.57644):0.08989,((17:0.19374,15:0.20145):0.30118,(((((55:0.0,58:0.0):0.55821,(50:0.20174,(14:0.32141,31:0.32437):0.09680):0.05552):0.04748,(((52:0.25656,(40:0.24484,(33:0.07585,((41:0.0,32:0.0):0.02584,(43:0.0,38:0.0,21:0.0):0.01907):0.03087):0.10198):0.12718):0.23009,(13:0.61153,(6:0.03544,1:0.02720):0.44505):0.22454):0.14062,23:0.36777):0.07721):0.09945,(24:0.18234,18:0.21594):0.13625):0.06632,20:0.25587):0.04374):0.02255);

COG4213
(53:0.32434,((43:0.0,38:0.0):0.00535,21:0.00015):0.24360,(59:1.01211,18:0.59289):0.43063);

COG3822
(52:0.28781,((43:0.0,38:0.0):0.12001,33:0.21469):0.42973,(45:0.30455,(24:2.02736,16:0.12290):0.11051):0.46007);

COG2026
(53:0.86487,(33:0.80053,31:0.71006):0.16706,(((35:0.81951,9:0.54064):0.41301,(22:0.47299,(21:0.16561,32:0.23399):0.04788):0.55811):0.16632,17:1.24373):0.24465);

COG1408
((18:1.27931,8:1.37907):0.15092,(20:1.07945,(49:0.90522,(60:0.02043,42:0.04778):0.56188):0.37542):0.18572,(((53:1.38401,(11:1.13045,(5:0.98507,(26:0.15799,(39:0.0,35:0.0):0.05069):0.99974):0.12630):0.14224):0.06500,(21:1.19112,(16:0.23257,22:0.27342):0.94569):0.06261):0.35812,((57:0.0,46:0.0,44:0.0):0.30284,(56:0.07289,61:0.07108):0.32191):0.72148):0.12069);

COG0284
(18:0.31530,24:0.24683,((63:0.03607,25:0.04360):0.21589,((55:0.0,58:0.0):0.33455,(((40:0.55517,(((33:0.16089,((41:0.00014,32:0.00314):0.05761,(21:0.01250,(43:0.00014,38:0.00014):0.00014):0.04901):0.07907):0.14885,(37:0.15457,52:0.26397):0.02889):0.06885,(51:0.24282,(27:0.00194,28:0.00131):0.37364):0.06255):0.10132):0.13843,((20:0.82876,((13:0.80486,((((23:0.32159,50:0.11084):0.61843,(4:0.55793,53:0.35763):0.13428):0.24863,(11:0.70919,(12:0.46384,(26:0.13113,(39:0.0,35:0.0):0.07023):0.34915):0.38940):0.14654):0.79736,((3:0.29559,8:0.44975):0.12018,((10:0.16833,7:0.03808):0.36776,((6:0.24778,1:0.38257):0.32683,(5:0.84615,((2:0.47216,0:0.54111):0.33041,9:0.67068):0.08020):0.16318):0.21721):0.09463):0.25545):0.34758):0.30766,(49:0.27114,(60:0.02354,42:0.00130):0.34643):0.37414):0.06977):0.07526,(17:0.61526,(47:0.59546,(19:0.38325,(22:0.09089,(16:0.16606,45:0.20266):0.02730):0.25998):0.06463):0.19001):0.10893):0.08807):0.23623,(14:0.17414,(34:0.20551,31:0.11211):0.02890):0.13511):0.01174):0.08708):0.06000);

COG0742
((((57:0.0,46:0.0,44:0.0):0.30955,(56:0.05804,61:0.08729):0.19637):0.55399,(49:0.90256,(60:0.04695,42:0.01327):0.47886):0.44686):0.11145,(17:0.32074,15:0.26226):0.47433,(((((54:1.06013,36:0.99562):0.08537,59:0.64198):0.08545,48:1.23717):0.14466,(((23:0.27466,50:0.22791):0.53038,((55:0.0,58:0.0):0.47916,((14:0.11625,(31:0.12913,34:0.17983):0.19959):0.40505,(24:0.35165,(18:0.34336,(63:0.03221,25:0.02047):0.33309):0.12042):0.07491):0.14981):0.19152):0.07093,13:0.73149):0.04800):0.10652,(11:1.05542,(((19:0.41612,(22:0.29048,(45:0.28204,16:0.24746):0.08646):0.29314):0.27050,(12:0.58526,((39:0.0,35:0.0):0.14443,26:0.19249):0.45278):0.24411):0.12605,(((37:0.35128,(52:0.41726,((33:0.20768,((41:0.00014,32:0.00442):0.06627,((43:0.0,38:0.0):0.00445,21:0.00014):0.07517):0.14752):0.06860,40:0.75540):0.04910):0.14110):0.20607,51:0.49867):0.11910,(47:0.67708,(53:0.70522,(27:0.00015,28:0.01929):0.74091):0.15362):0.06244):0.39804):0.20101):0.19041):0.04203);

COG1011
((3:0.53774,8:0.30098):0.64303,(31:0.70636,50:0.49975):0.58254,(27:1.42271,((39:0.0,35:0.0):1.13983,15:0.85049):0.17371):0.27170);

COG0126
(((48:0.50928,54:0.39525):0.15302,(13:0.25010,(((14:0.05030,(31:0.00866,34:0.01636):0.08951):0.19666,((63:0.00258,25:0.00412):0.11556,((55:0.0,58:0.0):0.11425,59:0.91435):0.10043):0.09701):0.15526,(62:0.83636,30:0.35352):0.22588):0.10027):0.04763):0.01717,(23:0.11323,50:0.09913):0.18539,((((17:0.12949,15:0.09865):0.23552,(24:0.07947,18:0.14166):0.17145):0.06731,((11:0.41147,(12:0.28561,(26:0.12455,(39:0.0,35:0.0):0.08167):0.34461):0.27535):0.10329,((4:0.66722,(((5:0.61918,(9:0.71585,(0:0.18484,2:0.15283):0.21369):0.14002):0.15323,((10:0.08682,7:0.05010):0.42115,(6:0.11608,1:0.09517):0.53182):0.09460):0.05917,(3:0.33280,8:0.34751):0.09404):0.07458):0.44741,((19:0.27723,(22:0.10690,(16:0.12393,45:0.25356):0.04566):0.13647):0.25871,((53:0.15980,(27:0.00061,28:0.00835):0.26383):0.07321,(47:0.30596,((37:0.13123,((33:0.05903,((41:0.0,32:0.0):0.00015,((43:0.0,38:0.0):0.00223,21:0.00014):0.01809):0.03741):0.05129,(52:0.11380,40:0.45516):0.01936):0.04686):0.12484,51:0.12830):0.05946):0.02819):0.29296):0.06655):0.10091):0.04299):0.02451,(((57:0.0,46:0.0,44:0.0):0.23162,(56:0.03292,61:0.05794):0.07517):0.47201,(20:0.30827,(49:0.34456,(60:0.00395,42:0.00882):0.47239):0.09901):0.10800):0.06381):0.03472);

COG2427
(63:0.04794,25:0.00016,(9:1.32552,(55:0.0,58:0.0):0.69164):0.77474);

COG2603
(41:0.00014,32:0.00547,((51:0.49143,(49:0.73338,50:0.70525):0.87285):0.38761,((43:0.0,38:0.0):0.00016,21:0.00546):0.16553):0.09188);

COG3459
(16:0.31902,22:0.36265,(45:0.31302,(23:0.69966,((33:0.60168,(63:0.02546,25:0.00797):0.53983):1.53912,(13:0.51784,37:0.71750):0.49134):0.14893):0.39271):0.11949);

COG3232
(53:0.57122,11:0.38578,((52:0.31046,(33:0.33379,(41:0.01583,32:0.00015):0.01910):0.22904):0.27159,(37:1.14111,45:0.44864):0.36933):0.15941);

COG1896
((((55:0.0,58:0.0):0.25064,(63:0.00016,25:0.02016):0.31636):0.91385,((33:0.07882,(37:0.16480,52:0.37234):0.12920):0.06230,(38:0.03235,(41:0.00296,32:0.00994):0.03948):0.04308):0.75534):0.39062,(((0:0.42629,2:0.37466):0.25922,(9:0.79315,5:0.97737):0.20252):0.14806,((10:0.30765,7:0.13996):0.52176,(4:0.92236,(51:0.69097,11:1.27396):0.30519):0.36981):0.34831):0.39002,((22:0.18615,((19:0.40051,45:0.20720):0.18604,16:0.28089):0.16929):2.25978,(49:0.76830,(60:0.01879,42:0.01896):0.52878):0.75274):0.18458);

COG2989
(43:0.00014,38:0.00014,(21:0.00168,((33:0.20235,(19:1.26757,(37:0.94307,52:0.66356):0.12622):0.24411):0.31825,(41:0.00592,32:0.00526):0.07043):0.09181):0.00628);

COG1009
((((7:1.32316,(18:0.31498,(63:0.01228,25:0.01189):0.33166):0.73921):0.34153,((0:0.34276,2:0.26494):1.02337,(5:0.82600,9:0.72615):0.10079):0.28069):0.24096,(6:0.86199,4:0.74764):0.16901):0.04763,((49:0.44119,(60:0.01722,42:0.00454):0.38132):0.40070,((47:0.33192,(53:0.23199,(27:0.01215,28:0.00014):0.29592):0.09319):0.30597,((29:0.07225,36:0.09429):0.54463,(16:0.29856,19:0.33460):0.18464):0.09618):0.08293):0.10008,((39:0.0,35:0.0):0.74160,(40:0.51153,(33:0.14137,(41:0.00014,32:0.00295):0.13126):0.23054):0.50524):0.07337);

COG1373
(16:1.48225,6:1.10316,((31:0.69097,25:0.61621):0.36393,(49:1.01664,(60:0.01405,42:0.06353):1.37401):0.42150):0.36073);

COG0096
((((29:0.01277,36:0.00016):0.43885,(19:0.23437,(16:0.10709,(22:0.10254,45:0.07494):0.01507):0.11958):0.14949):0.14786,(((6:0.00015,1:0.02076):0.35469,(4:0.51745,((((10:0.02695,7:0.02445):0.09070,(5:0.26790,(9:0.29024,(0:0.09262,2:0.11521):0.20821):0.10416):0.20030):0.06689,8:0.30678):0.03663,3:0.12205):0.09704):0.08073):0.94761,(47:0.38164,((53:0.24509,(27:0.0,28:0.0):0.12192):0.05398,(51:0.24495,(37:0.10830,(52:0.04647,((43:0.0,38:0.0,21:0.0,41:0.0,32:0.0):0.00633,(33:0.01636,40:0.24975):0.02581):0.04858):0.04040):0.08458):0.05414):0.11759):0.12232):0.03211):0.17338,(59:0.41129,(30:0.39413,62:0.26101):0.19312):0.06553,((((57:0.0,46:0.0,44:0.0):0.05356,(56:0.01345,61:0.00010):0.09278):0.56017,((54:0.38971,48:0.31743):0.15346,((60:0.0,42:0.0):0.23459,49:0.19768):0.42891):0.06352):0.04854,((((23:0.08587,50:0.12288):0.17619,((12:0.10591,((39:0.0,35:0.0):0.01857,26:0.03743):0.13687):0.26714,(15:0.08744,17:0.24188):0.24783):0.10471):0.10895,(((55:0.0,58:0.0):0.12238,((63:0.0,25:0.0):0.07615,(18:0.10814,24:0.05358):0.01860):0.03933):0.03566,(14:0.16900,(31:0.06883,34:0.00014):0.05824):0.04540):0.06722):0.08824,(11:0.48467,(20:0.66751,13:0.17116):0.06882):0.04747):0.13853):0.09035);

COG0842
(11:1.08085,((55:0.0,58:0.0):0.65387,31:0.66077):0.37915,(4:1.27559,(33:0.28165,47:0.48079):1.07784):0.56084);

COG0780
(((((((45:0.22893,(22:0.12455,(16:0.20572,19:0.28178):0.11594):0.02628):0.76801,(((17:0.24774,15:0.18219):0.41486,(20:0.17874,49:0.52976):0.16509):0.24290,(13:0.54250,(5:1.43928,9:0.84463):0.67907):0.60709):0.34858):0.18579,((27:0.00015,28:0.01871):0.18807,((24:0.07521,18:0.05771):0.03936,((55:0.0,58:0.0):0.07590,31:0.62163):0.02432):0.17281):0.22229):0.14876,(60:0.00015,42:0.03407):0.34005):1.17017,51:0.31568):0.03789,(29:0.06900,36:0.04568):0.61729):0.10168,(37:0.23144,(52:0.31543,(33:0.15883,((41:0.00344,32:0.00014):0.04670,(21:0.01197,(43:0.00014,38:0.00015):0.00544):0.07401):0.08581):0.18496):0.04455):0.19236,(53:0.26672,47:0.63930):0.15492);

COG3809
(49:0.29085,5:0.98286,(16:0.31272,19:0.91312):0.10984);

COG4929
(15:1.11146,45:0.77793,(33:0.43841,52:0.62430):0.50804);

COG2234
(20:1.11669,((8:0.75114,(43:0.07292,(41:0.00014,32:0.00266):0.07167):1.02671):0.34993,((10:0.15182,7:0.11919):1.36018,(24:0.23563,18:0.35179):0.37166):0.17453):0.37688,(50:1.22458,37:1.78227):0.21389);

COG3895
(22:0.76280,45:0.78988,(53:0.71474,(51:0.50373,(((41:0.01021,32:0.01156):0.07473,(21:0.00614,(38:0.00014,43:0.00014):0.01873):0.07897):0.25547,(33:0.22742,17:1.24804):0.46792):0.82134):0.12858):0.13907);

COG4549
(24:0.31701,(63:0.06353,25:0.01897):0.37449,(12:0.40325,(45:0.51818,16:0.40872):0.83662):0.67286);

COG3755
((41:0.00673,32:0.00712):0.47700,(15:0.52980,(51:0.49274,11:0.81817):0.96822):0.16077,(22:0.66091,((43:0.0,38:0.0):0.03503,21:0.00016):1.22921):0.08533);

COG4245
((43:0.0,38:0.0):0.00977,21:0.00401,(42:1.94414,15:0.23615):0.45916);

COG2518
((27:0.00016,28:0.02576):1.06299,(51:0.34277,(37:0.22636,(33:0.12480,((43:0.0,38:0.0,21:0.0):0.02784,(41:0.00015,32:0.00435):0.02607):0.07765):0.18297):0.15821):0.10763,((49:0.47137,(60:0.00812,42:0.00015):0.29907):0.54890,(4:1.17023,(((9:0.57431,5:0.37742):0.13905,(((10:0.07285,7:0.10833):0.36938,(3:0.32729,8:0.38276):0.08193):0.08204,0:1.15933):0.00024):0.01869,13:1.14972):0.13742):0.15091):0.15396);

COG0084
((49:0.43149,(60:0.01639,42:0.01971):0.34203):0.45879,((17:0.19281,15:0.18572):0.51784,(((19:0.47306,(45:0.16686,(16:0.13529,22:0.13101):0.05002):0.16480):0.23349,(29:0.06316,36:0.13453):0.42508):0.13221,(40:0.49307,54:0.91733):0.23635):0.04392):0.06594,(((50:0.46867,((((9:0.72314,5:0.43568):0.66752,(8:0.41852,(3:0.36324,(10:0.17935,7:0.13602):0.56127):0.15076):0.24000):0.09899,((57:0.00015,(46:0.0,44:0.0):0.00647):0.28060,(56:0.01677,61:0.08126):0.18919):0.55251):0.06960,((12:0.46857,(26:0.09321,(39:0.00505,35:0.00014):0.08101):0.38298):0.36874,(30:0.69143,62:0.60083):0.23376):0.08228):0.06426):0.02781,(13:0.48091,20:0.47782):0.12546):0.05948,((14:0.28475,(31:0.10714,34:0.19294):0.06415):0.35209,(25:0.20485,(24:0.14700,((55:0.0,58:0.0):0.22293,18:0.14789):0.04382):0.05202):0.14534):0.11193):0.01703);

COG2900
(37:0.49207,(33:0.19134,((43:0.0,38:0.0,21:0.0):0.02479,(41:0.00016,32:0.01243):0.02728):0.16930):0.32619,(52:0.40701,(51:0.79753,((27:0.00132,28:0.03657):1.00471,(47:0.95705,(22:0.29442,(45:0.22345,16:0.20043):0.13779):0.75655):0.08621):0.10687):0.14022):0.00019);

COG2924
(33:0.14422,((43:0.0,38:0.0,21:0.0):0.00015,(41:0.0,32:0.0):0.05291):0.04627,(37:0.06997,(52:0.15280,(40:0.63320,(47:0.67192,(51:0.45678,(53:0.14956,(27:0.0,28:0.0):0.21145):0.34475):0.09020):0.19089):0.06354):0.06212):0.08071);

COG1017
((37:0.48641,(33:0.26481,((41:0.00992,32:0.00016):0.03686,((43:0.0,38:0.0):0.00016,21:0.00248):0.05026):0.25834):0.18374):0.25277,(53:0.70414,22:0.39549):0.13040,(((51:0.54457,11:0.40868):0.16351,(((55:0.0,58:0.0):0.83027,(50:0.26549,49:0.66749):0.19506):0.11877,(18:0.37441,24:0.41623):0.05981):0.09751):0.05879,(20:0.65966,47:0.70441):0.19280):0.06656);

COG0051
(((((6:0.00014,1:0.05623):0.21173,(8:0.22911,(3:0.18853,(10:0.00892,7:0.00014):0.18508):0.07192):0.11631):0.06492,(5:0.47176,(9:0.26120,(0:0.09197,2:0.15099):0.10941):0.21419):0.11058):0.68092,(59:0.46989,(30:0.69984,62:0.14568):0.10484):0.19760):0.11074,((48:0.24566,54:0.16608):0.28942,(((29:0.02056,36:0.01567):0.33233,(19:0.06562,(45:0.01083,(16:0.01810,22:0.01930):0.00830):0.03517):0.05453):0.07325,(((27:0.0,28:0.0):0.13356,53:0.04867):0.06774,(47:0.23020,(51:0.04045,(37:0.02835,(40:0.02762,((33:0.0,52:0.0,41:0.0,32:0.0):0.00014,(43:0.0,38:0.0,21:0.0):0.01813):0.00886):0.00881):0.02781):0.05751):0.07716):0.06203):0.01594):0.05903,(((17:0.00014,15:0.04591):0.28469,((((23:0.01784,50:0.07750):0.09191,((14:0.07361,(31:0.03014,34:0.02732):0.05939):0.11684,((55:0.00014,58:0.00905):0.05445,(18:0.00014,((63:0.0,25:0.0):0.02704,24:0.00016):0.01803):0.01133):0.03116):0.04376):0.03365,(13:0.22443,(12:0.03546,((39:0.0,35:0.0):0.00059,26:0.01845):0.09727):0.08594):0.05686):0.04436,(11:0.29330,(20:0.34206,((60:0.0,42:0.0):0.07359,49:0.17707):0.30445):0.06958):0.10740):0.07824):0.03878,((57:0.0,46:0.0,44:0.0):0.03535,(56:0.0,61:0.0):0.01008):0.22678):0.03100);

COG5465
(45:0.13658,16:0.16910,(22:0.18974,(19:0.67078,((57:0.0,46:0.0,44:0.0):0.08767,(56:0.00014,61:0.08344):0.23950):1.97373):0.55813):0.07240);

COG3820
(45:0.16551,22:0.11999,(16:0.11445,(19:0.41361,(29:0.02351,36:0.06348):0.50402):0.30422):0.05758);

COG1799
((14:0.78554,(31:0.69701,34:0.46571):0.38817):0.62010,(18:0.28123,((63:0.03018,25:0.00015):0.37376,((55:0.0,58:0.0):0.61188,24:0.22057):0.08137):0.11351):0.25965,((17:0.40412,15:0.31994):0.70261,((26:0.11728,(39:0.0,35:0.0):0.03005):1.18694,(23:0.38424,50:0.41921):0.51802):0.18649):0.13044);

COG2441
(10:0.12358,7:0.00794,(9:0.52048,(0:0.37334,2:0.26610):1.08060):0.42605);

COG2980
(((27:0.00015,28:0.00590):0.85930,((33:0.29788,((43:0.0,38:0.0):0.12109,(41:0.00920,32:0.00016):0.06528):0.31893):0.12391,(52:0.54821,37:0.90897):0.22165):0.45820):0.40311,51:0.98018,(53:0.97709,47:1.27520):0.02523);

COG0538
((((6:0.04915,1:0.05637):0.30946,(20:0.64224,((0:0.14053,2:0.10645):0.24295,(5:0.40243,9:0.46543):0.10107):0.09932):0.07485):0.14591,4:0.55092):0.05719,(14:0.54594,(((55:0.0,58:0.0):0.13943,(18:0.09026,(24:0.08014,(63:0.00916,25:0.00508):0.13860):0.01874):0.03845):0.12596,(((53:0.12881,(60:0.00796,42:0.00770):0.22138):0.03849,((52:0.25018,(33:0.05522,((41:0.00014,32:0.00234):0.00758,((43:0.0,38:0.0):0.00358,21:0.00346):0.02358):0.02396):0.05086):0.06799,51:0.11152):0.05625):0.11385,11:0.20566):0.04410):0.08694):0.08647,((13:0.29623,((39:0.0,35:0.0):0.15093,(19:0.06015,(45:0.02831,(16:0.06591,22:0.04413):0.02325):0.05962):0.17851):0.29013):1.99301,(17:0.11179,15:0.10207):0.36026):0.00019);

COG1407
(8:0.63618,((3:0.84847,(6:0.13776,1:0.05061):0.67310):0.34520,(9:0.78248,(0:0.23482,2:0.22693):0.36234):0.33584):0.28346,(5:1.10984,(22:0.35117,(19:0.66423,(45:0.30230,16:0.39854):0.17034):0.09485):1.65967):0.08180);

COG1236
(51:0.55860,11:0.60540,(53:0.66933,(37:0.75004,((10:0.98425,(17:0.46817,15:0.45361):1.20044):0.25082,(4:0.73184,(6:0.11145,1:0.00015):0.66059):0.17005):0.38491):0.14665):0.11759);

COG0737
(34:1.29825,(13:0.64332,48:1.02220):0.06232,(59:1.14274,((20:0.84564,8:0.74046):0.35096,(33:0.87946,(60:0.01700,42:0.03126):0.73148):0.48395):0.07955):0.10344);

COG4133
(((43:0.0,38:0.0):0.00948,21:0.00015):0.31515,(51:0.65517,((19:0.85185,(22:0.40322,(45:0.24241,16:0.32113):0.15840):0.36119):0.35937,((29:0.15728,36:0.11998):1.16348,47:1.04583):0.15462):0.10797):0.10069,(52:0.53315,(33:0.27746,37:0.25538):0.07066):0.13164);

COG1924
(14:0.33505,(63:0.01007,25:0.00363):0.39893,(50:0.32929,(20:0.71713,(13:0.97233,(8:1.01397,(43:0.0,38:0.0):0.93019):0.25480):0.30849):0.47353):0.16753);

COG1410
(41:0.00047,32:0.00433,((33:0.08506,(37:0.16848,(51:0.22362,(53:0.29495,((45:0.23261,19:0.24358):0.09845,(11:0.35991,(23:0.41735,(47:1.91913,(13:1.37186,(18:0.44620,(15:0.46746,(12:0.22672,(26:0.08861,(39:0.00014,35:0.04383):0.04077):0.23718):0.27721):0.38438):0.26142):0.21006):0.12828):0.11383):0.06696):0.03867):0.06313):0.11036):0.08837):0.06459,((43:0.0,38:0.0):0.00014,21:0.00389):0.02049):0.01658);

COG0178
(((54:0.37650,48:0.38032):0.10606,((59:0.38219,(30:0.25619,62:0.28924):0.17360):0.08088,(49:0.23017,(60:0.01221,42:0.00020):0.19730):0.36035):0.05639):0.03243,((((46:0.0,44:0.0):0.00155,57:0.00720):0.33826,(56:0.10878,61:0.09792):0.37676):1.06517,(13:0.32287,20:0.31740):0.04958):0.05583,((((27:0.00532,28:0.01220):0.22565,(47:0.25302,(51:0.12029,(37:0.10952,(52:0.11542,(33:0.05259,((41:0.0,32:0.0):0.01208,(43:0.00014,38:0.00014):0.00877):0.03348):0.08210):0.01731):0.08933):0.04539):0.05458):0.15241,((29:0.01217,36:0.01706):0.35864,(19:0.18986,(22:0.08557,(45:0.06371,16:0.07892):0.02572):0.10589):0.11139):0.09257):0.08836,(((24:0.16418,((55:0.0,58:0.0):0.20964,(14:0.15617,(31:0.08613,34:0.08033):0.04990):0.14558):0.04102):0.10330,(50:0.23023,(17:0.14760,15:0.13504):0.30751):0.05311):0.02247,(8:0.25177,(4:0.48635,(26:0.05660,(39:0.00014,35:0.00094):0.04125):0.33937):0.04935):0.08879):0.02601):0.04713);

COG4333
(22:1.17046,(43:0.0,38:0.0):0.21157,(27:1.31050,(55:0.0,58:0.0):1.14705):0.33915);

COG5496
(13:1.06166,9:0.79017,(11:1.28266,(34:0.91946,(0:0.51550,2:0.00014):0.18060):0.46592):0.33937);

COG1167
((17:0.54258,(37:0.50355,21:0.40113):0.31608):0.49724,((31:0.59285,34:0.51568):0.92545,(52:0.91531,15:0.66888):0.37483):0.22251,((63:0.07894,25:0.03688):1.00449,(((39:0.0,35:0.0):0.01437,26:0.13568):2.30675,(9:0.70133,((10:0.08445,7:0.06545):0.30798,(13:0.63342,(6:0.07639,1:0.08318):0.33466):0.10611):0.09098):0.11597):0.32355):0.09824);

COG1436
((48:1.10109,5:0.93178):0.34863,((((9:1.22017,(0:0.23202,2:0.18020):0.37732):0.44151,(6:0.03297,1:0.19140):1.24265):0.16702,4:1.41394):0.13405,8:0.28428):0.11758,((11:1.42120,(10:0.07473,7:0.00016):0.47698):0.17881,(3:0.23180,50:0.94323):0.22096):0.11769);

COG2137
(11:1.25707,(48:1.17048,(26:0.04504,(39:0.00014,35:0.00014):0.19161):1.08711):0.27837,(((23:0.45145,50:0.45612):0.39969,((24:0.35842,18:0.59770):0.17673,((63:0.00603,25:0.05520):0.56114,((55:0.0,58:0.0):0.64381,(14:0.43162,(31:0.26952,34:0.38151):0.23272):0.30914):0.14291):0.07620):0.27917):0.34443,(13:1.05638,(52:0.79419,((((43:0.0,38:0.0):0.00566,21:0.00014):0.06964,(41:0.00553,32:0.00014):0.05170):0.57524,(37:0.78911,(51:0.55161,(53:0.53912,(27:0.00015,28:0.02402):0.56925):0.25002):0.13843):0.10784):0.19885):0.15849):0.09020):0.03557);

COG2108
(4:0.86487,(10:0.12204,7:0.03202):0.48985,(3:0.57220,((0:0.26745,2:0.24388):0.43369,(23:1.93004,(5:0.76488,9:0.64541):0.32304):0.03940):0.27615):0.02412);

COG4458
(16:1.13589,52:0.38465,(41:0.00892,32:0.00445):1.16281);

COG0261
((((54:0.72613,48:0.69413):0.18862,(20:0.43336,(((19:0.67703,((29:0.01570,36:0.00705):0.46151,(22:0.20621,(16:0.31321,45:0.10057):0.15556):0.09078):0.08400):0.07729,(((57:0.0,46:0.0,44:0.0):0.15681,(56:0.02710,61:0.02006):0.10636):0.57221,(11:0.40014,(12:0.29468,((39:0.0,35:0.0):0.01176,26:0.07715):0.29773):0.25528):0.13701):0.01443):0.05497,(((27:0.0,28:0.0):0.10652,53:0.28933):0.16937,((51:0.07037,47:0.40840):0.07642,(((33:0.01696,40:0.44747):0.03660,((43:0.0,38:0.0,21:0.0):0.00793,(41:0.0,32:0.0):0.00016):0.04036):0.07745,(52:0.05993,37:0.07754):0.02722):0.13089):0.11240):0.13754):0.11913):0.02977):0.05030,((23:0.15058,50:0.10399):0.09669,(49:0.30385,(60:0.01584,42:0.00016):0.26274):0.33533):0.13418):0.04512,(62:0.52563,(18:0.06780,((14:0.09311,(31:0.02841,34:0.05252):0.09068):0.21187,((55:0.0,58:0.0):0.16898,(24:0.10115,(63:0.00014,25:0.00819):0.11173):0.02402):0.04149):0.04689):0.06633):0.09060,((30:0.58550,59:0.32804):0.20824,(13:0.43143,(17:0.34006,15:0.14178):0.42348):0.14684):0.01971);

COG4571
(41:0.00015,32:0.01247,(16:1.51387,(43:0.0,38:0.0):0.36955):0.43797);

COG4172
(43:0.00014,38:0.00011,(21:0.00175,((33:0.16763,(12:0.66872,53:0.34058):0.34887):0.14501,(41:0.00181,32:0.00014):0.07993):0.06301):0.00367);

COG4647
(60:0.02442,42:0.00014,(16:0.11719,22:0.11699):0.89166);

COG5512
(12:0.86328,((39:0.0,35:0.0):0.02015,26:0.37514):0.27527,(13:0.89923,(11:0.63904,(17:0.57631,15:0.67297):0.75910):0.36325):0.41229);

COG4972
((53:0.73431,(51:0.20479,47:0.33507):0.37659):0.23618,(50:1.25557,11:0.74549):0.18456,((27:0.00015,28:0.01204):1.11078,(37:1.21198,(17:0.16041,15:0.29169):0.78312):0.13747):0.08459);

COG0147
(8:0.62845,7:0.72237,(((3:0.54402,(((40:0.30460,21:0.26998):0.75478,(34:1.23593,50:0.37625):0.35757):0.08823,23:0.57708):0.10198):0.13891,13:0.50733):0.08933,((0:0.23770,2:0.24132):0.24642,(9:0.68735,(6:0.22882,1:0.28935):0.92513):0.16106):0.24812):0.07031);

COG2893
(52:0.50642,14:0.59196,(24:0.90834,((19:0.26254,(22:0.13334,(45:0.10591,16:0.14376):0.12551):0.11273):0.54127,((27:0.00631,28:0.00014):0.79113,(53:0.58843,47:0.88793):0.14525):0.39250):0.41861):0.22306);

COG2372
(53:0.77939,((24:0.81003,(63:0.03307,25:0.03004):0.42201):0.61396,(11:0.73977,(16:0.45133,22:0.28740):0.74821):0.25225):0.19268,(18:1.12446,(33:0.50709,((41:0.00621,32:0.00867):0.12521,((43:0.0,38:0.0):0.00723,21:0.00014):0.16601):0.20816):0.26232):0.08167);

COG4315
(53:0.24505,12:0.74489,(51:0.38816,22:0.56242):0.39502);

COG1535
(((41:0.00340,32:0.00016):0.07333,((43:0.0,38:0.0):0.00015,(12:1.25217,13:0.98102):0.56730):0.04686):0.33971,45:0.45485,(24:0.32966,37:0.61965):0.17547);

COG2715
(17:0.34222,(53:0.41099,51:0.50681):0.25447,((23:0.34144,50:0.21386):0.36659,(24:0.26795,18:0.14752):0.35331):0.10862);

COG0597
((((((55:0.0,58:0.0):0.44320,(25:0.35956,(24:0.23692,18:0.26106):0.08229):0.20422):0.22710,((14:0.41504,(31:0.27303,34:0.32789):0.30096):0.15955,11:1.22710):0.07541):0.10916,(23:0.64019,((59:1.70240,62:1.65725):0.28276,13:0.89712):0.19836):0.28535):0.16511,(17:0.57662,15:0.33107):0.62706):0.09564,(((47:0.75193,51:0.42886):0.15186,((52:0.42548,(37:0.45721,(33:0.21553,((41:0.01089,32:0.00634):0.05101,((43:0.0,38:0.0):0.00710,21:0.01018):0.02399):0.17198):0.15386):0.04006):0.14886,(53:0.55062,(27:0.00014,28:0.00014):0.54804):0.14167):0.08439):0.13347,(19:0.85195,((12:0.85713,(26:0.11306,(39:0.02238,35:0.00279):0.17582):0.59055):0.47166,(40:0.68765,20:0.90991):0.11660):0.14051):0.06992):0.21981,(((29:0.08475,36:0.15711):0.74696,(((57:0.0,46:0.0,44:0.0):0.32994,(56:0.05000,61:0.12498):0.46049):0.74332,(48:1.08936,54:0.47030):0.37002):0.15884):0.21339,((22:0.37691,(16:0.34845,45:0.40829):0.15730):0.52793,(30:1.34519,(49:0.38643,(60:0.05594,42:0.00014):0.42268):0.79515):0.12980):0.21143):0.09489);

COG5618
(16:0.31998,22:0.37769,(45:0.74990,33:0.81176):0.33538);

COG3508
(19:0.27716,51:0.27540,(53:0.25886,(12:0.31413,((0:0.86084,37:0.81903):1.41800,(16:0.17178,22:0.17565):0.14228):0.22065):0.06466):0.08226);

COG1318
((3:0.29745,(10:0.07282,7:0.14081):0.22071):0.13277,13:0.30552,(9:0.45004,5:0.49870):0.05433);

COG4572
(29:1.14618,(43:0.0,38:0.0,21:0.0):0.03127,(41:0.0,32:0.0):0.14664);

COG0278
((17:0.10330,15:0.12709):0.30041,(53:0.19902,((27:0.0,28:0.0):0.10481,(4:0.84190,(51:0.00015,((((33:0.06349,((43:0.0,38:0.0,21:0.0):0.01691,(41:0.0,32:0.0):0.00756):0.03962):0.06020,40:0.35982):0.02605,52:0.22859):0.05615,37:0.07269):0.22087):0.44569):0.21618):0.12259):0.06899,((29:0.07997,36:0.13948):0.49469,(19:0.58259,(22:0.03868,(16:0.06995,45:0.16037):0.05001):0.06435):0.18277):0.14810);

COG3151
(41:0.00684,32:0.00704,((43:0.0,38:0.0,21:0.0):0.00690,(33:0.10586,(37:0.32649,(47:1.47457,51:0.39012):0.49400):0.45732):0.13404):0.03488);

COG0331
(((11:0.60718,(47:0.62972,((((41:0.00014,32:0.00310):0.04914,(38:0.00626,21:0.00014):0.01937):0.16767,(52:0.20337,37:0.18323):0.04571):0.15196,(53:0.32280,(27:0.01280,28:0.01208):0.29911):0.09801):0.05738):0.20140):0.10686,((50:0.49326,(31:0.17420,(14:0.21191,34:0.27036):0.04940):0.28168):0.16326,((55:0.0,58:0.0):0.66772,(18:0.33654,(63:0.00033,25:0.02704):0.33729):0.10778):0.14286):0.03571):0.04332,(((((57:0.00315,(46:0.0,44:0.0):0.00014):0.30000,(56:0.04813,61:0.09282):0.26476):0.55198,(13:0.56058,(17:0.32229,15:0.31758):0.55155):0.12722):0.05725,(49:0.37497,(60:0.01750,42:0.00142):0.52541):0.57643):0.07279,12:1.41742):0.06585,(20:0.55773,((29:0.04575,36:0.09017):0.62164,(19:0.33979,(16:0.14331,(45:0.13346,22:0.13426):0.07032):0.18273):0.14404):0.18362):0.06104);

COG0361
(((((23:0.01673,50:0.04158):0.13474,(17:0.00014,15:0.04773):0.24154):0.02448,((55:0.0,58:0.0):0.09363,((24:0.05934,18:0.04526):0.01711,((63:0.0,25:0.0):0.03374,(14:0.04502,(34:0.05566,31:0.00015):0.05705):0.12918):0.05052):0.03825):0.02634):0.02839,(((59:0.52484,62:0.30501):0.10621,(30:0.57420,((57:0.0,46:0.0,44:0.0):0.06308,(56:0.0,61:0.0):0.02459):0.35354):0.11785):0.26449,(((27:0.0,28:0.0):0.22232,((60:0.0,42:0.0):0.14455,49:0.04585):0.22469):0.07325,((47:0.13902,((5:0.53101,((8:0.32852,(3:0.27822,(10:0.00015,7:0.01748):0.68549):0.11409):0.10524,((9:0.63696,(0:0.28132,2:0.26632):0.31225):0.48279,6:0.45769):0.11876):0.30672):1.10560,((29:0.00016,36:0.02918):0.09622,(19:0.01802,(22:0.00014,(16:0.02882,45:0.01642):0.01645):0.06546):0.22692):0.09125):0.12408):0.15433,(51:0.07898,(40:0.09197,(((52:0.08278,37:0.01860):0.02789,(43:0.0,38:0.0,21:0.0,41:0.0,32:0.0):0.01355):0.00016,33:0.00014):0.02219):0.04504):0.07078):0.13121):0.04059):0.00757):0.07896,(13:0.22151,20:0.36712):0.05258,(((26:0.0,39:0.0,35:0.0):0.09495,12:0.08151):0.02432,(11:0.35769,(48:0.20103,54:0.24566):0.20071):0.12805):0.08909);

COG4509
(34:0.96930,(18:0.45053,(63:0.05077,25:0.04232):0.46949):0.27637,((55:0.0,58:0.0):0.51786,50:0.82679):0.12427);

COG1479
((10:1.49397,23:1.02083):0.27538,(59:0.90881,(50:0.88269,(63:1.07280,28:1.11588):0.21752):0.33000):0.12537,((13:1.26302,(49:0.84501,4:1.11490):0.45334):0.39175,3:1.25021):0.27955);

COG4794
(56:0.02105,61:0.01053,((57:0.0,46:0.0,44:0.0):0.03279,(51:0.63209,(53:0.79679,16:0.80351):0.12577):0.48019):0.08685);

COG3037
((25:0.12188,18:0.22283):0.50173,(30:0.92009,(21:0.18403,(52:0.19979,37:0.14010):0.16793):0.49363):0.69921,(50:0.81511,((55:0.0,58:0.0):0.33330,(12:0.64772,33:0.25435):0.11693):0.35326):0.12372);

COG1027
((24:0.26703,18:0.21310):0.20570,((45:0.46769,51:0.23758):0.17120,(((37:0.14785,(52:0.09735,(27:0.00015,28:0.00423):0.21383):0.06715):0.02007,(33:0.06279,((41:0.0,32:0.0):0.01742,((43:0.0,21:0.0):0.00014,38:0.00014):0.01165):0.04379):0.09917):0.26718,(49:0.19453,(60:0.00435,42:0.00401):0.27367):0.15341):0.07094):0.16162,(15:0.50828,(13:0.80747,(6:0.03639,1:0.06847):0.52413):0.14518):0.06186);

COG0619
(13:0.88365,18:0.47592,(((((43:0.0,38:0.0):1.72831,(2:1.70138,(10:0.06932,7:0.16403):0.71167):0.00031):0.16268,(22:1.10211,11:0.60569):0.25196):0.07252,((45:0.92697,4:1.30734):0.43582,(9:1.42761,(26:0.16698,(39:0.0,35:0.0):0.09336):1.23480):0.16364):0.34509):0.21339,(62:0.61149,59:0.67815):0.20696):0.09343);

COG1246
(41:0.00209,32:0.00012,((43:0.00211,(38:0.0,21:0.0):0.00014):0.03658,(33:0.06099,(40:0.20404,(37:0.31161,(52:0.27450,(51:0.37001,((27:0.01567,28:0.00016):0.36548,((24:1.30957,18:0.67735):0.87467,((20:0.56130,(12:0.30696,(26:0.07336,(39:0.00015,35:0.00594):0.03641):0.29651):0.56132):0.15137,(11:0.78055,4:1.78374):0.16830):0.30904):0.46046):0.56280):0.23010):0.09987):0.08395):0.04448):0.04951):0.02963);

COG3736
(47:0.46146,(22:0.34028,43:0.92231):0.12212,(16:1.01630,45:0.90020):0.11734);

COG0167
((19:0.66527,(47:0.49177,((52:0.31905,((37:0.28739,(33:0.08906,32:0.10441):0.08456):0.05528,40:0.43857):0.06629):0.23939,(53:0.37272,(27:0.00549,28:0.00637):0.31372):0.10450):0.15874):0.24553):0.09029,(12:0.35281,((39:0.0,35:0.0):0.08230,26:0.17092):0.39669):0.24690,(4:0.56999,(11:0.51127,((49:0.46225,(60:0.03069,42:0.04136):0.51336):0.30693,((55:0.0,58:0.0):0.61825,(5:1.37688,(0:0.81644,((34:1.68022,((20:0.46822,((23:0.24723,50:0.26143):0.31668,(24:0.14518,(18:0.18907,(63:0.01129,25:0.01875):0.23506):0.08148):0.33256):0.09685):0.22485,(9:0.85019,((6:0.11590,1:0.17096):0.48962,((10:0.11224,7:0.03403):0.39523,(8:0.45099,3:0.34395):0.07730):0.10383):0.05882):0.09272):0.02972):0.10423,13:1.12126):0.21665):0.34527):0.49650):0.18939):0.11115):0.08459):0.08843);

COG4553
(53:0.60074,36:0.56931,(19:0.50527,(16:0.18582,22:0.21063):0.15000):0.20617);

COG2812
(((14:0.42197,(31:0.29905,34:0.36351):0.20736):0.28640,((55:0.00014,58:0.00016):0.47406,((63:0.01560,25:0.01172):0.30458,(24:0.25817,18:0.43579):0.08486):0.12520):0.16026):0.35564,(17:1.02524,(12:0.53575,(26:0.19739,(39:0.0,35:0.0):0.08993):0.33804):0.63816):0.10212,((48:1.14678,((57:0.00211,(46:0.00014,44:0.00010):0.00016):0.26783,(56:0.09010,61:0.07545):0.31791):0.57515):0.21334,((((29:0.08446,36:0.07554):1.00208,20:0.82867):0.15571,(13:0.81734,(59:1.15531,(30:1.13612,62:1.17457):0.12108):0.15379):0.10696):0.16775,((19:0.64890,(45:0.19366,(22:0.30076,16:0.20566):0.07643):0.35274):0.46582,((49:0.63097,(60:0.00715,42:0.05157):0.72119):0.61891,((47:0.59742,(53:0.50681,(27:0.01468,28:0.05300):0.56595):0.18643):0.04637,(51:0.50933,((37:0.38941,52:0.57102):0.08264,((33:0.16693,(((43:0.0,38:0.0):0.00243,21:0.00015):0.02818,(41:0.00125,32:0.00121):0.03753):0.10295):0.05788,40:0.90503):0.15311):0.25045):0.09924):0.29860):0.12726):0.12632):0.10222):0.10193);

COG0751
((((29:0.04879,36:0.11673):0.59817,(19:0.43462,(22:0.17983,(45:0.14651,16:0.12337):0.04252):0.23774):0.24423):0.22385,(((53:0.38645,(27:0.01218,28:0.01992):0.31110):0.24310,(51:0.33617,47:0.65194):0.11747):0.02825,((37:0.17424,((33:0.07026,((21:0.00283,(43:0.00014,38:0.00014):0.00087):0.02562,(41:0.01998,32:0.00390):0.01867):0.04678):0.13100,52:0.19520):0.02948):0.14222,40:0.78826):0.10180):0.26189):0.08978,(((18:0.32812,24:0.29717):0.12276,((63:0.01268,25:0.03896):0.33557,(14:0.40125,(31:0.13683,34:0.14524):0.22435):0.18401):0.12832):0.20971,(((46:0.00015,(44:0.00093,57:0.00013):0.00094):0.26576,(56:0.04411,61:0.08080):0.20918):0.87036,(17:0.30645,15:0.24109):0.32522):0.12150):0.08048,((49:0.40287,(60:0.01967,42:0.03181):0.54116):0.35122,(13:0.66347,20:0.60538):0.12436):0.09254);

COG3042
(27:0.77798,16:0.55168,((37:1.05396,38:0.37177):0.31819,(53:0.60836,33:1.42855):0.10498):0.29789);

COG3091
((14:0.41116,(31:0.30929,34:0.25672):0.18026):0.44688,(18:0.31742,(63:0.04851,25:0.02992):0.31700):0.10153,(24:0.33051,(((37:0.44372,(51:0.86868,52:0.31878):0.22683):0.27295,(33:0.23054,(21:0.00015,((41:0.0,32:0.0):0.10817,(43:0.00016,38:0.00014):0.00309):0.01074):0.30292):0.14549):2.01842,(55:0.0,58:0.0):0.35290):0.19717):0.04337);

COG0426
(43:0.00010,38:0.00016,(21:0.00405,(41:0.01224,((2:0.45803,(20:0.28217,(53:0.39331,51:0.36341):0.22996):0.18308):1.69022,32:0.00139):0.00082):0.05959):0.00191);

COG0072
((11:0.93811,(12:0.29032,(26:0.15859,(39:0.00014,35:0.00121):0.08850):0.47810):0.42040):0.20901,(((17:0.30732,15:0.26335):0.48828,((14:0.32861,(31:0.16352,34:0.17974):0.18404):0.25452,((24:0.27605,18:0.29119):0.10798,((63:0.01708,25:0.02014):0.42448,(55:0.0,58:0.0):0.44225):0.07285):0.08821):0.13275):0.09588,((23:0.25412,50:0.24588):0.47391,(13:0.63571,20:0.74734):0.17349):0.08143):0.05500,((((6:0.43523,1:0.31223):0.74098,(4:0.87751,((((54:0.61943,48:0.69769):0.48108,(10:0.05917,7:0.05709):0.35781):0.20357,(5:1.03602,(9:0.71284,(0:0.29912,2:0.38046):0.25516):0.17367):0.13653):0.05354,(3:0.43480,8:0.46685):0.11783):0.05619):0.13782):0.96342,(((44:0.00014,(57:0.00117,46:0.00014):0.00115):0.36397,(56:0.07616,61:0.09348):0.29010):0.79477,((49:0.72112,(60:0.02433,42:0.02772):0.56539):0.50287,(59:1.19836,(30:0.86906,62:0.92156):0.31670):0.33685):0.13667):0.10889):0.07514,(((29:0.06806,36:0.10073):0.62323,(19:0.48711,(45:0.17009,(16:0.13653,22:0.16156):0.05599):0.23978):0.26483):0.34326,((53:0.41553,(27:0.01489,28:0.02423):0.43051):0.22886,(47:0.69120,(51:0.41384,((52:0.24738,37:0.27446):0.05077,((33:0.09942,(((43:0.0,38:0.0):0.00096,21:0.00256):0.02383,(41:0.00014,32:0.00350):0.04877):0.06040):0.06796,40:0.93291):0.07335):0.21688):0.09602):0.06974):0.15193):0.10096):0.06108);

COG2248
(5:0.77846,9:0.77632,((0:0.17182,2:0.17071):0.43456,(3:0.35756,(10:0.09986,7:0.10085):0.37123):0.22610):0.14561);

COG2407
((43:0.0,38:0.0):0.00166,21:0.00014,(((10:1.38977,(9:1.24079,(63:0.85524,(23:1.07837,33:0.98071):0.37236):0.46811):0.09339):1.32178,(50:0.42231,31:0.26448):0.11929):0.19143,(41:0.00014,32:0.00340):0.04259):0.02330);

COG3166
((((43:0.0,38:0.0):0.00918,21:0.01888):0.39590,(41:0.00461,32:0.00014):0.27965):0.56422,16:1.07514,(33:0.93523,((17:0.60361,15:0.52407):0.79173,(53:0.40720,(37:0.91298,((27:0.0,28:0.0):0.81799,51:0.55593):0.07429):0.20529):0.73739):0.15174):0.14696);

COG0048
(((((57:0.0,46:0.0,44:0.0):0.01626,(56:0.00014,61:0.00015):0.05610):0.19212,((19:0.13594,(45:0.00016,(22:0.03044,16:0.02137):0.01747):0.07195):0.09377,(((((27:0.0,28:0.0):0.06767,(51:0.06594,(40:0.10646,(52:0.02112,(37:0.02850,((43:0.0,38:0.0,41:0.0,32:0.0):0.01022,33:0.03465):0.04058):0.01551):0.01653):0.05570):0.05041):0.03102,47:0.15246):0.02849,53:0.06305):0.06061,((60:0.0,42:0.0):0.09333,49:0.05423):0.11557):0.00013):0.06072):0.01546,((11:0.17085,((((10:0.00014,7:0.00705):0.11581,(3:0.24002,(5:0.22694,((0:0.10147,2:0.06089):0.12356,9:0.16907):0.05526):0.11286):0.04481):0.04379,(4:0.26363,((6:0.00705,1:0.00011):0.19825,8:0.21379):0.03339):0.01284):1.43125,(12:0.00013,(26:0.03380,(39:0.0,35:0.0):0.00016):0.10673):0.05316):0.09970):0.08961,((29:0.01565,36:0.00014):0.45134,((30:0.19246,62:0.14698):0.10158,59:0.23417):0.05968):0.02771):0.02499):0.03729,(13:0.17628,((((55:0.0,58:0.0):0.11734,(63:0.0,25:0.0):0.03571):0.07233,24:0.04101):0.01059,(18:0.05056,(31:0.00014,(14:0.07654,34:0.04918):0.03636):0.07894):0.02872):0.03358):0.05652,(((17:0.04338,15:0.06395):0.12473,(23:0.04480,50:0.01467):0.15056):0.04171,(48:0.16548,54:0.08259):0.06661):0.00014);

COG3110
((43:0.0,38:0.0,21:0.0):0.04572,(41:0.0,32:0.0):0.11946,(52:0.89538,33:0.54151):0.65484);

COG0355
(((55:0.0,58:0.0):0.48619,(((17:0.33882,15:0.20461):0.78011,(12:0.59172,(26:0.06067,(39:0.0,35:0.0):0.07183):0.63576):0.21865):0.14661,((((27:0.01337,28:0.01412):0.58933,(47:0.50532,(((((41:0.0,32:0.0):0.00016,((43:0.0,21:0.0):0.00014,38:0.00675):0.02761):0.01028,(33:0.07672,37:0.23673):0.03202):0.11366,(52:0.34416,40:0.50338):0.08566):0.29184,51:0.38970):0.14650):0.19772):0.09741,(20:0.89273,((19:0.52903,(22:0.24401,(45:0.29777,16:0.23209):0.14982):0.45199):0.25899,((29:0.15101,36:0.14248):1.09269,(49:0.71172,(60:0.01371,42:0.00206):0.44507):0.26489):0.19151):0.13140):0.10480):0.20557,(50:0.52898,23:0.52623):0.36242):0.05419):0.11390):0.08526,(24:0.30155,18:0.24242):0.09602,((13:0.94754,(59:0.60574,(30:0.95423,62:1.13092):0.53659):0.46157):0.08814,(14:0.30109,(31:0.27304,34:0.19669):0.07433):0.38389):0.17512);

COG1156
((34:0.14504,50:0.11246):0.21935,(((5:0.47201,(9:0.14610,(0:0.06143,2:0.07698):0.20789):0.07559):0.09780,((10:0.00567,7:0.00684):0.12609,(3:0.17331,8:0.17263):0.04219):0.02241):0.04069,((6:0.02795,1:0.02572):0.26659,(54:0.37774,((57:0.0,46:0.0,44:0.0):0.05991,(56:0.00924,61:0.02290):0.05009):0.27406):0.85652):0.05370):0.04500,(11:0.47637,4:0.25346):0.07071);

COG3274
((37:1.30655,(41:0.13437,((43:0.0,38:0.0):0.00947,21:0.00572):0.07028):0.48937):0.52225,53:0.88790,(36:1.10974,14:1.30934):0.23644);

COG1431
(3:1.16052,20:1.12919,(2:0.84250,12:1.44258):0.49010);

COG3098
(37:0.81566,52:0.46529,(51:1.03738,(33:0.32742,(((43:0.0,38:0.0):0.01786,21:0.00016):0.15864,(41:0.01666,32:0.01985):0.06891):0.74711):0.13161):0.12904);

COG1064
(((27:0.00015,28:0.01119):0.16605,(31:0.07629,34:0.14209):0.10635):0.09349,32:0.16932,((14:0.33666,(55:0.0,58:0.0):0.20646):0.03597,(18:0.34389,((17:0.71799,(24:0.31782,(42:0.24211,49:0.24865):0.44090):0.32380):0.50278,((16:1.01048,(6:0.16701,1:0.14962):0.55246):0.19621,15:1.20889):0.09720):0.17441):0.37587):0.04249);

COG4785
((43:0.0,38:0.0,21:0.0):0.01389,(41:0.0,32:0.0):0.02061,(33:0.08543,(52:0.84857,37:0.70690):0.19618):0.04469);

COG3226
(43:0.00016,38:0.00014,(21:0.00511,(51:1.43040,(41:0.00016,32:0.01344):0.12575):0.10985):0.00014);

COG3121
(17:1.36848,(11:0.95033,29:0.71816):0.34408,(47:1.78520,(16:0.20580,22:0.65990):0.32554):0.16434);

COG1730
((10:0.05568,7:0.06133):0.66971,(20:0.91369,(8:0.52466,(6:0.16431,1:0.18102):1.24128):0.26225):0.21926,(4:0.61708,(5:1.01783,(9:0.63822,(0:0.46619,2:0.46439):0.50842):0.41338):0.15924):0.24284);

COG0605
(((63:0.02426,25:0.03530):0.24830,(11:0.19766,(40:0.41719,52:0.29181):0.10701):0.10299):0.05746,(50:0.59154,(14:0.24356,(31:0.09812,34:0.15819):0.18844):0.02946):0.11563,((17:0.31262,((45:0.02158,(16:0.14385,22:0.10544):0.05524):0.52434,(((29:0.04263,36:0.11575):0.46031,(49:0.23563,(60:0.02327,42:0.00424):0.29202):0.36930):0.10881,(53:0.08224,(27:0.01520,28:0.00014):0.24350):0.17554):0.06676):0.11449):0.37452,(54:0.76501,(((57:0.0,46:0.0,44:0.0):0.20772,(56:0.04572,61:0.02946):0.15047):0.40405,(((39:0.0,35:0.0):0.12594,26:0.09630):0.47796,(((0:0.04550,2:0.08366):0.49384,(9:0.22409,5:0.15227):0.14387):0.15128,(8:0.35375,(23:1.26689,(20:0.38263,(6:0.03288,1:0.00133):0.56852):0.39409):0.64080):0.10939):0.15744):0.23245):0.26833):0.09770):0.05474);

COG0016
((((20:0.42226,((((57:0.0,46:0.0,44:0.0):0.17217,(56:0.01995,61:0.08065):0.16514):0.63149,(((6:0.27866,1:0.23345):0.81063,((3:0.61977,8:0.79110):0.10428,(((0:0.42612,2:0.29749):0.30523,(9:0.70098,5:0.91520):0.20543):0.31579,(4:1.15825,((10:0.11005,7:0.19684):0.57588,(48:0.74574,54:0.64979):0.51247):0.14529):0.06995):0.16963):0.16731):0.51666,(59:0.74312,(30:0.65355,62:0.55489):0.34290):0.19812):0.16434):0.13393,(((23:0.16138,50:0.17182):0.21300,(((63:0.00517,25:0.00306):0.21852,((55:0.0,58:0.0):0.26399,(14:0.21188,(31:0.12005,34:0.13056):0.08828):0.13871):0.08847):0.03610,(18:0.24990,24:0.15603):0.05859):0.16636):0.11013,(13:0.40881,(12:0.31783,(26:0.13593,(39:0.0,35:0.0):0.04302):0.31756):0.52613):0.08716):0.09733):0.03390):0.05905,(49:0.30313,(60:0.00729,42:0.00522):0.37239):0.29441):0.11654,((29:0.01946,36:0.08826):0.39777,(19:0.20869,(22:0.08745,(45:0.13129,16:0.07930):0.04969):0.27717):0.21757):0.16464):0.11309,(51:0.25418,((47:0.38715,(11:0.63743,(17:0.13472,15:0.19626):0.35152):0.13868):0.08991,(53:0.45547,(27:0.00301,28:0.00927):0.21220):0.15695):0.03744):0.05961,((52:0.22774,(40:0.61131,(33:0.05087,((41:0.0,32:0.0):0.01539,((43:0.0,38:0.0):0.00015,21:0.00304):0.00623):0.05346):0.03022):0.07625):0.06153,37:0.12683):0.14303);

COG3562
(27:0.00014,28:0.01192,(49:0.99458,52:0.47620):0.36902);

COG2187
(20:0.62469,((12:0.54807,(39:0.00014,35:0.00015):0.69988):0.57255,(16:0.62909,19:0.59858):0.34941):0.19179,(51:0.83499,(17:0.54606,15:0.32441):0.18416):0.23899);

COG3291
(10:1.04590,(18:0.97874,14:0.37534):0.23322,((9:1.57592,3:1.31641):0.30982,37:1.08953):0.17712);

COG4807
((43:0.0,38:0.0):0.00014,21:0.00608,((41:0.0,32:0.0):0.04907,(33:0.28858,51:0.44051):0.55236):0.05088);

COG1324
(((13:0.50563,(1:0.27754,6:0.79854):0.45810):0.21207,(10:0.06329,7:0.09429):0.28295):0.18766,(((8:0.60953,(5:0.31166,(20:0.48980,9:0.52675):0.07241):0.10261):0.12215,((47:0.67884,53:0.64299):0.18509,15:0.79902):0.20032):0.02780,(11:0.49483,((57:0.0,46:0.0,44:0.0):0.96931,(33:0.17197,((41:0.0,32:0.0):0.03420,(43:0.0,38:0.0,21:0.0):0.09276):0.18699):0.63208):0.12481):0.12836):0.04361,((29:0.18833,36:0.09625):0.74859,2:0.34795):0.14115);

COG0046
((3:0.46693,((5:0.75827,(0:0.20270,2:0.21176):0.55698):0.13747,(10:0.11972,7:0.11182):0.38444):0.07175):0.05457,(((12:0.18882,(26:0.06759,(39:0.00014,35:0.00131):0.03490):0.20683):0.53070,((((55:0.0,58:0.0):0.46990,((24:0.15139,18:0.17163):0.08629,((63:0.01330,25:0.00724):0.17797,14:0.28914):0.05282):0.11338):0.13495,(49:0.61277,20:0.51935):0.13536):0.05616,((19:0.33451,(45:0.13084,(16:0.13310,22:0.10122):0.05607):0.23663):0.26515,(11:0.50196,(17:0.13651,15:0.17835):0.29481):0.15827):0.06035):0.10225):0.14142,(13:0.94734,((6:0.12059,1:0.21027):0.52490,(((31:0.06488,34:0.07172):0.38812,(23:0.24984,50:0.34528):0.26758):1.11706,((((51:0.21636,(37:0.15483,(52:0.22979,(33:0.12134,((21:0.00286,(43:0.00014,38:0.00014):0.00016):0.02985,(41:0.00078,32:0.00443):0.03379):0.06951):0.08492):0.04508):0.14935):0.07448,47:0.60063):0.07668,53:0.33820):0.10866,(27:0.01278,28:0.00872):0.27727):1.28141):0.32729):0.18662):0.12227):0.10453,(4:0.82824,8:0.50817):0.06406);

COG3829
((50:0.76844,((43:0.0,38:0.0):0.00052,21:0.00582):0.73024):0.14980,(12:1.92515,53:0.91048):0.24166,(20:0.72666,(63:0.01726,25:0.00016):0.69764):0.14229);

COG1564
(13:1.20945,((23:0.58659,50:0.39608):0.33067,(48:1.29988,((14:0.44499,(31:0.45225,34:0.34430):0.46479):0.35583,((55:0.0,58:0.0):0.73052,(24:0.41761,(63:0.05332,25:0.04572):0.49295):0.22524):0.15491):0.28632):0.09547):0.16544,((11:0.63983,(22:0.26305,(16:0.32864,45:0.48766):0.19506):0.20134):0.77080,(60:0.00941,42:0.07720):1.33631):0.05566);

COG0271
(52:0.64534,37:0.31232,((33:0.20667,((43:0.0,38:0.0,21:0.0):0.01398,(41:0.0,32:0.0):0.06637):0.12832):0.26320,(51:0.46589,(40:1.44810,(((27:0.00015,28:0.03543):0.79724,(53:0.45973,47:0.77043):0.15021):0.29359,(4:0.97283,(17:0.19075,15:0.33894):0.21713):0.34732):0.09718):0.11057):0.19294):0.11665);

COG1333
((17:0.20475,15:0.32686):0.80782,(12:0.62560,(26:0.14431,(39:0.00014,35:0.00186):0.06954):0.61635):0.87559,((24:0.35117,18:0.35450):1.20401,(20:1.30760,(53:0.72036,(27:0.00015,28:0.00014):0.52176):0.34263):0.23090):0.07972);

COG3113
(33:0.58692,((41:0.0,32:0.0):0.18636,((43:0.0,21:0.0):0.00014,38:0.00015):0.19290):0.37718,(37:0.97622,((53:1.22273,47:0.95623):0.43576,((27:0.03906,28:0.07513):1.11448,52:0.62380):0.10509):0.12584):0.05626);

COG2368
(33:0.12258,(41:0.00214,32:0.00014):0.08560,(52:0.23705,(5:1.39881,(11:0.52882,(24:0.46489,18:0.36318):0.32786):0.14144):0.90291):0.07562);

COG5317
(16:0.28513,45:0.20393,(19:0.88476,22:0.33338):0.13320);

COG3734
(53:1.24937,(21:0.11785,41:0.06596):0.38623,(19:0.48400,(45:0.66615,16:0.28584):0.30804):0.29537);

COG0276
((47:0.72361,(52:0.60659,(37:0.32566,(33:0.25541,((41:0.00315,32:0.00664):0.05992,((43:0.0,38:0.0):0.00016,21:0.00316):0.06038):0.18135):0.16787):0.08620):0.09897):0.09883,(51:0.83249,(53:0.39654,(27:0.00911,28:0.00014):0.50763):0.08379):0.12318,((22:0.21189,(45:0.21361,16:0.26174):0.09871):0.48514,(14:0.60060,((((17:0.51328,(19:0.57972,(29:0.02346,36:0.07441):0.59053):0.32228):0.20734,(20:0.34883,((57:0.00308,(46:0.0,44:0.0):0.00014):0.47875,(56:0.13513,61:0.11997):0.24408):1.24163):0.10184):0.05202,((6:0.32837,1:0.25067):1.07040,((12:0.54532,(26:0.18690,(39:0.0,35:0.0):0.09684):0.47057):0.80527,(11:0.52560,(31:1.13909,((24:0.15843,18:0.23402):0.07915,((63:0.01930,25:0.03430):0.22627,(55:0.0,58:0.0):0.34513):0.06039):0.27240):0.29230):0.19100):0.18717):0.30808):0.11773,(49:0.55807,(60:0.00015,42:0.04939):0.59431):0.57348):0.56263):0.18588):0.07518);

COG0815
(((51:0.70480,((53:0.68556,(27:0.00089,28:0.01074):0.90273):0.24765,(37:0.49394,(52:0.65414,(33:0.23104,(((43:0.0,38:0.0):0.00376,21:0.00015):0.04666,(41:0.00180,32:0.01911):0.06512):0.21174):0.21171):0.10068):0.24555):0.09728):0.33058,((29:0.07612,36:0.04076):1.02555,(19:0.93943,(45:0.27972,(22:0.42356,16:0.38142):0.08578):0.41450):0.17233):0.22054):0.19439,((20:1.07416,(49:0.79192,(60:0.05614,42:0.01430):0.89248):0.98649):0.23925,26:1.54115):0.01287,((11:1.20974,((57:0.0,46:0.0,44:0.0):0.36735,(56:0.16532,61:0.13341):0.40786):1.25934):0.29390,((54:1.36619,13:1.13948):0.26960,(17:0.57278,15:0.43715):0.94662):0.16024):0.10405);

COG1462
(15:1.24413,17:0.91506,((11:0.86883,20:0.95040):0.52599,(((41:0.0,32:0.0):0.02053,(43:0.00322,(38:0.0,21:0.0):0.00014):0.01631):0.76115,(33:0.10987,((53:0.18357,51:0.05354):0.14567,28:0.15783):0.07011):0.81616):0.08153):0.40232);

COG0063
((12:0.48383,(26:0.04271,(39:0.00014,35:0.00014):0.14268):0.45118):0.55912,(19:0.57309,(22:0.56429,(45:0.45849,16:0.35685):0.09345):0.16166):0.43706,(((11:0.91095,((53:0.58438,28:0.76113):0.32347,((37:0.60835,(33:0.29390,((41:0.00166,32:0.00806):0.10351,(21:0.00330,(43:0.00014,38:0.00014):0.00435):0.10475):0.22468):0.28605):0.21727,(51:0.45356,47:0.59450):0.15025):0.21716):0.16149):0.09291,(((((49:0.82673,(60:0.06116,42:0.03452):0.69429):0.57536,24:1.01562):0.09010,(13:0.60153,(23:0.48547,50:0.57925):0.38882):0.12993):0.12908,20:0.87662):0.13715,((9:0.94756,(((8:0.56304,(0:0.14354,2:0.17348):0.43630):0.12246,((10:0.09939,7:0.20146):0.57630,(6:0.27189,1:0.24403):0.73825):0.09539):0.10998,(5:0.45611,4:0.77634):0.09179):0.12560):0.23238,(((55:0.0,58:0.0):0.55430,(63:0.03250,25:0.00014):0.60348):0.09821,(31:0.71469,14:0.52187):0.10093):0.67476):0.05697):0.23222):0.10920,(17:0.55553,15:0.32154):0.77423):0.11310);

COG3225
(17:0.52183,15:0.52527,(54:1.35182,48:0.90074):0.88731);

COG3172
(41:0.00014,32:0.00236,((33:0.07893,(52:0.40673,(14:1.04005,(51:0.92240,(39:0.00014,35:0.00310):0.67868):0.60059):0.41840):0.28818):0.08532,((43:0.0,38:0.0):0.00234,21:0.00014):0.04146):0.01070);

COG0002
((23:0.42075,49:0.39472):0.19095,(((51:0.34056,(27:0.01175,28:0.01526):0.34582):0.29677,((12:0.20368,(26:0.11560,(39:0.0,35:0.0):0.11951):0.23495):0.53018,(47:1.00310,(53:0.41013,(16:0.38401,(19:0.29810,(45:0.17646,22:0.19053):0.17331):0.15177):0.32260):0.85329):0.22120):0.16932):0.11448,((40:0.41290,((33:0.13059,((41:0.00584,32:0.00016):0.04411,((43:0.0,38:0.0):0.01172,21:0.00014):0.05236):0.11482):0.06598,(37:0.28558,52:0.23456):0.10751):0.14607):0.48454,((55:0.0,58:0.0):0.52270,((24:0.33216,18:0.29762):0.11959,(14:0.62910,(63:0.05741,25:0.03242):0.24502):0.21645):0.12151):0.13078):0.06389):0.03198,((13:0.38118,(17:0.56499,20:0.74499):0.04461):0.05378,((3:0.28129,8:0.32530):0.25454,((10:0.06319,7:0.10480):0.49393,(5:0.45738,(9:0.53215,(0:0.16769,2:0.11732):0.21731):0.11821):0.10324):0.18372):0.12007):0.04681);

COG0071
((29:0.12017,36:0.11558):1.17551,(40:1.01063,(51:0.48847,37:0.46726):0.15989):0.46780,(((53:0.94011,((55:0.0,58:0.0):0.71989,3:0.86764):0.16503):0.06077,23:0.64727):0.20723,(((13:0.47423,(20:0.30728,(10:0.01755,7:0.04491):0.79320):0.20638):0.22135,(17:0.93529,26:1.07307):0.07552):0.11813,47:0.93087):0.11300):0.21957);

COG3499
(53:0.46043,41:0.21902,(51:1.21944,38:0.40380):0.16236);

COG0735
((14:0.88861,((34:0.84154,(54:1.65063,((52:0.71981,(60:0.00013,42:0.02513):0.81397):0.20607,(11:1.34167,26:0.60289):0.19868):0.35753):0.24574):0.04292,(6:0.03297,1:0.10955):0.70637):0.10496):0.08324,5:0.71042,((30:1.65148,9:0.67716):0.13026,(0:0.18646,2:0.37393):0.33175):0.09993);

COG1869
(12:0.74840,18:0.29141,(24:0.32644,(59:1.40770,((13:0.65515,14:0.29476):0.12392,((37:0.39633,(52:0.37336,(33:0.17933,((43:0.0,38:0.0,21:0.0):0.03559,(41:0.00016,32:0.01344):0.08897):0.18687):0.11855):0.11414):0.02289,((55:0.0,58:0.0):0.53650,50:0.39058):0.20366):0.17959):0.01681):0.09770):0.14783);

COG1770
(((29:0.07816,36:0.09734):0.69460,(31:1.91880,37:1.17567):0.29834):0.08350,((47:0.55243,(33:0.15850,((41:0.00014,32:0.00276):0.05403,((43:0.0,38:0.0):0.00467,21:0.00535):0.05816):0.28435):0.21661):0.20583,(15:0.36981,(26:0.12877,35:0.14013):0.54312):0.08731):0.08425,((19:0.45773,(45:0.16621,22:0.21140):0.23021):0.27456,51:0.68853):0.06455);

COG3448
((16:0.30178,22:0.33331):0.39848,53:0.54149,(17:0.92216,51:0.83375):0.10245);

COG4479
(14:0.48274,(31:0.22597,34:0.12182):0.31763,((55:0.0,58:0.0):0.76700,(24:0.41920,(63:0.00015,25:0.01305):0.37284):0.50550):0.14751);

COG2719
((43:0.0,38:0.0):0.00014,21:0.00176,((33:0.09288,(37:0.14939,(51:0.22293,(((23:0.24248,50:0.25445):0.32122,(4:1.21814,(24:0.07848,18:0.13895):0.43689):0.36204):0.66682,(16:0.21817,22:0.09639):0.28781):0.22040):0.09476):0.11819):0.08604,(41:0.00357,32:0.00014):0.01851):0.00889);

COG0466
(((24:0.14936,18:0.19555):0.21614,(50:0.45035,(59:0.63080,(30:0.46096,62:0.50152):0.25036):0.27380):0.06464):0.03761,((29:0.02605,36:0.02695):0.54536,((19:0.23915,(45:0.07426,(22:0.11658,16:0.09713):0.02490):0.13122):0.11556,(47:0.38637,(53:0.22170,((52:0.18186,(37:0.11404,(40:0.22568,(33:0.06453,((21:0.00014,(38:0.00014,43:0.00014):0.00122):0.00305,(41:0.00119,32:0.00014):0.00182):0.02895):0.02232):0.06123):0.06618):0.11001,(27:0.00188,28:0.01191):0.29360):0.04061):0.03961):0.11709):0.05603):0.12320,(13:0.48956,(((12:0.83828,(48:0.59373,((57:0.0,46:0.0,44:0.0):0.09102,(56:0.00682,61:0.00713):0.05091):0.54850):0.27076):0.07516,20:0.46150):0.03343,(49:0.27461,(60:0.01867,42:0.02274):0.35348):0.54229):0.06794):0.09549);

COG2301
((14:0.36316,34:0.16556):0.13533,50:0.18025,(((53:1.56511,(9:0.42334,(0:0.30834,2:0.28025):0.19415):0.37427):0.14868,(51:0.89768,4:0.52144):0.19587):0.47777,37:0.24160):0.07178);

COG5567
(33:0.70066,((43:0.0,38:0.0,21:0.0):0.04378,(41:0.0,32:0.0):0.04836):0.37428,(45:1.31387,51:0.28665):0.45044);

COG0454
(29:1.42495,(62:0.94233,(60:0.03677,42:0.01382):1.05695):0.34739,((3:0.84698,20:0.41848):0.83302,(26:1.94393,(((46:0.0,44:0.0):0.00015,(56:0.02458,61:0.02570):0.25771):0.00511,57:0.00015):0.18615):0.53666):0.23003);

COG0723
((27:0.0,28:0.0):0.22579,(47:0.55503,51:0.17470):0.17087,(37:0.26479,(53:0.36613,(((29:0.02926,36:0.08076):0.22900,(19:0.36628,45:0.43722):0.11954):0.34616,((49:0.30640,(60:0.02092,42:0.00014):0.30124):0.55795,(23:1.67477,(((39:0.0,35:0.0):0.00967,26:0.22154):1.10118,(4:1.28017,5:0.99645):0.36187):0.24480):0.06468):0.31432):0.14488):0.14071):0.11195);

COG3453
(45:0.30736,(27:0.00585,28:0.00014):0.72632,(47:0.62970,19:0.55925):0.18151);

COG1846
(4:0.61099,(9:1.34049,17:0.67112):0.48659,(3:0.87910,(10:0.14836,7:0.13087):0.60855):0.09034);

COG1351
((17:1.25256,(12:0.82418,(20:0.69587,(13:0.43627,((29:0.05432,36:0.03874):0.43293,(48:0.34416,54:0.45907):0.19217):0.40749):0.09039):0.31593):0.23544):0.40808,((49:0.25838,(60:0.03201,42:0.00014):0.84191):0.92757,(15:1.20093,4:0.65816):0.28768):0.13244,(((50:0.51977,((10:0.04829,7:0.16797):0.43608,(5:1.43777,(9:0.67490,(0:0.07788,2:0.09124):0.21229):0.30961):0.09353):0.11553):0.22184,(26:0.13052,(39:0.0,35:0.0):0.03911):0.94002):0.03165,(23:1.09229,(((57:0.0,46:0.0,44:0.0):0.18036,(56:0.04531,61:0.04937):0.12437):0.67654,(6:0.22973,1:0.27976):0.36110):1.48495):0.42284):0.11903);

COG4468
((24:0.38858,18:0.27703):0.22335,23:0.39627,(50:0.47236,(14:0.44665,31:0.42232):0.20833):0.08543);

COG0761
((((52:0.11620,40:0.50727):0.06273,(33:0.07943,((43:0.0,38:0.0,21:0.0):0.02689,(41:0.00148,32:0.00364):0.02736):0.06616):0.10774):0.05428,37:0.20039):0.06213,51:0.17805,(((53:0.28760,(27:0.0,28:0.0):0.24100):0.07489,((19:0.20276,(22:0.10571,(16:0.13487,45:0.12112):0.06152):0.28461):0.27152,(((18:0.07053,(24:0.05472,63:0.34454):0.15295):0.77782,((17:0.17174,15:0.13114):0.85609,(13:0.86447,(((23:0.27909,50:0.22645):0.29106,((60:0.0,42:0.0):0.27494,49:0.27122):0.29807):0.11708,(20:0.31777,48:1.03683):0.13333):0.09002):0.09949):0.24753):0.18891,(((57:0.0,46:0.0,44:0.0):0.21450,(56:0.08968,61:0.06281):0.08264):0.35006,(11:0.57729,(26:0.20653,12:0.20387):0.24428):0.08884):0.04080):0.06251):0.06146):0.07421,47:0.25070):0.02480);

COG3047
(52:0.52432,37:0.30434,(51:0.62541,((33:0.29867,(21:0.02370,(41:0.00744,32:0.00656):0.09270):0.29011):0.08831,((29:0.06544,36:0.05430):1.36602,(47:1.20807,(45:0.16171,16:0.29437):0.49236):0.15692):0.49373):0.05384):0.07229);

COG2882
(((13:0.76191,(48:1.81544,23:0.84216):0.17470):0.13401,(24:0.69037,18:0.46880):0.44751):0.44158,(37:0.97860,51:0.59044):0.07761,(53:0.77573,(40:1.70768,(33:0.24480,((41:0.0,32:0.0):0.05465,((43:0.0,38:0.0):0.00598,21:0.00015):0.05610):0.34634):0.11731):0.27505):0.06665);

COG0394
(8:0.62185,(22:1.36252,(((31:0.23423,34:0.33526):0.38366,(49:0.54641,(27:0.00162,28:0.01142):0.47475):0.23140):0.22851,(47:0.84289,(41:0.00637,32:0.00015):0.84622):0.36564):0.61181):0.22079,(11:0.73102,(4:1.07679,50:0.39029):0.35776):0.12811);

COG0138
(((17:0.21194,15:0.15595):0.41244,((55:0.0,58:0.0):0.46290,((24:0.19333,18:0.14808):0.10337,((63:0.02021,25:0.01432):0.21267,(14:0.22435,31:0.15218):0.20153):0.07234):0.05682):0.11099):0.07785,(11:0.68802,((20:0.44331,(13:0.81500,(6:0.27147,1:0.16362):0.42393):0.18483):0.07901,(49:0.75361,50:0.43886):0.06262):0.07376):0.05077,((4:1.33679,((12:0.23415,((39:0.0,35:0.0):0.05081,26:0.08434):0.21209):0.47604,(19:0.28516,(16:0.14089,(45:0.09711,22:0.25000):0.03138):0.11507):0.13542):0.06126):0.04459,((47:0.42216,(53:0.31855,(27:0.02238,28:0.02894):0.23625):0.02788):0.07128,(((37:0.14323,((33:0.06485,(((43:0.0,38:0.0):0.00014,21:0.00354):0.02383,(41:0.00386,32:0.01041):0.02048):0.05122):0.03128,40:0.66798):0.03281):0.02767,52:0.14217):0.11169,51:0.24229):0.10348):0.15708):0.14611);

COG4521
(22:0.69246,16:0.33446,(51:0.33994,(33:0.34151,((43:0.0,21:0.0):0.00014,38:0.00296):0.08036):0.33469):0.12682);

COG0443
(((57:0.0,46:0.0,44:0.0):0.08864,(56:0.00851,61:0.01894):0.04111):0.30230,(47:0.32943,(49:0.14179,(60:0.00229,42:0.01437):0.10720):0.25245):0.06948,(48:0.30096,(((8:0.21640,(6:0.01768,1:0.05691):0.30710):0.19756,(20:0.36527,13:0.31821):0.07449):0.05625,(((59:0.26521,(30:0.34200,62:0.27998):0.07068):0.24271,(18:0.09629,((55:0.0,58:0.0):0.14984,(24:0.09519,((14:0.06508,(31:0.03001,34:0.03271):0.07110):0.08759,(63:0.00016,25:0.00302):0.09967):0.04690):0.02673):0.03076):0.10982):0.06447,(4:0.48959,(11:0.53386,(26:0.17623,12:0.15423):0.14416):0.05569):0.05781):0.03724):0.06946):0.03462);

COG3864
(23:0.64779,50:0.38623,(13:1.03532,(17:0.52084,11:0.58771):0.96267):0.49309);

COG1732
(50:0.52156,(14:0.25936,(31:0.22733,34:0.16347):0.13828):0.35962,((53:0.95643,((51:0.62702,4:1.23061):0.15787,((((43:0.0,38:0.0):0.02180,21:0.01090):0.26247,(11:0.53870,(45:0.10545,16:0.08891):0.21870):0.07340):0.47180,(39:0.00275,35:0.00016):1.09959):0.25965):0.20176):0.16082,(15:0.61293,(60:0.03278,42:0.01675):0.63139):0.07700):0.18625);

COG0822
((52:0.07679,(33:0.07533,((43:0.0,38:0.0,21:0.0):0.00015,(41:0.0,32:0.0):0.01383):0.02820):0.02780):0.01752,((37:0.06322,(27:0.01422,28:0.00014):0.08335):0.03611,(51:0.10828,(((15:0.50255,((((57:0.0,44:0.0):0.00014,46:0.00014):0.13928,(56:0.08991,61:0.06104):0.53155):1.08600,(49:0.17583,(60:0.01430,42:0.00382):0.21611):0.46703):0.48117):0.23334,((((59:0.67475,62:0.72956):0.30232,(30:1.57090,54:1.57286):0.22429):0.25432,(((13:0.47157,(19:0.51500,(45:0.18937,22:0.23360):0.13247):1.04983):0.37255,(((14:0.25489,(31:0.14990,34:0.22775):0.09922):0.29974,((63:0.00606,25:0.00016):0.21685,((55:0.0,58:0.0):0.25489,24:0.19768):0.13375):0.12849):0.24042,(48:0.99030,(12:0.23121,(26:0.13597,(39:0.0,35:0.0):0.07416):0.30099):0.31197):0.11714):0.08136):0.09187,4:0.72133):0.04775):0.72085,20:0.46415):0.05410):0.29749,53:0.06038):0.06972):0.06612):0.01756,(40:0.12507,(29:0.02676,36:0.05475):0.13603):0.04321);

COG0078
((47:1.16818,(53:0.66052,(19:0.45910,(45:0.15317,16:0.14761):0.19583):0.14192):0.13532):0.02419,((((39:0.0,35:0.0):0.06120,26:0.11133):0.49625,(11:0.69122,(17:0.23348,15:0.20560):0.21540):0.08204):0.12220,((3:0.39246,(6:0.04710,1:0.07757):0.41196):0.07424,(20:0.51764,49:0.61677):0.08302):0.11368):0.05121,((4:0.58546,8:0.37536):0.04677,(((10:0.01065,7:0.00413):0.29258,(18:0.31376,(24:0.25791,25:0.38582):0.11329):0.08156):0.05791,((13:0.25847,((30:0.51333,((54:0.29391,(31:0.05546,34:0.02205):0.41581):0.04308,(23:0.29899,(((40:0.46434,33:0.12934):0.09186,(52:0.14058,37:0.14338):0.06835):0.05905,(12:0.30120,(27:0.00542,28:0.00015):0.18603):0.08230):0.09763):0.07335):0.07501):0.03239,50:0.30194):0.15660):0.28468,((0:0.25615,2:0.13935):0.35433,(5:0.52832,9:0.26911):0.10292):0.12801):0.07761):0.02813):0.05780);

COG0282
(((51:0.44670,11:0.36790):0.24011,(40:0.48173,(33:0.13869,52:0.20813):0.18949):0.22854):0.20574,((((39:0.0,35:0.0):0.53250,12:0.29639):0.29167,(49:0.39356,(60:0.01910,42:0.04559):0.41830):0.09485):0.09550,((54:0.58756,(30:0.56080,(62:0.97782,59:0.51778):0.12844):0.15099):0.15528,48:0.66341):0.06242):0.03128,((23:0.40787,13:0.19277):0.09405,(((17:0.35547,15:0.41485):0.35660,((45:0.67231,22:0.51085):0.09889,(16:0.66026,36:0.73578):0.08175):0.41907):0.06152,((31:0.19565,34:0.16479):0.30729,((55:0.00015,58:0.00238):0.20641,(24:0.09879,18:0.12144):0.07846):0.16196):0.11919):0.06312):0.06469);

COG1540
(24:0.27434,((27:0.0,28:0.0):0.46399,(33:0.13112,((41:0.00014,32:0.00384):0.10879,((43:0.0,38:0.0):0.01421,21:0.01287):0.10005):0.14261):0.21138):0.19302,((49:0.36807,(((26:0.34268,12:0.31719):0.39655,(11:0.73502,37:0.69310):0.04471):0.16426,(10:0.08186,7:0.00018):0.27562):0.11138):0.15678,((55:0.0,58:0.0):0.41675,18:0.31170):0.08826):0.00019);

COG2992
((43:0.0,38:0.0):0.00344,21:0.00015,((37:0.52942,49:1.04706):0.96478,(41:0.00014,32:0.00680):0.08807):0.01081);

COG2423
((55:0.0,58:0.0):0.81970,45:0.86981,(8:0.61059,((6:0.22324,1:0.18121):0.88668,(9:0.74529,5:0.60144):0.59551):0.09972):0.16997);

COG3886
(37:0.81501,23:0.62082,((55:0.0,58:0.0):0.64841,(12:0.91094,(60:0.04526,42:0.02888):1.38665):0.17701):0.17543);

COG1031
(4:0.56362,13:0.58265,((9:0.64610,5:0.32532):0.26590,(3:0.41745,(10:0.08812,7:0.05054):0.36413):0.16198):0.23096);

COG3286
(3:0.89392,(10:0.06270,7:0.10051):0.66390,(9:0.71924,5:1.31495):0.45495);

COG5452
(22:0.64183,45:0.33547,(19:1.13784,16:0.32603):0.18928);

COG4837
(24:0.15908,(63:0.01784,25:0.00015):0.77814,((55:0.0,58:0.0):0.77737,18:0.55868):0.12015);

COG2323
(41:0.00014,32:0.00856,((11:0.66825,((50:0.76817,(14:0.38822,31:0.54868):0.99145):0.34772,(22:0.54751,15:1.09276):0.21433):0.69446):0.64924,((43:0.0,38:0.0):0.00428,21:0.00014):0.06706):0.08923);

COG1123
(26:0.66969,(17:0.47744,(53:0.31293,(21:0.00912,(38:0.00158,43:0.00014):0.00011):0.17461):0.28080):0.12047,(((31:0.53452,(60:0.04203,42:0.02185):0.72818):0.06524,(33:1.54351,0:0.68920):0.12892):0.12395,(55:0.0,58:0.0):0.59554):0.09322);

COG0069
(23:0.39833,(45:0.29147,11:0.36502):0.17546,((14:0.67676,((3:0.72411,(5:0.75861,(0:0.21363,2:0.14190):0.58299):0.49094):1.48786,((20:0.50856,15:0.49006):0.10807,(19:0.67822,(47:0.49413,(33:0.07156,((21:0.00070,(43:0.00012,38:0.00065):0.00256):0.02714,(41:0.00155,32:0.00384):0.02025):0.06637):0.32203):0.24802):0.06724):0.07722):0.05633):0.07079,((12:0.26780,(26:0.06945,(39:0.00014,35:0.00015):0.03575):0.25563):0.20435,(49:0.56568,(18:0.26802,(63:0.01985,25:0.02814):0.44895):0.08072):0.07348):0.08338):0.03627);

COG0270
(((((10:0.16323,7:0.12740):0.32162,(0:0.15710,2:0.26469):0.35586):0.44590,(47:1.50983,12:1.49933):0.37389):0.07044,(8:0.94237,(17:0.78336,22:1.02260):0.30011):0.04894):0.15166,(37:1.09565,53:0.70945):0.45069,(18:0.83689,(((43:0.0,21:0.0):0.06197,41:0.10316):0.83538,((31:0.09537,34:0.53159):0.70195,62:1.65825):0.14224):0.39956):0.16502);

COG4283
(63:0.11220,25:0.06959,(14:0.49948,(52:0.32912,31:0.14289):1.53926):0.40412);

COG3100
(51:0.78312,52:0.64424,(37:0.33869,(33:0.19079,((43:0.0,38:0.0,21:0.0):0.08693,(41:0.00016,32:0.01778):0.15094):0.28249):0.34583):0.23084);

COG3081
((43:0.0,38:0.0):0.00016,21:0.00288,(41:0.01755,(33:0.13174,(52:0.53504,(51:1.07836,37:0.39026):0.13294):0.15283):0.12201):0.01797);

COG0224
(((17:0.19408,15:0.12598):0.59368,(12:0.40958,((39:0.0,35:0.0):0.04122,26:0.11303):0.39084):0.34124):0.08045,(((40:0.48335,(52:0.26102,(51:0.25143,(37:0.22271,(33:0.07195,((43:0.0,38:0.0,21:0.0):0.02078,(32:0.00654,41:0.00014):0.01239):0.01521):0.12303):0.04861):0.04004):0.07830):0.03351,(47:0.30301,(53:0.24097,(27:0.00629,28:0.00014):0.44042):0.09827):0.07968):0.39022,((55:0.0,58:0.0):0.43344,((14:0.20799,(31:0.18077,34:0.18144):0.10460):0.33078,(24:0.20155,18:0.22768):0.12568):0.06717):0.28051):0.07315,((13:1.07868,((23:0.33791,50:0.60572):0.28245,(59:0.60586,(30:0.90675,62:0.57015):0.34489):0.24739):0.16739):0.11973,((49:0.34291,(60:0.00299,42:0.00291):0.34216):0.52647,((29:0.10466,36:0.10608):0.69961,(19:0.37675,(22:0.03892,(45:0.11105,16:0.11661):0.08142):0.19407):0.46479):0.15290):0.09113):0.08600);

COG0671
(20:0.82320,(22:1.20347,(0:0.37565,2:0.34002):0.50914):0.24604,(8:0.94477,((18:0.80742,26:1.23390):0.34897,((17:1.19903,(29:0.12856,36:0.05865):1.18996):0.30818,(48:1.04676,(52:1.21970,(10:0.24561,7:0.36469):0.93486):0.30098):0.15393):0.18083):0.15713):0.15340);

COG4579
(41:0.00230,32:0.01779,((33:0.11839,(53:0.65495,51:0.54071):0.36415):0.18135,((43:0.0,38:0.0):0.00170,21:0.01071):0.03277):0.05012);

COG2977
((37:0.60030,(16:1.20800,(12:0.32234,(26:0.19608,(39:0.00462,35:0.00014):0.04415):0.66349):0.46237):0.70438):0.28092,((43:0.0,38:0.0):0.35196,(41:0.03686,32:0.01938):0.41935):0.71329,((33:0.90073,51:0.79140):0.27863,45:0.98212):0.10795);

COG0219
(59:0.64771,((23:0.23623,50:0.25752):0.28068,((((19:0.40364,(22:0.22994,(45:0.26582,16:0.20421):0.12295):0.41213):0.55543,((33:0.08152,(52:0.30184,((41:0.00626,32:0.00015):0.03914,((43:0.0,38:0.0):0.01942,21:0.00016):0.02659):0.05398):0.05789):0.19966,(51:0.29086,((26:0.12030,(39:0.0,35:0.0):0.07475):0.57537,(53:0.33725,(47:0.36947,(27:0.00014,28:0.00677):0.23911):0.05676):0.10730):0.04647):0.08226):0.12873):0.14970,(11:1.04613,(17:0.39113,15:0.29769):0.45775):0.10256):0.32967,(49:0.66522,((57:0.0,46:0.0,44:0.0):0.25073,(56:0.01415,61:0.04824):0.17928):0.49031):0.18438):0.08446):0.04758,((62:0.62184,30:0.62670):0.27762,((14:0.19631,(31:0.05346,34:0.20061):0.13294):0.28070,(((55:0.0,58:0.0):0.26651,63:0.23061):0.03791,(24:0.24033,18:0.28229):0.04559):0.16462):0.22125):0.06274);

COG2269
((33:0.09886,((43:0.0,38:0.0,21:0.0):0.03561,(41:0.00292,32:0.00015):0.03518):0.05769):0.05450,(52:0.26868,40:0.56648):0.11109,(37:0.33753,(47:0.69712,(20:0.85533,(48:1.02352,(22:0.14408,(16:0.17882,19:0.20110):0.08048):0.50312):0.17359):0.28268):0.16166):0.12997);

COG3245
(27:0.00173,28:0.00187,(19:0.82914,37:0.38069):0.79117);

COG1066
((((48:0.86542,13:0.84920):0.12076,(11:0.77782,(0:2.68377,((39:0.0,35:0.0):0.50088,12:0.35870):0.29949):0.12199):0.06923):0.09035,(((29:0.06290,36:0.07148):0.58641,(19:0.41331,(22:0.12697,(45:0.09627,16:0.10090):0.06180):0.28257):0.16680):0.18772,((53:0.23344,(27:0.00562,28:0.01101):0.28134):0.07482,(47:0.40361,(51:0.21954,(37:0.12792,(52:0.14163,(33:0.04114,(32:0.00199,((21:0.00206,(38:0.00014,43:0.00014):0.00014):0.01683,41:0.00209):0.00014):0.03453):0.07721):0.05539):0.28789):0.03883):0.13258):0.26212):0.05164):0.10545,((17:0.30809,15:0.26566):0.30755,((57:0.0,46:0.0,44:0.0):0.17056,(56:0.05964,61:0.04180):0.19139):0.52505):0.06305,(((55:0.0,58:0.0):0.31500,((24:0.19670,18:0.20480):0.06004,((63:0.01159,25:0.00509):0.18086,(14:0.12389,(31:0.06211,34:0.10282):0.04729):0.26717):0.06053):0.03708):0.21328,((23:0.21665,50:0.24597):0.40117,(49:0.33501,(60:0.00715,42:0.01623):0.38227):0.39401):0.09604):0.05169);

COG4230
(43:0.00014,38:0.00014,(21:0.00198,(32:0.05997,(33:0.12366,(53:0.15355,((45:0.14749,22:0.12904):0.24352,((51:0.51371,(19:0.60626,16:0.48870):0.07915):0.25840,(52:0.43305,(27:0.00517,28:0.00550):0.33625):0.13189):0.11397):0.14187):0.14236):0.11080):0.03240):0.00170);

COG5650
(39:0.00014,35:0.00189,(12:1.20286,26:0.16900):0.13144);

COG3555
(41:0.00256,32:0.00385,(15:1.64170,53:0.32163):0.32692);

COG1976
((10:0.05817,7:0.04431):0.38826,(9:0.53878,(5:0.67661,(0:0.24768,2:0.32804):0.27790):0.21845):0.16525,((4:0.62577,8:0.41191):0.21509,(3:0.51577,(6:0.12674,1:0.04157):0.68847):0.10306):0.04142);

COG4267
(53:0.44424,51:0.31216,(13:1.17553,23:0.96652):0.64690);

COG2358
(45:0.53655,(22:0.63514,((29:0.03350,36:0.09445):1.18396,(17:0.91079,12:0.96324):0.13893):0.20152):0.13485,(4:0.82457,11:0.43985):0.09523);

COG1660
((11:0.88261,((12:0.24000,((39:0.0,35:0.0):0.04054,26:0.08104):0.51180):0.33800,((23:0.24510,50:0.22235):0.31105,((55:0.0,58:0.0):0.51659,((14:0.22939,(31:0.13538,34:0.17944):0.12513):0.25981,((63:0.01257,25:0.00657):0.22435,(24:0.16860,18:0.27102):0.13585):0.06971):0.05761):0.11252):0.10120):0.25197):0.25428,(53:0.41405,(27:0.00014,28:0.00675):0.54464):0.11652,(47:0.63145,(51:0.53730,(37:0.33519,(52:0.30629,(33:0.01860,((43:0.0,38:0.0,21:0.0):0.00420,(41:0.00016,32:0.00330):0.00946):0.04060):0.22452):0.16423):0.16295):0.13002):0.07882);

COG1536
(20:0.72441,(63:0.02152,25:0.00039):0.89811,(((49:0.27464,(60:0.00769,42:0.00012):0.20767):0.53550,(13:0.27269,(23:0.43742,(24:0.14849,18:0.11829):0.18896):0.06872):0.14368):0.14089,((((57:0.0,46:0.0,44:0.0):0.52275,(56:0.07530,61:0.11578):0.44141):2.56222,((53:0.31237,(((41:0.0,32:0.0):0.01263,((43:0.0,21:0.0):0.00014,38:0.00014):0.01910):0.16125,40:0.82764):0.25805):0.16921,(51:0.25434,37:0.38025):0.18309):0.12633):0.21716,(19:0.64717,(45:0.91158,(16:0.49874,22:0.55500):0.35826):0.63437):0.21042):0.10777):0.05220);

COG0606
(11:0.43114,((22:0.26837,19:0.35876):0.38168,(12:0.39190,(39:0.00014,35:0.00202):0.51082):0.40916):0.04331,(((53:0.34866,(27:0.00773,28:0.00202):0.33630):0.12860,((37:0.24131,(52:0.24886,(33:0.23817,(41:0.09408,(21:0.00531,(43:0.00014,38:0.00014):0.00592):0.07691):0.27087):0.11239):0.04986):0.22295,(47:0.46077,51:0.33169):0.05701):0.04592):0.18256,((17:0.15756,15:0.18144):0.27550,(20:0.45440,(((49:0.43493,(60:0.01491,42:0.01515):0.50319):0.49071,(54:0.67404,(23:0.39583,50:0.47814):0.11085):0.11750):0.08412,13:0.49232):0.07168):0.16596):0.11336):0.11075);

COG0501
((6:0.39400,1:0.42943):0.65645,((18:0.49336,(40:0.46314,27:0.30257):0.19739):0.75922,(((63:0.01638,25:0.02086):0.44268,(31:0.20291,34:0.17570):0.15480):0.28350,(3:0.39402,((45:0.17441,16:0.23755):0.41876,20:0.41097):0.09595):0.28787):0.17815):0.39271,(11:2.42237,(23:1.31246,49:1.04076):0.59189):0.09154);

COG0715
(37:1.30973,((55:0.0,58:0.0):1.04117,((43:0.0,38:0.0):0.00368,21:0.01431):1.26747):0.46681,(50:1.63123,(31:1.14037,(52:0.80714,((57:0.0,46:0.0,44:0.0):0.23123,(56:0.09001,61:0.12365):0.44010):0.69850):0.08175):0.52753):0.07337);

COG1873
(6:0.25691,1:0.22821,(10:0.13428,7:0.00015):1.42000);

COG0746
(((11:0.95585,8:0.89046):0.20443,(((39:0.0,35:0.0):0.92033,(5:1.35974,19:1.03437):0.19273):0.09570,4:1.25222):0.08129):0.14055,(51:0.97164,((53:0.44294,(45:0.65606,(22:0.45096,16:0.51794):0.12144):0.18293):0.11507,((52:0.39615,((33:0.37844,37:0.46373):0.17461,((41:0.00375,32:0.01005):0.15010,(21:0.00442,(43:0.00014,38:0.00015):0.01739):0.07843):0.34126):0.02389):0.10403,28:1.04679):0.08292):0.19561):0.18168,(((((((55:0.0,58:0.0):1.00259,(18:0.51333,24:0.72970):0.15764):0.14737,50:0.92231):0.14379,((63:0.16195,25:0.08175):0.80676,(49:0.63953,(60:0.04578,42:0.06380):0.93873):0.27911):0.18498):0.10224,((0:0.39823,2:0.66179):0.82627,(20:0.84552,(6:0.25866,1:0.37681):0.87995):0.18249):0.08518):0.06643,9:1.81059):0.08848,((17:1.01109,15:0.94596):0.14136,3:1.19105):0.19957):0.00781);

COG1596
((49:1.37064,51:0.88107):0.16431,(17:0.82245,47:0.93078):0.28410,(37:0.66988,(13:1.14547,((27:0.02165,28:0.02968):0.96502,(41:0.41586,53:0.69152):0.20774):0.18705):0.14885):0.11464);

COG3660
(47:1.07252,(29:0.12184,36:0.20989):0.77243,(22:1.11350,19:0.54006):0.33080);

COG1143
((4:0.69745,(6:0.05644,1:0.01574):0.80031):0.12061,(((47:0.17034,((27:0.0,28:0.0):0.16921,53:0.12883):0.04819):0.12881,((29:0.00015,36:0.04613):0.18056,(19:0.14733,(45:0.03483,16:0.03725):0.08758):0.11656):0.10729):0.33373,((40:0.14667,(33:0.03823,51:0.13515):0.11277):0.66104,((39:0.0,35:0.0):0.57286,11:0.40893):0.16195):0.18706):0.16817,((49:0.48575,(60:0.01274,42:0.00729):0.32569):0.52754,((17:0.08604,15:0.13576):1.07306,((5:0.63759,(9:0.74439,(0:0.22828,2:0.25238):0.39857):0.15015):0.23559,((3:0.47200,8:0.49204):1.50197,13:0.87034):0.12519):0.13011):0.12989):0.10254);

COG2409
(50:1.69774,(9:1.24869,((55:0.0,58:0.0):0.85401,11:0.76891):0.20937):0.20585,((6:0.21690,1:0.16875):1.03500,(0:1.04241,5:1.03214):0.20356):0.08267);

COG2822
((55:0.0,58:0.0):0.49958,(24:0.41160,(63:0.03714,25:0.00219):0.54609):0.38165,(12:0.60824,((27:0.00241,28:0.00014):0.26995,(33:0.22311,((43:0.0,38:0.0):0.00014,21:0.00255):0.11556):0.24172):0.50051):0.12793);

COG0601
(1:0.74154,20:0.60224,(50:0.50907,(((26:0.75656,(30:0.85099,62:0.82854):0.19618):0.10586,(31:0.90639,49:1.01707):0.12282):0.09299,(51:0.43160,(60:0.00918,42:0.00073):0.24008):0.30686):0.09673):0.08447);

COG2863
((60:0.04442,42:0.03551):0.36788,(49:0.64511,52:0.51373):0.23818,(11:1.07020,(22:1.03674,(27:0.0,28:0.0):0.39857):0.06851):0.20556);

COG3491
(33:0.50390,49:0.37417,(53:1.05155,19:0.85275):0.62206);

COG3074
(43:0.00014,(38:0.0,21:0.0):0.00014,((33:0.09373,(52:0.33585,37:0.31248):0.13463):0.16390,(41:0.00272,32:0.00938):0.03368):0.01277);

COG3923
(43:0.00014,38:0.00014,(21:0.00015,(41:0.11315,(52:1.49052,(33:0.34509,37:0.98984):0.14128):0.53370):0.20666):0.02200);

COG3572
(16:0.17760,45:0.18066,(22:0.16644,((31:1.97828,((39:0.0,35:0.0):0.71895,12:0.83936):0.81807):0.35980,(19:0.34896,47:0.36651):0.14148):0.24363):0.03934);

COG5582
(63:0.00884,25:0.01738,((55:0.0,58:0.0):1.49237,24:0.37547):0.39267);

COG5405
(((55:0.0,58:0.0):0.23127,(18:0.08825,(24:0.06345,(63:0.00546,25:0.00014):0.18683):0.05469):0.08508):0.19016,(20:0.30726,13:0.19412):0.07766,(((49:0.11294,(60:0.01869,42:0.02106):0.32689):0.28478,(54:0.28446,(29:0.01096,36:0.04514):0.38047):0.09775):0.05282,(47:0.30318,(((37:0.08375,(52:0.12467,((33:0.03827,((43:0.0,38:0.0,21:0.0):0.00970,(41:0.0,32:0.0):0.00702):0.05257):0.03316,40:0.27550):0.05758):0.04623):0.06956,51:0.14426):0.11020,(19:0.28112,(22:0.11746,(45:0.13316,16:0.05945):0.03456):0.05720):0.16947):0.03305):0.10567):0.04007);

COG1497
(3:0.42897,8:0.64458,(4:0.82450,(6:0.25330,1:0.28114):0.92317):0.20188);

COG1561
(47:0.59508,(51:0.47575,((33:0.07028,((41:0.0,32:0.0):0.01798,((43:0.0,38:0.0):0.00015,21:0.00321):0.01455):0.04147):0.12184,(37:0.22642,52:0.30986):0.07933):0.27815):0.17015,(((19:0.61208,(22:0.38080,(45:0.35122,16:0.31895):0.14619):0.10298):0.59196,((54:1.09567,13:0.66799):0.30539,((23:0.38338,50:0.31709):0.29973,((63:0.00014,25:0.02264):0.66158,(24:0.46818,18:0.45242):0.10365):0.20987):0.12917):0.26147):0.16293,(53:0.69010,(27:0.01286,28:0.02254):0.42869):0.11568):0.13010);

COG3159
(47:0.94103,53:0.68107,(51:0.58455,(19:1.68352,(37:0.85662,(52:0.83693,(33:0.16160,((43:0.00014,38:0.00402):0.08585,(41:0.00848,32:0.00393):0.06361):0.28265):0.50953):0.16762):0.24865):0.19472):0.23656);

COG4533
(24:0.85435,18:1.00948,(21:1.27086,(11:0.98303,(63:0.11529,25:0.07745):0.56462):0.53145):0.18422);

COG1728
((13:0.71968,54:0.92896):0.22440,(24:0.72708,18:0.54240):0.25153,(23:0.81710,48:1.15675):0.18480);

COG3323
(24:0.34850,(63:0.05781,25:0.00015):0.55129,((51:0.60886,(26:0.12045,39:0.10540):0.69292):0.28615,(23:0.81381,(55:0.0,58:0.0):0.55502):0.20088):0.26217);

COG3936
(55:0.00014,58:0.00263,(23:1.05498,24:0.70487):0.96418);

COG3397
(18:0.38684,(33:1.08575,51:0.80374):0.79523,(14:0.44828,(63:0.07785,25:0.11628):0.45024):0.12479);

COG1188
[truncated: 711,746 more chars]
