# Supplementary material for: A phylogenomic study quantifies competing mechanisms for pseudogenization in prokaryotes—The Mycobacterium leprae case
Source: PLoS One. 2018 Nov 1;13(11):e0204322. doi: 10.1371/journal.pone.0204322 (PMC6211624; doi:10.1371/journal.pone.0204322)
Supplement: S4 File — This file contains the full list of M. leprae pseudogenes together with their M. tuberculosis orthologs. (TXT) [file pone.0204322.s005.txt]

ML0014	Rv0012	NP_214526	15607154	COG3879	Uncharacterized conserved protein YlxW, UPF0749 family
ML0035	Rv3888c	NP_218405	15611024	COG0455	MinD-like ATPase involved in chromosome partitioning or flagellar assembly
ML0037	Rv3886c	NP_218403	15611022	COG1404	Serine protease, subtilisin family
ML0039	Rv3884c	NP_218401	15611020	COG0464	AAA+-type ATPase, SpoVK/Ycf46/Vps4 family
ML0060	Rv3860	NP_218377	15610996	COG0455	MinD-like ATPase involved in chromosome partitioning or flagellar assembly
ML0063	Rv3856c	NP_218373	15610992	COG1387	Histidinol phosphatase or related hydrolase of the PHP family
ML0075	Rv3841	NP_218358	15610977	COG1528	Ferritin
ML0076	Rv3840	NP_218357	15610976	COG1316	Anionic cell wall polymer biosynthesis enzyme, LytR-Cps2A-Psr (LCP) family
ML0080	Rv3836	NP_218353	15610972	COG3824	Predicted Zn-dependent protease, minimal metalloprotease (MMP)-like domain
ML0085	Rv3818	NP_218335	15610954	COG2220	L-ascorbate metabolism protein UlaG, beta-lactamase superfamily
ML0086	Rv3817	NP_218334	15610953	COG3231	Aminoglycoside phosphotransferase
ML0088	Rv3815c	NP_218332	15610951	COG0204	1-acyl-sn-glycerol-3-phosphate acyltransferase
ML0090	Rv3811	YP_178018	57117160	COG5479	Uncharacterized conserved protein, contains LGFP repeats
ML0103	Rv3797	NP_218314	15610933	COG1960	Acyl-CoA dehydrogenase related to the alkylation response protein AidB
ML0111	Rv3788	NP_218305	15610924	COG0782	Transcription elongation factor, GreA/GreB family
ML0122	Rv3772	NP_218289	15610908	COG0079	Histidinol-phosphate/aromatic aminotransferase or cobyric acid decarboxylase
ML0123	Rv3767c	NP_218284	15610903	COG3315	O-Methyltransferase involved in polyketide biosynthesis
ML0148	Rv0944	NP_215459	15608084	COG0266	Formamidopyrimidine-DNA glycosylase
ML0149	Rv0945	NP_215460	15608085	COG4221	NADP-dependent 3-hydroxy acid dehydrogenase YdfG
ML0157	Rv0953c	NP_215468	15608093	COG2141	Flavin-dependent oxidoreductase, luciferase family (includes alkanesulfonate monooxygenase SsuD and methylene tetrahydromethanopterin reductase)
ML0163	Rv0959	NP_215474	15608099	COG4867	Uncharacterized protein, contains von Willebrand factor type A (vWA) domain
ML0164	Rv0975c	NP_215490	15608115	COG1960	Acyl-CoA dehydrogenase related to the alkylation response protein AidB
ML0165	Rv0974c	NP_215489	15608114	COG4799	Acetyl-CoA carboxylase, carboxyltransferase component
ML0166	Rv0973c	NP_215488	15608113	COG4770	Acetyl/propionyl-CoA carboxylase, alpha subunit
ML0167	Rv0972c	NP_215487	15608112	COG1960	Acyl-CoA dehydrogenase related to the alkylation response protein AidB
ML0168	Rv0971c	NP_215486	15608111	COG1024	Enoyl-CoA hydratase/carnithine racemase
ML0179	Rv0990c	NP_215505	15608130	COG3745	Flp pilus assembly protein CpaB
ML0191	Rv1001	NP_215517	15608141	COG2235	Arginine deiminase
ML0197	Rv3649	NP_218166	15610785	COG1205	ATP-dependent helicase YprA, contains C-terminal metal-binding DUF1998 domain
ML0215	Rv3623	NP_218140	15610759	COG2968	Uncharacterized conserved protein YggE, contains kinase-interacting SIMPL domain
ML0220	Rv3618	NP_218135	15610754	COG2141	Flavin-dependent oxidoreductase, luciferase family (includes alkanesulfonate monooxygenase SsuD and methylene tetrahydromethanopterin reductase)
ML0221	Rv3617	NP_218134	15610753	COG2267	Lysophospholipase, alpha-beta hydrolase superfamily
ML0250	Rv1019	NP_215535	15608159	COG1309	DNA-binding transcriptional regulator, AcrR family
ML0253	Rv1021	NP_215537	15608161	COG3956	Uncharacterized conserved protein YabN, contains tetrapyrrole methylase and MazG-like pyrophosphatase domain
ML0254	Rv1022	NP_215538	15608162	COG2951	Membrane-bound lytic murein transglycosylase B
ML0260	Rv1032c	NP_215548	15608172	COG2205	K+-sensing histidine kinase KdpD
ML0261	Rv1033c	NP_215549	15608173	COG0745	DNA-binding response regulator, OmpR family, contains REC and winged-helix (wHTH) domain
ML0266	Rv1056	NP_215572	15608196	COG2343	Uncharacterized conserved protein, DUF427 family
ML0267	Rv0409	NP_214923	15607550	COG0282	Acetate kinase
ML0268	Rv0408	NP_214922	15607549	COG0857	BioD-like N-terminal domain of phosphotransacetylase
ML0273	Rv0400c	NP_214914	15607541	COG1960	Acyl-CoA dehydrogenase related to the alkylation response protein AidB
ML0282	Rv0359	NP_214873	15607500	COG1994	Zn-dependent protease (includes SpoIVFB)
ML0296	Rv0421c	NP_214935	15607562	COG3571	Predicted hydrolase of the alpha/beta-hydrolase fold
ML0301	Rv0413	NP_214927	15607554	COG0494	8-oxo-dGTP pyrophosphatase MutT and related house-cleaning NTP pyrophosphohydrolases, NUDIX family
ML0307	Rv0434	NP_214948	15607575	COG2802	Uncharacterized protein, similar to the N-terminal domain of Lon protease
ML0309	Rv0435c	NP_214949	15607576	COG1222	ATP-dependent 26S proteasome regulatory subunit
ML0312	Rv0438c	YP_177725	57116730	COG0303	Molybdopterin biosynthesis enzyme
ML0313	Rv0439c	NP_214953	15607580	COG1028	NAD(P)-dependent dehydrogenase, short-chain alcohol dehydrogenase family
ML0318	Rv3585	NP_218102	15610721	COG1066	Predicted ATP-dependent serine protease
ML0326	Rv3019c	NP_217535	15610156	COG4842	Uncharacterized conserved protein YukE
ML0329	Rv1942c	NP_216458	15609079	COG2337	mRNA-degrading endonuclease, toxin component of the MazEF toxin-antitoxin module
ML0331	Rv3578	NP_218095	15610714	COG1055	Na+/H+ antiporter NhaD or related arsenite permease
ML0332	Rv3577	NP_218094	15610713	COG2220	L-ascorbate metabolism protein UlaG, beta-lactamase superfamily
ML0338	Rv3575c	NP_218092	15610711	COG1609	DNA-binding transcriptional regulator, LacI/PurR family
ML0339	Rv3574	NP_218091	448824816	COG1309	DNA-binding transcriptional regulator, AcrR family
ML0340	Rv3573c	NP_218090	15610709	COG1960	Acyl-CoA dehydrogenase related to the alkylation response protein AidB
ML0342	Rv3571	NP_218088	15610707	COG1018	Ferredoxin-NADP reductase
ML0343	Rv3570c	NP_218087	15610706	COG1960	Acyl-CoA dehydrogenase related to the alkylation response protein AidB
ML0344	Rv3569c	NP_218086	15610705	COG2267	Lysophospholipase, alpha-beta hydrolase superfamily
ML0345	Rv3523	NP_218040	15610659	COG0183	Acetyl-CoA acetyltransferase
ML0346	Rv3522	NP_218039	15610658	COG0183	Acetyl-CoA acetyltransferase
ML0347	Rv3521	NP_218038	15610657	COG1545	Uncharacterized OB-fold protein, contains Zn-ribbon domain
ML0351	Rv3516	NP_218033	15610652	COG1024	Enoyl-CoA hydratase/carnithine racemase
ML0352	Rv3515c	YP_177983	57117119	COG0318	Acyl-CoA synthetase (AMP-forming)/AMP-acid ligase II
ML0353	Rv3510c	NP_218027	15610646	COG2159	Predicted metal-dependent hydrolase, TIM-barrel fold
ML0355	Rv3506	NP_218023	15610642	COG0318	Acyl-CoA synthetase (AMP-forming)/AMP-acid ligase II
ML0356	Rv3505	NP_218022	15610641	COG1960	Acyl-CoA dehydrogenase related to the alkylation response protein AidB
ML0357	Rv3504	NP_218021	15610640	COG1960	Acyl-CoA dehydrogenase related to the alkylation response protein AidB
ML0358	Rv3503c	NP_218020	15610639	COG1141	Ferredoxin
ML0359	Rv3502c	NP_218019	15610638	COG1028	NAD(P)-dependent dehydrogenase, short-chain alcohol dehydrogenase family
ML0360	Rv3501c	NP_218018	15610637	COG0767	ABC-type transporter Mla maintaining outer membrane lipid asymmetry, permease component MlaE
ML0361	Rv3500c	NP_218017	15610636	COG0767	ABC-type transporter Mla maintaining outer membrane lipid asymmetry, permease component MlaE
ML0362	Rv3499c	YP_177977	57117113	COG1463	ABC-type transporter Mla maintaining outer membrane lipid asymmetry, periplasmic component MlaD
ML0374	Rv3432c	NP_217949	15610568	COG0076	Glutamate or tyrosine decarboxylase or a related PLP-dependent protein
ML0384	Rv3414c	NP_217931	15610550	COG1595	DNA-directed RNA polymerase specialized sigma subunit, sigma24 family
ML0390	Rv3406	NP_217923	15610542	COG2175	Taurine dioxygenase, alpha-ketoglutarate-dependent
ML0391	Rv3405c	NP_217922	15610541	COG1309	DNA-binding transcriptional regulator, AcrR family
ML0400	Rv3394c	NP_217911	15610530	COG0389	Nucleotidyltransferase/DNA polymerase involved in DNA repair
ML0403	Rv3393	NP_217910	15610529	COG1957	Inosine-uridine nucleoside N-ribohydrolase
ML0404	Rv3392c	NP_217909	15610528	COG2230	Cyclopropane fatty-acyl-phospholipid synthase and related methyltransferases
ML0412	Rv3390	NP_217907	15610526	COG0406	Broad specificity phosphatase PhoE
ML0413	Rv3389c	NP_217906	15610525	COG2030	Acyl dehydratase
ML0415	Rv3371	NP_217888	15610507	COG1020	Non-ribosomal peptide synthetase component F
ML0416	Rv3370c	NP_217887	448824810	COG0587	DNA polymerase III, alpha subunit
ML0417	Rv3369	NP_217886	15610505	COG3871	General stress protein 26 (function unknown)
ML0420	Rv3365c	NP_217882	15610501	COG0642	Signal transduction histidine kinase
ML0421	Rv3364c	NP_217881	15610500	COG2018	Predicted regulator of Ras-like GTPase activity, Roadblock/LC7/MglB family
ML0422	Rv3362c	NP_217879	15610498	COG2229	Signal recognition particle receptor subunit beta, a GTPase
ML0423	Rv3361c	NP_217878	15610497	COG1357	Uncharacterized protein YjbI, contains pentapeptide repeats
ML0428	Rv2510c	NP_217026	15609647	COG0433	Archaeal DNA helicase HerA or a related bacterial ATPase, contains HAS-barrel and ATPase domains
ML0432	Rv2506	NP_217022	15609643	COG1309	DNA-binding transcriptional regulator, AcrR family
ML0433	Rv2505c	NP_217021	15609642	COG0318	Acyl-CoA synthetase (AMP-forming)/AMP-acid ligase II
ML0434	Rv2504c	NP_217020	15609641	COG1788	Acyl CoA:acetate/3-ketoacid CoA transferase, alpha subunit
ML0435	Rv2503c	NP_217019	15609640	COG2057	Acyl CoA:acetate/3-ketoacid CoA transferase, beta subunit
ML0436	Rv2502c	NP_217018	15609639	COG4799	Acetyl-CoA carboxylase, carboxyltransferase component
ML0437	Rv2501c	NP_217017	15609638	COG4770	Acetyl/propionyl-CoA carboxylase, alpha subunit
ML0438	Rv2500c	NP_217016	15609637	COG1960	Acyl-CoA dehydrogenase related to the alkylation response protein AidB
ML0439	Rv2499c	NP_217015	15609636	COG2030	Acyl dehydratase
ML0440	Rv2498c	NP_217014	15609635	COG2301	Citrate lyase beta subunit
ML0441	Rv2497c	NP_217013	15609634	COG1071	TPP-dependent pyruvate or acetoin dehydrogenase subunit alpha
ML0442	Rv2496c	NP_217012	15609633	COG0022	Pyruvate/2-oxoglutarate/acetoin dehydrogenase complex, dehydrogenase (E1) component
ML0443	Rv2495c	NP_217011	15609632	COG0508	Pyruvate/2-oxoglutarate dehydrogenase complex, dihydrolipoamide acyltransferase (E2) component
ML0446	Rv2486	NP_217002	15609623	COG1024	Enoyl-CoA hydratase/carnithine racemase
ML0449	Rv2605c	NP_217121	15609742	COG1946	Acyl-CoA thioesterase
ML0459	Rv2616	NP_217132	15609753	COG4762	Uncharacterized protein, UPF0548 family
ML0461	Rv2618	NP_217134	15609755	COG2345	Predicted transcriptional regulator, ArsR family
ML0463	Rv2619c	NP_217135	15609756	COG1917	Cupin domain protein related to quercetin dioxygenase
ML0469	Rv3089	NP_217605	15610226	COG0318	Acyl-CoA synthetase (AMP-forming)/AMP-acid ligase II
ML0476	Rv2601	YP_177892	57117003	COG4262	Predicted spermidine synthase with an N-terminal membrane domain
ML0490	Rv2584c	NP_217100	15609721	COG0503	Adenine/guanine phosphoribosyltransferase or related PRPP-binding protein
ML0496	Rv2578c	NP_217094	15609715	COG1533	DNA repair photolyase
ML0497	Rv2577	NP_217093	15609714	COG1409	3',5'-cyclic AMP phosphodiesterase CpdA
ML0499	Rv2575	NP_217091	15609712	COG2321	Predicted metalloprotease
ML0500	Rv2573	NP_217089	448824788	COG1893	Ketopantoate reductase
ML0506	Rv2570	NP_217086	15609707	COG3801	Uncharacterized protein
ML0509	Rv2568c	NP_217084	15609705	COG4307	Uncharacterized protein
ML0528	Rv1367c	NP_215883	15608507	COG1680	CubicO group peptidase, beta-lactamase class C family
ML0529	Rv1377c	NP_215893	15608517	COG0500	SAM-dependent methyltransferase
ML0530	Rv1378c	NP_215894	15608518	COG1403	5-methylcytosine-specific restriction endonuclease McrA
ML0531	Rv1379	NP_215895	15608519	COG2065	Pyrimidine operon attenuation protein/uracil phosphoribosyltransferase
ML0545	Rv1399c	NP_215915	15608537	COG0657	Acetyl esterase/lipase
ML0546	Rv1400c	NP_215916	15608538	COG0657	Acetyl esterase/lipase
ML0547	Rv1401	NP_215917	15608539	COG3714	Uncharacterized membrane protein YhhN
ML0549	Rv1403c	NP_215919	15608541	COG2226	Ubiquinone/menaquinone biosynthesis C-methylase UbiE
ML0553	Rv1407	NP_215923	15608545	COG0781	Transcription termination factor NusB
ML0581	Rv1447c	NP_215963	15608585	COG0364	Glucose-6-phosphate 1-dehydrogenase
ML0585	Rv1454c	NP_215970	15608592	COG0604	NADPH:quinone reductase or related Zn-dependent oxidoreductase
ML0601	Rv2415c	NP_216931	15609552	COG1555	DNA uptake protein ComE and related DNA-binding proteins
ML0602	Rv2414c	NP_216930	15609551	COG0658	Predicted membrane metal-binding protein
ML0608	Rv2407	NP_216923	15609544	COG1234	Ribonuclease BN, tRNA processing enzyme
ML0609	Rv2406c	NP_216922	15609543	COG0517	CBS domain
ML0612	Rv2402	NP_216918	448824785	COG3387	Glucoamylase (glucan-1,4-alpha-glucosidase), GH15 family
ML0616	Rv2399c	NP_216915	15609536	COG0555	ABC-type sulfate transport system, permease component
ML0617	Rv2398c	NP_216914	15609535	COG4208	ABC-type sulfate transport system, permease component
ML0618	Rv2397c	YP_177879	57116983	COG1118	ABC-type sulfate/molybdate transport systems, ATPase component
ML0619	Rv2387	NP_216903	15609524	COG3329	Uncharacterized conserved protein
ML0629	Rv2366c	NP_216882	15609503	COG1253	Hemolysin or related protein, contains CBS domains
ML0632	Rv2363	NP_216879	15609500	COG0154	Asp-tRNAAsn/Glu-tRNAGln amidotransferase A subunit or related amidase
ML0646	Rv3171c	NP_217687	15610307	COG2267	Lysophospholipase, alpha-beta hydrolase superfamily
ML0647	Rv3170	NP_217686	15610306	COG1231	Monoamine oxidase
ML0649	Rv3168	NP_217684	15610304	COG3173	Predicted kinase, aminoglycoside phosphotransferase (APT) family
ML0650	Rv3167c	NP_217683	15610303	COG1309	DNA-binding transcriptional regulator, AcrR family
ML0654	Rv3164c	NP_217680	15610300	COG0714	MoxR-like ATPase
ML0655	Rv3163c	NP_217679	15610299	COG1721	Uncharacterized conserved protein, DUF58 family, contains vWF domain
ML0657	Rv3158	NP_217674	15610294	COG1007	NADH:ubiquinone oxidoreductase subunit 2 (chain N)
ML0658	Rv3141	NP_217657	15610277	COG0604	NADPH:quinone reductase or related Zn-dependent oxidoreductase
ML0665	Rv3107c	NP_217623	15610244	COG0277	FAD/FMN-containing dehydrogenase
ML0668	Rv3104c	NP_217620	15610241	COG0668	Small-conductance mechanosensitive channel
ML0673	Rv3359	NP_217876	15610495	COG1902	2,4-dienoyl-CoA reductase or related NADH-dependent reductase, Old Yellow Enzyme (OYE) family
ML0681	Rv3342	NP_217859	15610478	COG2226	Ubiquinone/menaquinone biosynthesis C-methylase UbiE
ML0683	Rv3340	NP_217857	15610476	COG2873	O-acetylhomoserine/O-acetylserine sulfhydrylase, pyridoxal phosphate-dependent
ML0684	Rv3339c	NP_217856	15610475	COG0538	Isocitrate dehydrogenase
ML0688	Rv3332	NP_217849	15610468	COG1820	N-acetylglucosamine-6-phosphate deacetylase
ML0690	Rv3331	NP_217848	15610467	COG0477	MFS family permease
ML0692	Rv3329	NP_217846	448824809	COG0161	Adenosylmethionine-8-amino-7-oxononanoate aminotransferase
ML0693	Rv3328c	NP_217845	15610464	COG3631	Ketosteroid isomerase-related protein
ML0694	Rv3327	NP_217844	15610463	COG3547	Transposase
ML0704	Rv3310	NP_217827	15610446	COG3511	Phospholipase C
ML0705	Rv3309c	NP_217826	15610445	COG0035	Uracil phosphoribosyltransferase
ML0708	Rv3306c	YP_177956	57117087	COG1473	Metal-dependent amidase/aminoacylase/carboxypeptidase
ML0709	Rv3305c	YP_177955	57117086	COG1473	Metal-dependent amidase/aminoacylase/carboxypeptidase
ML0712	Rv3303c	NP_217820	15610439	COG1249	Pyruvate/2-oxoglutarate dehydrogenase complex, dihydrolipoamide dehydrogenase (E3) component or related enzyme
ML0714	Rv3300c	NP_217817	15610436	COG0564	Pseudouridylate synthase, 23S rRNA- or tRNA-specific
ML0716	Rv3296	NP_217813	15610432	COG1201	Lhr-like helicase
ML0718	Rv3293	YP_177953	57117084	COG1012	Acyl-CoA reductase or other NAD-dependent aldehyde dehydrogenase
ML0719	Rv3292	NP_217809	15610428	COG5383	Uncharacterized metalloenzyme YdcJ, glyoxalase superfamily
ML0720	Rv3291c	NP_217808	15610427	COG1522	DNA-binding transcriptional regulator, Lrp family
ML0721	Rv3290c	NP_217807	15610426	COG0160	4-aminobutyrate aminotransferase or related aminotransferase
ML0725	Rv3286c	NP_217803	15610422	COG1191	DNA-directed RNA polymerase specialized sigma subunit
ML0727	Rv3284	NP_217801	15610420	COG2166	Sulfur transfer protein SufE, Fe-S center assembly
ML0738	Rv0936	NP_215451	15608076	COG0581	ABC-type phosphate transport system, permease component
ML0739	Rv0935	YP_177771	57116802	COG0573	ABC-type phosphate transport system, permease component
ML0740	Rv0934	YP_177770	57116801	COG0226	ABC-type phosphate transport system, periplasmic component
ML0741	Rv0933	NP_215448	15608073	COG1117	ABC-type phosphate transport system, ATPase component
ML0742	Rv0932c	YP_177769	57116800	COG0226	ABC-type phosphate transport system, periplasmic component
ML0743	Rv0931c	NP_215446	15608071	COG3391	DNA-binding beta-propeller fold protein YncE
ML0744	Rv3272	NP_217789	15610408	COG1804	Crotonobetainyl-CoA:carnitine CoA-transferase CaiB and related acyl-CoA transferases
ML0746	Rv3271c	NP_217788	15610407	COG0053	Divalent metal cation (Fe/Co/Zn/Cd) transporter
ML0749	Rv3268	NP_217785	448824805	COG0318	Acyl-CoA synthetase (AMP-forming)/AMP-acid ligase II
ML0766	Rv3254	NP_217771	15610390	COG0654	2-polyprenyl-6-methoxyphenol hydroxylase and related FAD-dependent oxidoreductases
ML0767	Rv3253c	NP_217770	15610389	COG0531	Amino acid transporter
ML0769	Rv3250c	NP_217767	15610386	COG1773	Rubredoxin
ML0770	Rv3249c	NP_217766	15610385	COG1309	DNA-binding transcriptional regulator, AcrR family
ML0780	Rv3238c	NP_217755	15610374	COG2020	Protein-S-isoprenylcysteine O-methyltransferase Ste14
ML0786	Rv3232c	NP_217749	15610368	COG2326	Polyphosphate kinase 2, PPK2 family
ML0788	Rv3230c	NP_217747	15610366	COG1018	Ferredoxin-NADP reductase
ML0789	Rv3229c	YP_177948	57117078	COG3239	Fatty acid desaturase
ML0795	Rv0663	NP_215177	15607803	COG3119	Arylsulfatase A or related enzyme
ML0800	Rv3224	NP_217740	15610360	COG1028	NAD(P)-dependent dehydrogenase, short-chain alcohol dehydrogenase family
ML0801	Rv3223c	NP_217739	15610359	COG1595	DNA-directed RNA polymerase specialized sigma subunit, sigma24 family
ML0805	Rv3218	NP_217734	15610354	COG1597	Diacylglycerol kinase family enzyme
ML0809	Rv3213c	NP_217729	15610349	COG1192	Cellulose biosynthesis protein BcsQ
ML0812	Rv3210c	NP_217726	15610346	COG3396	1,2-phenylacetyl-CoA epoxidase, catalytic subunit
ML0819	Rv3204	NP_217720	15610340	COG3695	Alkylated DNA nucleotide flippase Atl1, participates in nucleotide excision repair, Ada-like DNA-binding domain
ML0820	Rv3203	NP_217719	15610339	COG0596	Pimeloyl-ACP methyl ester carboxylesterase
ML0821	Rv3202c	NP_217718	15610338	COG2887	RecB family exonuclease
ML0822	Rv3201c	NP_217717	15610337	COG2887	RecB family exonuclease
ML0823	Rv3200c	NP_217716	15610336	COG1226	Voltage-gated potassium channel Kch
ML0828	Rv2352c	YP_177870	57116974	COG5651	PPE-repeat protein
ML0829	Rv2351c	NP_216867	15609488	COG3511	Phospholipase C
ML0830	Rv2345	NP_216861	15609482	COG1512	Uncharacterized membrane protein YgcG, contains a TPM-fold domain
ML0835	Rv2332	NP_216848	57116971	COG0281	Malic enzyme
ML0847	Rv2327	NP_216843	15609464	COG1846	DNA-binding transcriptional regulator, MarR family
ML0850	Rv2790c	NP_217306	448824790	COG0183	Acetyl-CoA acetyltransferase
ML0851	Rv2788	NP_217304	15609925	COG1321	Mn-dependent transcriptional regulator, DtxR family
ML0856	Rv2781c	NP_217297	15609918	COG2070	NAD(P)H-dependent flavin oxidoreductase YrpB, nitropropane dioxygenase family
ML0867	Rv2208	NP_216724	15609345	COG0368	Cobalamin synthase
ML0870	Rv2205c	NP_216721	57116955	COG1929	Glycerate kinase
ML0900	Rv2173	NP_216689	15609310	COG0142	Geranylgeranyl pyrophosphate synthase
ML0929	Rv1811	NP_216327	15608948	COG1285	Uncharacterized membrane protein YhiD, involved in acid resistance
ML0930	Rv1812c	NP_216328	15608949	COG1252	NADH dehydrogenase, FAD-containing subunit
ML0931	Rv1814	NP_216330	15608951	COG3000	Sterol desaturase/sphingolipid hydroxylase, fatty acid hydroxylase superfamily
ML0933	Rv1816	NP_216332	15608953	COG1309	DNA-binding transcriptional regulator, AcrR family
ML0934	Rv1817	NP_216333	15608954	COG1053	Succinate dehydrogenase/fumarate reductase, flavoprotein subunit
ML0941	Rv1117	NP_215633	15608257	COG1359	Quinol monooxygenase YgiN
ML0943	Rv1121	YP_177789	57116832	COG0364	Glucose-6-phosphate 1-dehydrogenase
ML0944	Rv1122	NP_215638	15608262	COG1023	6-phosphogluconate dehydrogenase (decarboxylating)
ML0945	Rv1123c	NP_215639	15608263	COG0596	Pimeloyl-ACP methyl ester carboxylesterase
ML0951	Rv1124	NP_215640	15608264	COG0596	Pimeloyl-ACP methyl ester carboxylesterase
ML0965	Rv1138c	NP_215654	15608278	COG0644	Dehydrogenase (flavoprotein)
ML0966	Rv1139c	NP_215655	15608279	COG1755	Uncharacterized protein YpbQ, isoprenylcysteine carboxyl methyltransferase (ICMT) family
ML0968	Rv1140	NP_215656	15608280	COG1266	Membrane protease YdiL, CAAX protease family
ML0969	Rv1143	NP_215659	15608283	COG1804	Crotonobetainyl-CoA:carnitine CoA-transferase CaiB and related acyl-CoA transferases
ML0970	Rv1144	NP_215660	15608284	COG1028	NAD(P)-dependent dehydrogenase, short-chain alcohol dehydrogenase family
ML0971	Rv1145	NP_215661	15608285	COG2409	Uncharacterized membrane protein YdfJ, MMPL/SSD domain
ML0972	Rv1146	NP_215662	15608286	COG2409	Uncharacterized membrane protein YdfJ, MMPL/SSD domain
ML0973	Rv1147	NP_215663	15608287	COG2227	2-polyprenyl-3-methyl-5-hydroxy-6-metoxy-1,4-benzoquinol methylase
ML0974	Rv2751	NP_217267	15609888	COG3315	O-Methyltransferase involved in polyketide biosynthesis
ML0975	Rv2750	NP_217266	15609887	COG1028	NAD(P)-dependent dehydrogenase, short-chain alcohol dehydrogenase family
ML0976	Rv2749	NP_217265	15609886	COG1359	Quinol monooxygenase YgiN
ML0980	Rv2745c	NP_217261	15609882	COG1396	Transcriptional regulator, contains XRE-family HTH domain
ML0981	Rv2744c	YP_177903	57117019	COG1842	Phage shock protein A
ML0998	Rv2724c	NP_217240	15609861	COG1960	Acyl-CoA dehydrogenase related to the alkylation response protein AidB
ML1007	Rv2716	NP_217232	15609853	COG0384	Predicted epimerase YddE/YHI9, PhzF superfamily
ML1008	Rv2715	NP_217231	15609852	COG2267	Lysophospholipase, alpha-beta hydrolase superfamily
ML1012	Rv2713	NP_217229	15609850	COG1249	Pyruvate/2-oxoglutarate dehydrogenase complex, dihydrolipoamide dehydrogenase (E3) component or related enzyme
ML1020	Rv2705c	NP_217221	15609842	COG3502	Uncharacterized conserved protein, DUF952 family
ML1021	Rv2704	NP_217220	15609841	COG0251	Enamine deaminase RidA, house cleaning of reactive enamine intermediates, YjgF/YER057c/UK114 family
ML1033	Rv2692	YP_177901	57117016	COG0569	Trk K+ transport system, NAD-binding component
ML1042	Rv2679	NP_217195	15609816	COG1024	Enoyl-CoA hydratase/carnithine racemase
ML1046	Rv2675c	NP_217191	15609812	COG0500	SAM-dependent methyltransferase
ML1050	Rv1191	NP_215707	15608331	COG1073	Fermentation-respiration switch protein FrsA, has esterase activity, DUF1100 family
ML1054	Rv1196	YP_177795	57116841	COG5651	PPE-repeat protein
ML1060	Rv1204c	NP_215720	15608344	COG2909	ATP-, maltotriose- and DNA-dependent transcriptional regulator MalT
ML1062	Rv1206	NP_215722	15608346	COG0318	Acyl-CoA synthetase (AMP-forming)/AMP-acid ligase II
ML1068	Rv1212c	NP_215728	15608352	COG0297	Glycogen synthase
ML1071	Rv1216c	NP_215732	15608356	COG2020	Protein-S-isoprenylcysteine O-methyltransferase Ste14
ML1072	Rv1217c	NP_215733	15608357	COG3559	Putative exporter of polyketide antibiotics
ML1073	Rv1218c	NP_215734	15608358	COG1131	ABC-type multidrug transport system, ATPase component
ML1074	Rv1219c	NP_215735	15608359	COG1309	DNA-binding transcriptional regulator, AcrR family
ML1081	Rv1230c	NP_215746	15608370	COG2951	Membrane-bound lytic murein transglycosylase B
ML1082	Rv1231c	NP_215747	15608371	COG4420	Uncharacterized membrane protein
ML1083	Rv1232c	NP_215748	15608372	COG2239	Mg/Co/Ni transporter MgtE (contains CBS domain)
ML1097	Rv1250	NP_215766	15608390	COG0477	MFS family permease
ML1100	Rv1253	NP_215769	15608393	COG0513	Superfamily II DNA and RNA helicase
ML1102	Rv1256c	NP_215772	15608396	COG2124	Cytochrome P450
ML1107	Rv1262c	NP_215778	15608402	COG0537	Diadenosine tetraphosphate (Ap4A) hydrolase or other HIT family hydrolase
ML1108	Rv0075	NP_214589	15607217	COG1168	Bifunctional PLP-dependent enzyme with beta-cystathionase and maltose regulon repressor activities
ML1109	Rv1263	NP_215779	15608403	COG0154	Asp-tRNAAsn/Glu-tRNAGln amidotransferase A subunit or related amidase
ML1110	Rv0074	NP_214588	15607216	COG1228	Imidazolonepropionase or related amidohydrolase
ML1111	Rv1264	NP_215780	15608404	COG2114	Adenylate cyclase, class 3
ML1125	Rv1284	NP_215800	15608424	COG0288	Carbonic anhydrase
ML1152	Rv1317c	NP_215833	15608457	COG2169	Methylphosphotriester-DNA--protein-cysteine methyltransferase (N-terminal fragment of Ada), contains Zn-binding and two AraC-type DNA-binding domains
ML1154	Rv1318c	NP_215834	15608458	COG3850	Signal transduction histidine kinase, nitrate/nitrite-specific
ML1160	Rv1326c	NP_215842	15608466	COG0296	1,4-alpha-glucan branching enzyme
ML1161	Rv1327c	NP_215843	57116849	COG0366	Glycosidase
ML1162	Rv1328	NP_215844	15608468	COG0058	Glucan phosphorylase
ML1164	Rv1330c	NP_215846	57116850	COG1488	Nicotinic acid phosphoribosyltransferase
ML1168	Rv1334	NP_215850	15608474	COG1310	Proteasome lid subunit RPN8/RPN11, contains Jab1/MPN domain metalloenzyme (JAMM) motif
ML1169	Rv1335	NP_215851	15608475	COG1977	Molybdopterin converting factor, small subunit
ML1170	Rv1336	NP_215852	15608476	COG0031	Cysteine synthase
ML1178	Rv1350	NP_215866	15608490	COG1028	NAD(P)-dependent dehydrogenase, short-chain alcohol dehydrogenase family
ML1197	Rv1537	NP_216053	448824759	COG0389	Nucleotidyltransferase/DNA polymerase involved in DNA repair
ML1202	Rv1541c	NP_216057	15608679	COG4461	Uncharacterized protein YPO0702
ML1203	Rv1542c	NP_216058	15608680	COG2346	Truncated hemoglobin YjbI
ML1204	Rv1543	NP_216059	15608681	COG1028	NAD(P)-dependent dehydrogenase, short-chain alcohol dehydrogenase family
ML1205	Rv1544	NP_216060	15608682	COG0300	Short-chain dehydrogenase
ML1211	Rv1563c	YP_177820	57116885	COG3280	Maltooligosyltrehalose synthase
ML1212	Rv1564c	YP_177821	57116886	COG1523	Pullulanase/glycogen debranching enzyme
ML1223	Rv1592c	NP_216108	15608730	COG1073	Fermentation-respiration switch protein FrsA, has esterase activity, DUF1100 family
ML1235	Rv1664	NP_216180	15608802	COG3321	Acyl transferase domain in polyketide synthase (PKS) enzymes
ML1236	Rv1665	NP_216181	15608803	COG3424	Predicted naringenin-chalcone synthase
ML1238	Rv1666c	NP_216182	15608804	COG2124	Cytochrome P450
ML1243	Rv2485c	NP_217001	15609622	COG0657	Acetyl esterase/lipase
ML1243	Rv2485c	NP_217001	15609622	COG0657	Acetyl esterase/lipase
ML1247	Rv2478c	NP_216994	15609615	COG0629	Single-stranded DNA-binding protein
ML1250	Rv2475c	NP_216991	15609612	COG0824	Acyl-CoA thioesterase FadM
ML1252	Rv2471	NP_216987	15609608	COG0366	Glycosidase
ML1262	Rv1604	NP_216120	15608742	COG0483	Archaeal fructose-1,6-bisphosphatase or related enzyme of inositol monophosphatase family
ML1268	Rv1608c	NP_216124	15608746	COG1225	Peroxiredoxin
ML1279	Rv1619	NP_216135	15608757	COG2898	Lysylphosphatidylglycerol synthetase, C-terminal domain, DUF2156 family
ML1281	Rv1620c	NP_216136	15608758	COG1132	ABC-type multidrug transport system, ATPase and permease component
ML1282	Rv1621c	NP_216137	15608759	COG4988	ABC-type transport system involved in cytochrome bd biosynthesis, ATPase and permease components
ML1283	Rv1622c	NP_216138	15608760	COG1294	Cytochrome bd-type quinol oxidase, subunit 2
ML1284	Rv1623c	YP_177824	57116893	COG1271	Cytochrome bd-type quinol oxidase, subunit 1
ML1285	Rv1625c	NP_216141	57116894	COG2114	Adenylate cyclase, class 3
ML1295	Rv2138	NP_216654	15609275	COG3391	DNA-binding beta-propeller fold protein YncE
ML1303	Rv2129c	NP_216645	15609266	COG1028	NAD(P)-dependent dehydrogenase, short-chain alcohol dehydrogenase family
ML1308	Rv2123	YP_177861	57116948	COG5651	PPE-repeat protein
ML1311	Rv2120c	NP_216636	15609257	COG3918	Uncharacterized membrane protein
ML1325	Rv2103c	NP_216619	15609240	COG1848	Predicted nucleic acid-binding protein, contains PIN domain
ML1326	Rv2102	NP_216618	15609239	COG4279	Uncharacterized conserved protein, contains Zn finger domain
ML1335	Rv2090	NP_216606	15609227	COG0258	5'-3' exonuclease
ML1336	Rv2089c	NP_216605	15609226	COG0006	Xaa-Pro aminopeptidase
ML1337	Rv2674	NP_217190	15609811	COG0229	Peptide methionine sulfoxide reductase MsrB
ML1341	Rv2670c	NP_217186	15609807	COG1485	Predicted ATPase
ML1342	Rv2669	NP_217185	15609806	COG0456	Ribosomal protein S18 acetylase RimI and related acetyltransferases
ML1348	Rv1685c	NP_216201	15608823	COG1309	DNA-binding transcriptional regulator, AcrR family
ML1349	Rv1686c	NP_216202	15608824	COG0842	ABC-type multidrug transport system, permease component
ML1350	Rv1687c	NP_216203	15608825	COG1131	ABC-type multidrug transport system, ATPase component
ML1353	Rv1376	NP_215892	15608516	COG3482	Uncharacterized protein
ML1354	Rv1375	NP_215891	15608515	COG1944	Ribosomal protein S12 methylthiotransferase accessory factor YcaO
ML1355	Rv1691	NP_216207	15608829	COG0457	Tetratricopeptide (TPR) repeat
ML1356	Rv1692	NP_216208	15608830	COG0647	Ribonucleotide monophosphatase NagD, HAD superfamily
ML1364	Rv1700	NP_216216	15608838	COG0494	8-oxo-dGTP pyrophosphatase MutT and related house-cleaning NTP pyrophosphohydrolases, NUDIX family
ML1366	Rv1703c	NP_216219	448824762	COG4122	Predicted O-methyltransferase YrrM
ML1374	Rv1716	NP_216232	15608854	COG1878	Kynurenine formamidase
ML1375	Rv1719	NP_216235	15608857	COG1414	DNA-binding transcriptional regulator, IclR family
ML1377	Rv1769	NP_216285	15608907	COG3616	D-serine deaminase, pyridoxal phosphate-dependent
ML1378	Rv1770	NP_216286	15608908	COG2234	Zn-dependent amino- or carboxypeptidase, M28 family
ML1379	Rv1771	NP_216287	15608909	COG0277	FAD/FMN-containing dehydrogenase
ML1385	Rv1747	NP_216263	15608885	COG1716	Forkhead associated (FHA) domain, binds pSer, pThr, pTyr
ML1386	Rv1746	NP_216262	15608884	COG0515	Serine/threonine protein kinase
ML1388	Rv1634	NP_216150	15608772	COG2814	Predicted arabinose efflux permease, MFS family
ML1398	Rv1645c	NP_216161	15608783	COG3662	Uncharacterized conserved protein, DUF2236 family
ML1415	Rv1660	NP_216176	15608798	COG3424	Predicted naringenin-chalcone synthase
ML1416	Rv1661	NP_216177	15608799	COG3321	Acyl transferase domain in polyketide synthase (PKS) enzymes
ML1421	Rv2005c	NP_216521	15609142	COG0589	Nucleotide-binding universal stress protein, UspA family
ML1434	Rv2045c	NP_216561	15609182	COG2272	Carboxylesterase type B
ML1436	Rv2047c	NP_216563	15609184	COG3848	Phosphohistidine swiveling domain of PEP-utilizing enzymes
ML1437	Rv2048c	NP_216564	448824772	COG3321	Acyl transferase domain in polyketide synthase (PKS) enzymes
ML1442	Rv2052c	NP_216568	15609189	COG1574	Predicted amidohydrolase YtcJ
ML1443	Rv2053c	NP_216569	15609190	COG3030	Protein affecting phage T7 exclusion by the F plasmid, UPF0716 family
ML1447	Rv2062c	NP_216578	15609199	COG1429	Cobalamin biosynthesis protein CobN, Mg-chelatase
ML1449	Rv2070c	NP_216586	15609207	COG2099	Precorrin-6x reductase
ML1456	Rv2425c	NP_216941	15609562	COG3552	Uncharacterized conserved protein, contains von Willebrand factor type A (vWA) domain
ML1457	Rv2426c	NP_216942	15609563	COG0714	MoxR-like ATPase
ML1460	Rv2435c	NP_216951	15609572	COG5000	Signal transduction histidine kinase involved in nitrogen fixation and metabolism regulation
ML1461	Rv2436	NP_216952	15609573	COG0524	Sugar or nucleoside kinase, ribokinase family
ML1462	Rv2437	NP_216953	15609574	COG2020	Protein-S-isoprenylcysteine O-methyltransferase Ste14
ML1473	Rv2449c	NP_216965	15609586	COG3268	Uncharacterized conserved protein, related to short-chain dehydrogenases
ML1474	Rv2453c	NP_216969	15609590	COG0746	Molybdopterin-guanine dinucleotide biosynthesis protein A
ML1475	Rv2454c	NP_216970	15609591	COG1013	Pyruvate:ferredoxin oxidoreductase or related 2-oxoacid:ferredoxin oxidoreductase, beta subunit
ML1476	Rv2455c	NP_216971	15609592	COG1014	Pyruvate:ferredoxin oxidoreductase or related 2-oxoacid:ferredoxin oxidoreductase, gamma subunit
ML1482	Rv2463	NP_216979	15609600	COG1680	CubicO group peptidase, beta-lactamase class C family
ML1483	Rv2464c	NP_216980	15609601	COG0266	Formamidopyrimidine-DNA glycosylase
ML1490	Rv1175c	NP_215691	15608315	COG1902	2,4-dienoyl-CoA reductase or related NADH-dependent reductase, Old Yellow Enzyme (OYE) family
ML1496	Rv1167c	NP_215683	15608307	COG1309	DNA-binding transcriptional regulator, AcrR family
ML1499	Rv1164	NP_215680	15608304	COG2181	Nitrate reductase gamma subunit
ML1500	Rv1163	NP_215679	15608303	COG2180	Nitrate reductase assembly protein NarJ, required for insertion of molybdenum cofactor
ML1501	Rv1162	NP_215678	15608302	COG1140	Nitrate reductase beta subunit
ML1502	Rv1161	NP_215677	15608301	COG5013	Nitrate reductase alpha subunit
ML1507	Rv1156	NP_215672	15608296	COG0177	Endonuclease III
ML1509	Rv1154c	NP_215670	15608294	COG3797	Uncharacterized conserved protein, DUF1697 family
ML1510	Rv1152	NP_215668	15608292	COG1725	DNA-binding transcriptional regulator YhcF, GntR family
ML1515	Rv2761c	NP_217277	15609898	COG0732	Restriction endonuclease S subunit
ML1516	Rv2756c	NP_217272	15609893	COG0286	Type I restriction-modification system, DNA methylase subunit
ML1520	Rv2765	NP_217281	15609902	COG0412	Dienelactone hydrolase
ML1522	Rv2766c	YP_177905	57117021	COG1028	NAD(P)-dependent dehydrogenase, short-chain alcohol dehydrogenase family
ML1527	Rv2773c	NP_217289	15609910	COG0289	Dihydrodipicolinate reductase
ML1530	Rv2777c	NP_217293	15609914	COG3687	Predicted metal-dependent hydrolase
ML1531	Rv2779c	NP_217295	57117025	COG1522	DNA-binding transcriptional regulator, Lrp family
ML1541	Rv1786	NP_216302	15608924	COG1141	Ferredoxin
ML1542	Rv1785c	NP_216301	15608923	COG2124	Cytochrome P450
ML1545	Rv1781c	NP_216297	15608919	COG1640	4-alpha-glucanotransferase
ML1550	Rv2800	NP_217316	15609937	COG2936	Predicted acyl esterase
ML1552	Rv2831	NP_217347	15609968	COG1024	Enoyl-CoA hydratase/carnithine racemase
ML1554	Rv2837c	NP_217353	15609974	COG0618	nanoRNase/pAp phosphatase, hydrolyzes c-di-AMP and oligoRNAs
ML1559	Rv2842c	NP_217358	15609979	COG0779	Ribosome maturation factor RimP
ML1563	Rv2847c	NP_215025	57117027	COG1648	Siroheme synthase (precorrin-2 oxidase/ferrochelatase domain)
ML1564	Rv2848c	NP_217364	15609985	COG1797	Cobyrinic acid a,c-diamide synthase
ML1565	Rv2849c	YP_177908	57117028	COG2109	ATP:corrinoid adenosyltransferase
ML1566	Rv2850c	NP_217366	15609987	COG1240	Mg-chelatase subunit ChlD
ML1567	Rv2851c	NP_217367	15609988	COG2153	Predicted N-acyltransferase, GNAT family
ML1568	Rv2852c	NP_217368	15609989	COG0579	L-2-hydroxyglutarate oxidase LhgO
ML1569	Rv2854	NP_217370	15609991	COG2267	Lysophospholipase, alpha-beta hydrolase superfamily
ML1570	Rv2855	YP_177910	57117030	COG1249	Pyruvate/2-oxoglutarate dehydrogenase complex, dihydrolipoamide dehydrogenase (E3) component or related enzyme
ML1571	Rv2856	NP_217372	15609993	COG3376	High-affinity nickel permease
ML1574	Rv2860c	NP_217376	15609997	COG0174	Glutamine synthetase
ML1578	Rv2865	NP_217381	15610002	COG2161	Antitoxin component YafN of the YafNO toxin-antitoxin module, PHD/YefM family
ML1579	Rv2866	NP_217382	15610003	COG2026	mRNA-degrading endonuclease RelE, toxin component of the RelBE toxin-antitoxin system
ML1580	Rv2867c	NP_217383	15610004	COG3393	Predicted acetyltransferase, GNAT family
ML1585	Rv2877c	YP_177912	57117033	COG0785	Cytochrome c biogenesis protein CcdA
ML1586	Rv2878c	NP_217394	15610015	COG0526	Thiol-disulfide isomerase or thioredoxin
ML1592	Rv2884	NP_217400	15610021	COG0745	DNA-binding response regulator, OmpR family, contains REC and winged-helix (wHTH) domain
ML1595	Rv2887	NP_217403	15610024	COG1846	DNA-binding transcriptional regulator, MarR family
ML1599	Rv2891	NP_217407	15610028	COG0739	Murein DD-endopeptidase MepM and murein hydrolase activator NlpD, contain LysM domain
ML1606	Rv2897c	NP_217413	15610034	COG0606	Predicted ATPase with chaperone activity
ML1608	Rv2899c	NP_217415	15610036	COG1526	Formate dehydrogenase assembly factor FdhD
ML1609	Rv2900c	NP_217416	15610037	COG0243	Anaerobic selenocysteine-containing dehydrogenase
ML1614	Rv2905	NP_217421	15610042	COG2367	Beta-lactamase class A
ML1620	Rv2914c	NP_217430	15610051	COG0515	Serine/threonine protein kinase
ML1621	Rv2915c	NP_217431	15610052	COG1228	Imidazolonepropionase or related amidohydrolase
ML1625	Rv2918c	NP_217434	15610055	COG2844	UTP:GlnB (protein PII) uridylyltransferase
ML1626	Rv2919c	NP_217435	15610056	COG0347	Nitrogen regulatory protein PII
ML1627	Rv2920c	NP_217436	15610057	COG0004	Ammonia channel protein AmtB
ML1636	Rv2226	NP_216742	15609363	COG5607	CHAD domain (function unknown)
ML1640	Rv2231c	NP_216747	15609368	COG0079	Histidinol-phosphate/aromatic aminotransferase or cobyric acid decarboxylase
ML1641	Rv2232	NP_216748	57116958	COG0546	Phosphoglycolate phosphatase, HAD superfamily
ML1643	Rv2234	NP_216750	15609371	COG0394	Protein-tyrosine-phosphatase
ML1645	Rv2236c	NP_216752	15609373	COG1270	Cobalamin biosynthesis protein CobD/CbiB
ML1647	Rv1044	NP_215560	15608184	COG5340	Transcriptional regulator, predicted component of viral defense system
ML1648	Rv2238c	NP_216754	15609375	COG1225	Peroxiredoxin
ML1662	Rv2963	NP_217479	15610100	COG0701	Uncharacterized membrane protein YraQ, UPF0718 family
ML1665	Rv2967c	NP_217483	15610104	COG1038	Pyruvate carboxylase
ML1672	Rv2974c	NP_217490	15610111	COG1461	Predicted kinase related to dihydroxyacetone kinase
ML1673	Rv2975c	NP_217491	15610112	COG1461	Predicted kinase related to dihydroxyacetone kinase
ML1686	Rv2989	NP_217505	15610126	COG1414	DNA-binding transcriptional regulator, IclR family
ML1687	Rv2991	NP_217507	15610128	COG0748	Putative heme iron utilization protein
ML1690	Rv2994	NP_217510	15610131	COG2271	Sugar phosphate permease
ML1693	Rv2997	NP_217513	15610134	COG1233	Phytoene dehydrogenase-related protein
ML1709	Rv3026c	NP_217542	15610163	COG0204	1-acyl-sn-glycerol-3-phosphate acyltransferase
ML1710	Rv3027c	NP_217543	448824798	COG3176	Putative hemolysin
ML1722	Rv3037c	NP_217553	15610174	COG2263	Predicted RNA methylase
ML1732	Rv3049c	NP_217565	15610186	COG2072	Predicted flavoprotein CzcO associated with the cation diffusion facilitator CzcD
ML1737	Rv3054c	NP_217570	15610191	COG0431	NAD(P)H-dependent FMN reductase
ML1738	Rv3055	NP_217571	15610192	COG1309	DNA-binding transcriptional regulator, AcrR family
ML1739	Rv3056	NP_217572	15610193	COG0389	Nucleotidyltransferase/DNA polymerase involved in DNA repair
ML1741	Rv3058c	NP_217574	15610195	COG1309	DNA-binding transcriptional regulator, AcrR family
ML1742	Rv3059	NP_217575	15610196	COG2124	Cytochrome P450
ML1745	Rv3061c	NP_217577	15610198	COG1960	Acyl-CoA dehydrogenase related to the alkylation response protein AidB
ML1747	Rv3062	NP_217578	15610199	COG1793	ATP-dependent DNA ligase
ML1748	Rv3063	NP_217579	15610200	COG1966	Carbon starvation protein CstA
ML1757	Rv3066	NP_217582	15610203	COG3226	DNA-binding transcriptional regulator YbjK
ML1759	Rv3068c	NP_217584	15610205	COG0033	Phosphoglucomutase
ML1765	Rv2313c	NP_216829	15609450	COG2128	Alkylhydroperoxidase family enzyme, contains CxxC motif
ML1766	Rv2314c	NP_216830	15609451	COG0312	Predicted Zn-dependent protease or its inactivated homolog
ML1767	Rv2315c	NP_216831	15609452	COG0312	Predicted Zn-dependent protease or its inactivated homolog
ML1771	Rv2319c	NP_216835	15609456	COG0589	Nucleotide-binding universal stress protein, UspA family
ML1772	Rv2320c	NP_216836	15609457	COG0531	Amino acid transporter
ML1775	Rv2323c	NP_216839	15609460	COG1834	N-Dimethylarginine dimethylaminohydrolase
ML1776	Rv2324	NP_216840	15609461	COG1522	DNA-binding transcriptional regulator, Lrp family
ML1777	Rv2249c	NP_216765	15609386	COG0578	Glycerol-3-phosphate dehydrogenase
ML1778	Rv2250c	NP_216766	57116959	COG1309	DNA-binding transcriptional regulator, AcrR family
ML1779	Rv2251	NP_216767	15609388	COG0277	FAD/FMN-containing dehydrogenase
ML1780	Rv2252	NP_216768	15609389	COG1597	Diacylglycerol kinase family enzyme
ML1785	Rv2260	NP_216776	15609397	COG0491	Glyoxylase or a related metal-dependent hydrolase, beta-lactamase superfamily II
ML1787	Rv2266	NP_216782	15609403	COG2124	Cytochrome P450
ML1789	Rv2272	NP_216788	15609409	COG2149	Uncharacterized membrane protein YidH, DUF202 family
ML1792	Rv2287	NP_216803	15609424	COG0025	NhaP-type Na+/H+ or K+/H+ antiporter
ML1797	Rv1497	NP_216013	15608635	COG1680	CubicO group peptidase, beta-lactamase class C family
ML1801	Rv1491c	NP_216007	15608629	COG0398	Uncharacterized membrane protein YdjX, TVP38/TMEM64 family, SNARE-associated domain
ML1815	Rv1474c	NP_215990	15608612	COG1309	DNA-binding transcriptional regulator, AcrR family
ML1817	Rv1472	NP_215988	15608610	COG1024	Enoyl-CoA hydratase/carnithine racemase
ML1819	Rv1469	NP_215985	15608607	COG2217	Cation transport ATPase
ML1826	Rv0254c	NP_214768	15607395	COG2087	Adenosyl cobinamide kinase/adenosyl cobinamide phosphate guanylyltransferase
ML1827	Rv0255c	YP_177703	57116707	COG1492	Cobyric acid synthase
ML1834	Rv0731c	NP_215245	15607871	COG3315	O-Methyltransferase involved in polyketide biosynthesis
ML1836	Rv0729	NP_215243	15607869	COG1070	Sugar (pentulose or hexulose) kinase
ML1837	Rv0728c	NP_215242	15607868	COG0111	Phosphoglycerate dehydrogenase or related dehydrogenase
ML1838	Rv0727c	NP_215241	15607867	COG0235	Ribulose-5-phosphate 4-epimerase/Fuculose-1-phosphate aldolase
ML1851	Rv0712	NP_215226	15607852	COG1262	Formylglycine-generating enzyme, required for sulfatase activity, contains SUMF1/FGE domain
ML1853	Rv0711	NP_215225	15607851	COG3119	Arylsulfatase A or related enzyme
ML1866	Rv0697	NP_215211	15607837	COG2303	Choline dehydrogenase or related flavoprotein
ML1867	Rv0696	NP_215210	15607836	COG1216	Glycosyltransferase, GT2 family
ML1868	Rv0695	NP_215209	15607835	COG1402	Creatinine amidohydrolase/Fe(II)-dependent formamide hydrolase involved in riboflavin and F420 biosynthesis
ML1869	Rv0694	NP_215208	15607834	COG1304	FMN-dependent dehydrogenase, includes L-lactate dehydrogenase and type II isopentenyl diphosphate isomerase
ML1870	Rv0693	NP_215207	15607833	COG0535	Radical SAM superfamily enzyme, MoaA/NifB/PqqE/SkfB family
ML1872	Rv0691c	NP_215205	15607831	COG1309	DNA-binding transcriptional regulator, AcrR family
ML1873	Rv0690c	NP_215204	15607830	COG4427	Uncharacterized protein
ML1874	Rv0688	NP_215202	15607828	COG0446	NADPH-dependent 2,4-dienoyl-CoA reductase, sulfur reductase, or a related oxidoreductase
ML1875	Rv0687	NP_215201	15607827	COG1028	NAD(P)-dependent dehydrogenase, short-chain alcohol dehydrogenase family
ML1882	Rv0681	NP_215195	15607821	COG1309	DNA-binding transcriptional regulator, AcrR family
ML1885	Rv0675	YP_177745	57116767	COG1024	Enoyl-CoA hydratase/carnithine racemase
ML1886	Rv0674	NP_215188	15607814	COG3327	DNA-binding transcriptional regulator PaaX (phenylacetic acid degradation)
ML1887	Rv0673	NP_215187	15607813	COG1024	Enoyl-CoA hydratase/carnithine racemase
ML1888	Rv0672	NP_215186	15607812	COG1960	Acyl-CoA dehydrogenase related to the alkylation response protein AidB
ML1893	Rv0654	NP_215168	15607794	COG3670	Carotenoid cleavage dioxygenase or a related enzyme
ML1894	Rv0653c	NP_215167	15607793	COG1309	DNA-binding transcriptional regulator, AcrR family
ML1901	Rv0644c	NP_215158	15607784	COG2230	Cyclopropane fatty-acyl-phospholipid synthase and related methyltransferases
ML1902	Rv0643c	NP_215157	15607783	COG2230	Cyclopropane fatty-acyl-phospholipid synthase and related methyltransferases
ML1913	Rv0632c	NP_215146	15607772	COG1024	Enoyl-CoA hydratase/carnithine racemase
ML1917	Rv3586	NP_218103	15610722	COG1623	Diadenylate cyclase (c-di-AMP synthetase), DNA integrity scanning protein DisA
ML1924	Rv0433	NP_214947	15607574	COG2170	Gamma-glutamyl:cysteine ligase YbdK, ATP-grasp superfamily
ML1931	Rv0427c	NP_214941	15607568	COG0708	Exonuclease III
ML1933	Rv0425c	NP_214939	15607566	COG0474	Magnesium-transporting ATPase (P-type)
ML1963	Rv3463	NP_217980	15610599	COG2141	Flavin-dependent oxidoreductase, luciferase family (includes alkanesulfonate monooxygenase SsuD and methylene tetrahydromethanopterin reductase)
ML2002	Rv1912c	NP_216428	15609049	COG0604	NADPH:quinone reductase or related Zn-dependent oxidoreductase
ML2009	Rv1908c	NP_216424	15609045	COG0376	Catalase (peroxidase I)
ML2014	Rv1902c	NP_216418	15609039	COG0477	MFS family permease
ML2016	Rv1900c	NP_216416	15609037	COG2267	Lysophospholipase, alpha-beta hydrolase superfamily
ML2017	Rv1899c	NP_216415	15609036	COG2110	O-acetyl-ADP-ribose deacetylase (regulator of RNase III), contains Macro domain
ML2018	Rv1898	NP_216414	15609035	COG0011	Uncharacterized conserved protein YqgV, UPF0045/DUF77 family
ML2019	Rv1897c	NP_216413	15609034	COG1490	D-Tyr-tRNAtyr deacylase
ML2021	Rv1894c	NP_216410	15609031	COG2070	NAD(P)H-dependent flavin oxidoreductase YrpB, nitropropane dioxygenase family
ML2026	Rv1890c	NP_216406	15609027	COG2353	Polyisoprenoid-binding periplasmic protein YceI
ML2029	Rv1885c	NP_216401	15609022	COG1605	Chorismate mutase
ML2033	Rv1880c	NP_216396	448824767	COG2124	Cytochrome P450
ML2036	Rv1879	NP_216395	15609016	COG2159	Predicted metal-dependent hydrolase, TIM-barrel fold
ML2043	Rv2429	NP_216945	15609566	COG0599	Uncharacterized conserved protein YurZ, alkylhydroperoxidase/carboxymuconolactone decarboxylase family
ML2050	Rv1869c	NP_216385	15609006	COG0446	NADPH-dependent 2,4-dienoyl-CoA reductase, sulfur reductase, or a related oxidoreductase
ML2051	Rv1864c	NP_216380	15609001	COG2258	Uncharacterized conserved protein YiiM, contains MOSC domain
ML2052	Rv1863c	NP_216379	15609000	COG1266	Membrane protease YdiL, CAAX protease family
ML2056	Rv1859	NP_216375	15608996	COG1118	ABC-type sulfate/molybdate transport systems, ATPase component
ML2057	Rv1858	NP_216374	15608995	COG4149	ABC-type molybdate transport system, permease component
ML2058	Rv1857	NP_216373	15608994	COG0725	ABC-type molybdate transport system, periplasmic component
ML2060	Rv1855c	NP_216371	15608992	COG2141	Flavin-dependent oxidoreductase, luciferase family (includes alkanesulfonate monooxygenase SsuD and methylene tetrahydromethanopterin reductase)
ML2062	Rv1847	NP_216363	15608984	COG2050	Acyl-coenzyme A thioesterase PaaI, contains HGG motif
ML2067	Rv1842c	NP_216358	15608979	COG1253	Hemolysin or related protein, contains CBS domains
ML2068	Rv1841c	NP_216357	15608978	COG1253	Hemolysin or related protein, contains CBS domains
ML2071	Rv1833c	NP_216349	15608970	COG0596	Pimeloyl-ACP methyl ester carboxylesterase
ML2078	Rv1825	NP_216341	15608962	COG3879	Uncharacterized conserved protein YlxW, UPF0749 family
ML2080	Rv1823	NP_216339	15608960	COG3879	Uncharacterized conserved protein YlxW, UPF0749 family
ML2089	Rv0939	NP_215454	15608079	COG0491	Glyoxylase or a related metal-dependent hydrolase, beta-lactamase superfamily II
ML2090	Rv0938	NP_215453	15608078	COG3285	Eukaryotic-type DNA primase
ML2092	Rv0937c	NP_215452	15608077	COG1273	Non-homologous end joining protein Ku, dsDNA break repair
ML2096	Rv0927c	NP_215442	15608067	COG1028	NAD(P)-dependent dehydrogenase, short-chain alcohol dehydrogenase family
ML2097	Rv0926c	NP_215441	15608066	COG3804	Uncharacterized protein
ML2099	Rv0570	NP_215084	15607710	COG0209	Ribonucleotide reductase alpha subunit
ML2103	Rv2631	NP_217147	57117009	COG1690	RNA-splicing ligase RtcB, repairs tRNA damage
ML2104	Rv2630	NP_217146	15609767	COG1371	SHS2 domain protein implicated in nucleic acid metabolism
ML2105	Rv0574c	NP_215088	15607714	COG2843	Poly-gamma-glutamate biosynthesis protein CapA/YwtB (capsule formation), metallophosphatase superfamily
ML2106	Rv0571c	NP_215085	15607711	COG1926	Predicted phosphoribosyltransferase
ML2107	Rv0919	NP_215434	15608059	COG0454	N-acetyltransferase, GNAT superfamily (includes histone acetyltransferase HPA2)
ML2108	Rv0918	NP_215433	15608058	COG4453	Uncharacterized conserved protein, DUF1778 family
ML2109	Rv0914c	NP_215429	15608054	COG0183	Acetyl-CoA acetyltransferase
ML2110	Rv0913c	NP_215428	15608053	COG3670	Carotenoid cleavage dioxygenase or a related enzyme
ML2112	Rv0911	NP_215426	15608051	COG3324	Predicted enzyme related to lactoylglutathione lyase
ML2115	Rv0908	NP_215423	15608048	COG0474	Magnesium-transporting ATPase (P-type)
ML2116	Rv0907	NP_215422	15608047	COG1680	CubicO group peptidase, beta-lactamase class C family
ML2117	Rv0906	NP_215421	15608046	COG2220	L-ascorbate metabolism protein UlaG, beta-lactamase superfamily
ML2119	Rv0904c	NP_215419	15608044	COG0825	Acetyl-CoA carboxylase alpha subunit
ML2126	Rv0899	NP_215414	15608039	COG2885	Outer membrane protein OmpA and related peptidoglycan-associated (lipo)proteins
ML2127	Rv0897c	NP_215412	15608037	COG1233	Phytoene dehydrogenase-related protein
ML2132	Rv0889c	NP_215404	15608029	COG0372	Citrate synthase
ML2133	Rv0887c	NP_215402	15608027	COG2764	Uncharacterized conserved protein PhnB, glyoxalase superfamily
ML2139	Rv0881	NP_215396	15608021	COG0566	tRNA G18 (ribose-2'-O)-methylase SpoU
ML2146	Rv0873	NP_215388	15608013	COG1960	Acyl-CoA dehydrogenase related to the alkylation response protein AidB
ML2148	Rv0870c	NP_215385	15608010	COG3304	Uncharacterized membrane protein YccF, DUF307 family
ML2149	Rv0869c	NP_215384	15608009	COG2896	Molybdenum cofactor biosynthesis enzyme MoaA
ML2150	Rv0868c	NP_215383	15608008	COG1977	Molybdopterin converting factor, small subunit
ML2152	Rv0866	NP_215381	15608006	COG0314	Molybdopterin synthase catalytic subunit
ML2153	Rv0865	NP_215380	15608005	COG0521	Molybdopterin biosynthesis enzyme MoaB
ML2154	Rv0864	NP_215379	15608004	COG0315	Molybdenum cofactor biosynthesis enzyme
ML2163	Rv0858c	NP_215373	15607998	COG0436	Aspartate/methionine/tyrosine aminotransferase
ML2164	Rv0857	NP_215372	57116792	COG3832	Uncharacterized conserved protein YndB, AHSA1/START domain
ML2165	Rv0855	NP_215370	15607995	COG1804	Crotonobetainyl-CoA:carnitine CoA-transferase CaiB and related acyl-CoA transferases
ML2171	Rv0846c	NP_215361	15607986	COG2132	Multicopper oxidase with three cupredoxin domains (includes cell division protein FtsP and spore coat protein CotA)
ML2181	Rv0830	NP_215345	15607970	COG3315	O-Methyltransferase involved in polyketide biosynthesis
ML2182	Rv0827c	NP_215342	15607967	COG0640	DNA-binding transcriptional regulator, ArsR family
ML2183	Rv0826	NP_215341	15607966	COG3662	Uncharacterized conserved protein, DUF2236 family
ML2184	Rv0825c	NP_215340	15607965	COG1309	DNA-binding transcriptional regulator, AcrR family
ML2187	Rv0822c	NP_215337	15607962	COG1316	Anionic cell wall polymer biosynthesis enzyme, LytR-Cps2A-Psr (LCP) family
ML2194	Rv0818	NP_215333	15607958	COG0745	DNA-binding response regulator, OmpR family, contains REC and winged-helix (wHTH) domain
ML2202	Rv0812	YP_177757	57116785	COG0115	Branched-chain amino acid aminotransferase/4-amino-4-deoxychorismate lyase
ML2212	Rv0802c	NP_215317	15607942	COG1670	Protein N-acetyltransferase, RimJ/RimL family
ML2214	Rv0799c	NP_215314	15607939	COG2837	Periplasmic deferrochelatase/peroxidase EfeB
ML2216	Rv0794c	YP_177756	57116784	COG1249	Pyruvate/2-oxoglutarate dehydrogenase complex, dihydrolipoamide dehydrogenase (E3) component or related enzyme
ML2217	Rv0790c	NP_215305	15607930	COG1305	Transglutaminase-like enzyme, putative cysteine protease
ML2221	Rv0786c	NP_215300	15607926	COG2220	L-ascorbate metabolism protein UlaG, beta-lactamase superfamily
ML2222	Rv0785	NP_215299	15607925	COG3573	Predicted oxidoreductase
ML2223	Rv0784	NP_215298	15607924	COG3233	Predicted deacetylase
ML2224	Rv0783c	NP_215297	15607923	COG0477	MFS family permease
ML2229	Rv0778	NP_215292	15607918	COG2124	Cytochrome P450
ML2231	Rv0776c	NP_215290	15607916	COG4328	Predicted nuclease (RNAse H fold)
ML2232	Rv0775	NP_215289	15607915	COG3226	DNA-binding transcriptional regulator YbjK
ML2233	Rv0774c	NP_215288	57116780	COG0627	S-formylglutathione hydrolase FrmB
ML2234	Rv0773c	NP_215287	15607913	COG0405	Gamma-glutamyltranspeptidase
ML2238	Rv0758	NP_215272	15607898	COG5002	Signal transduction histidine kinase
ML2239	Rv0757	NP_215271	15607897	COG0745	DNA-binding response regulator, OmpR family, contains REC and winged-helix (wHTH) domain
ML2241	Rv0754	YP_177752	57116776	COG0406	Broad specificity phosphatase PhoE
ML2250	Rv3485c	NP_218002	15610621	COG1028	NAD(P)-dependent dehydrogenase, short-chain alcohol dehydrogenase family
ML2262	Rv0547c	NP_215061	15607687	COG0300	Short-chain dehydrogenase
ML2266	Rv0551c	NP_215065	15607691	COG0318	Acyl-CoA synthetase (AMP-forming)/AMP-acid ligase II
ML2267	Rv0552	NP_215066	15607692	COG1574	Predicted amidohydrolase YtcJ
ML2272	Rv0557	NP_215071	15607697	COG0707	UDP-N-acetylglucosamine:LPS N-acetylglucosamine transferase
ML2275	Rv0560c	NP_215074	15607700	COG2226	Ubiquinone/menaquinone biosynthesis C-methylase UbiE
ML2280	Rv0564c	NP_215078	15607704	COG0240	Glycerol-3-phosphate dehydrogenase
ML2281	Rv0565c	NP_215079	15607705	COG2072	Predicted flavoprotein CzcO associated with the cation diffusion facilitator CzcD
ML2282	Rv0566c	NP_215080	15607706	COG1666	Uncharacterized conserved protein YajQ, UPF0234 family
ML2285	Rv1986	NP_216502	15609123	COG1279	Arginine exporter protein ArgO
ML2286	Rv1985c	NP_216501	15609122	COG0583	DNA-binding transcriptional regulator, LysR family
ML2287	Rv0575c	NP_215089	15607715	COG0654	2-polyprenyl-6-methoxyphenol hydroxylase and related FAD-dependent oxidoreductases
ML2290	Rv3663c	NP_218180	15610799	COG4172	ABC-type microcin C transport system, duplicated ATPase component YejF
ML2291	Rv3664c	NP_218181	15610800	COG1173	ABC-type dipeptide/oligopeptide/nickel transport system, permease component
ML2292	Rv3665c	NP_218182	15610801	COG0601	ABC-type dipeptide/oligopeptide/nickel transport system, permease component
ML2294	Rv3667	NP_218184	15610803	COG0365	Acyl-coenzyme A synthetase/AMP-(fatty) acid ligase
ML2310	Rv3684	NP_218201	448824817	COG0031	Cysteine synthase
ML2311	Rv3688c	NP_218205	15610824	COG1610	Uncharacterized conserved protein YqeY
ML2316	Rv3699	NP_218216	15610835	COG0500	SAM-dependent methyltransferase
ML2317	Rv3700c	NP_218217	15610836	COG0520	Selenocysteine lyase/Cysteine desulfurase
ML2318	Rv3703c	NP_218220	15610839	COG1262	Formylglycine-generating enzyme, required for sulfatase activity, contains SUMF1/FGE domain
ML2319	Rv3704c	NP_218221	15610840	COG3572	Gamma-glutamylcysteine synthetase
ML2325	Rv3711c	NP_218228	15610847	COG0847	DNA polymerase III, epsilon subunit or related 3'-5' exonuclease
ML2340	Rv3728	NP_218245	15610864	COG1752	Predicted acylesterase/phospholipase RssA, containd patatin domain
ML2342	Rv3730c	NP_218247	15610866	COG3285	Eukaryotic-type DNA primase
ML2361	Rv3765c	NP_218282	15610901	COG0745	DNA-binding response regulator, OmpR family, contains REC and winged-helix (wHTH) domain
ML2362	Rv3764c	NP_218281	15610900	COG2205	K+-sensing histidine kinase KdpD
ML2364	Rv3762c	NP_218279	15610898	COG2015	Alkyl sulfatase BDS1 and related hydrolases, metallo-beta-lactamase superfamily
ML2365	Rv3761c	NP_218278	15610897	COG3173	Predicted kinase, aminoglycoside phosphotransferase (APT) family
ML2367	Rv3759c	NP_218276	15610895	COG1732	Periplasmic glycine betaine/choline-binding (lipo)protein of an ABC-type transport system (osmoprotectant binding protein)
ML2370	Rv0445c	NP_214959	15607586	COG1595	DNA-directed RNA polymerase specialized sigma subunit, sigma24 family
ML2371	Rv0446c	NP_214960	15607587	COG2020	Protein-S-isoprenylcysteine O-methyltransferase Ste14
ML2372	Rv0447c	NP_214961	15607588	COG2230	Cyclopropane fatty-acyl-phospholipid synthase and related methyltransferases
ML2373	Rv0448c	NP_214962	15607589	COG3496	Uncharacterized conserved protein, DUF1365 family
ML2381	Rv0456c	NP_214970	15607597	COG1024	Enoyl-CoA hydratase/carnithine racemase
ML2382	Rv0457c	NP_214971	15607598	COG1505	Prolyl oligopeptidase PreP, S9A serine peptidase family
ML2383	Rv0458	NP_214972	15607599	COG1012	Acyl-CoA reductase or other NAD-dependent aldehyde dehydrogenase
ML2384	Rv0459	NP_214973	15607600	COG3564	Uncharacterized conserved protein, DUF779 family
ML2389	Rv1084	NP_215600	15608224	COG1331	Uncharacterized conserved protein YyaL, SSP411 family, contains thoiredoxin and six-hairpin glycosidase-like domains
ML2398	Rv1075c	NP_215591	15608215	COG2755	Lysophospholipase L1 or related esterase
ML2399	Rv1074c	NP_215590	15608214	COG0183	Acetyl-CoA acetyltransferase
ML2403	Rv1069c	NP_215585	15608209	COG4425	Uncharacterized membrane protein
ML2404	Rv0536	YP_177737	57116753	COG0451	Nucleoside-diphosphate-sugar epimerase
ML2405	Rv0535	NP_215049	15607675	COG0005	Purine nucleoside phosphorylase
ML2408	Rv0530	NP_215044	15607670	COG0455	MinD-like ATPase involved in chromosome partitioning or flagellar assembly
ML2417	Rv0519c	NP_215033	15607660	COG0627	S-formylglutathione hydrolase FrmB
ML2431	Rv0499	NP_215013	15607640	COG2050	Acyl-coenzyme A thioesterase PaaI, contains HGG motif
ML2436	Rv0494	NP_215008	57116742	COG2186	DNA-binding transcriptional regulator, FadR family
ML2438	Rv0492c	NP_215006	57116740	COG2303	Choline dehydrogenase or related flavoprotein
ML2444	Rv0485	NP_214999	15607626	COG1940	Sugar kinase of the NBD/HSP70 family, may contain an N-terminal HTH domain
ML2445	Rv0484c	NP_214998	15607625	COG4221	NADP-dependent 3-hydroxy acid dehydrogenase YdfG
ML2455	Rv0474	NP_214988	15607615	COG1396	Transcriptional regulator, contains XRE-family HTH domain
ML2456	Rv0473	NP_214987	448824745	COG2733	Uncharacterized membrane-anchored protein YjiN, DUF445 family
ML2460	Rv0469	YP_177729	57116735	COG2230	Cyclopropane fatty-acyl-phospholipid synthase and related methyltransferases
ML2462	Rv0467	YP_177728	57116734	COG2224	Isocitrate lyase
ML2464	Rv0465c	NP_214979	15607606	COG3800	Predicted transcriptional regulator
ML2466	Rv1085c	NP_215601	15608225	COG1272	Predicted membrane channel-forming protein YqfA, hemolysin III family
ML2469	Rv3758c	NP_218275	15610894	COG1125	ABC-type proline/glycine betaine transport system, ATPase component
ML2470	Rv3756c	NP_218273	15610892	COG1174	ABC-type proline/glycine betaine transport system, permease component
ML2471	Rv3755c	NP_218272	15610891	COG3554	Uncharacterized protein
ML2479	Rv0368c	NP_214882	15607509	COG3552	Uncharacterized conserved protein, contains von Willebrand factor type A (vWA) domain
ML2480	Rv0369c	NP_214883	15607510	COG3427	Carbon monoxide dehydrogenase subunit G
ML2481	Rv0370c	NP_214884	15607511	COG0714	MoxR-like ATPase
ML2482	Rv0371c	NP_214885	15607512	COG2068	CTP:molybdopterin cytidylyltransferase MocA
ML2483	Rv0372c	NP_214886	15607513	COG1975	Xanthine and CO dehydrogenase maturation factor, XdhC/CoxF family
ML2484	Rv0377	NP_214891	15607518	COG0583	DNA-binding transcriptional regulator, LysR family
ML2492	Rv0385	NP_214899	15607526	COG1017	Hemoglobin-like flavoprotein
ML2499	Rv0374c	NP_214888	15607515	COG2080	Aerobic-type carbon monoxide dehydrogenase, small subunit, CoxS/CutS family
ML2516	Rv0315	NP_214829	15607456	COG2273	Beta-glucanase, GH16 family
ML2519	Rv0312	NP_214826	15607453	COG0443	Molecular chaperone DnaK (HSP70)
ML2523	Rv0308	NP_214822	15607449	COG0671	Membrane-associated phospholipid phosphatase
ML2525	Rv0296c	YP_177712	57116717	COG3119	Arylsulfatase A or related enzyme
ML2526	Rv0295c	NP_214809	15607436	COG4424	LPS sulfotransferase NodH
ML2533	Rv0286	YP_177711	57116716	COG5651	PPE-repeat protein
ML2539	Rv0281	NP_214795	15607422	COG3315	O-Methyltransferase involved in polyketide biosynthesis
ML2540	Rv0276	NP_214790	15607417	COG3662	Uncharacterized conserved protein, DUF2236 family
ML2541	Rv0275c	YP_177706	57116711	COG1309	DNA-binding transcriptional regulator, AcrR family
ML2542	Rv0274	NP_214788	15607415	COG0346	Catechol 2,3-dioxygenase or other lactoylglutathione lyase family enzyme
ML2543	Rv0273c	NP_214787	15607414	COG1309	DNA-binding transcriptional regulator, AcrR family
ML2545	Rv0271c	NP_214785	15607412	COG1960	Acyl-CoA dehydrogenase related to the alkylation response protein AidB
ML2547	Rv0269c	NP_214783	15607410	COG3285	Eukaryotic-type DNA primase
ML2548	Rv0265c	YP_177705	57116710	COG0614	ABC-type Fe3+-hydroxamate transport system, periplasmic component
ML2552	Rv0261c	NP_214775	15607402	COG2223	Nitrate/nitrite transporter NarK
ML2554	Rv0253	NP_214767	15607394	COG2146	Ferredoxin subunit of nitrite reductase or a ring-hydroxylating dioxygenase
ML2555	Rv0252	NP_214766	15607393	COG1251	NAD(P)H-nitrite reductase, large subunit
ML2556	Rv0251c	NP_214765	15607392	COG0071	Molecular chaperone IbpA, HSP20 family
ML2559	Rv0248c	NP_214762	15607389	COG1053	Succinate dehydrogenase/fumarate reductase, flavoprotein subunit
ML2560	Rv0247c	NP_214761	15607388	COG0479	Succinate dehydrogenase/fumarate reductase, Fe-S protein subunit
ML2574	Rv0233	NP_214747	15607374	COG0208	Ribonucleotide reductase beta subunit, ferritin-like domain
ML2575	Rv0232	NP_214746	15607373	COG1309	DNA-binding transcriptional regulator, AcrR family
ML2576	Rv1102c	NP_215618	15608242	COG2337	mRNA-degrading endonuclease, toxin component of the MazEF toxin-antitoxin module
ML2578	Rv0231	NP_214745	15607372	COG1960	Acyl-CoA dehydrogenase related to the alkylation response protein AidB
ML2579	Rv0230c	NP_214744	15607371	COG1735	Predicted metal-dependent hydrolase, phosphotriesterase family
ML2585	Rv0223c	NP_214737	15607364	COG1012	Acyl-CoA reductase or other NAD-dependent aldehyde dehydrogenase
ML2586	Rv0166	NP_214680	15607307	COG0318	Acyl-CoA synthetase (AMP-forming)/AMP-acid ligase II
ML2602	Rv0182c	NP_214696	15607323	COG3631	Ketosteroid isomerase-related protein
ML2606	Rv0186	NP_214700	15607327	COG1472	Periplasmic beta-glucosidase and related glycosidases
ML2610	Rv0191	NP_214705	15607332	COG2814	Predicted arabinose efflux permease, MFS family
ML2611	Rv0192	NP_214706	15607333	COG1376	Lipoprotein-anchoring transpeptidase ErfK/SrfK
ML2612	Rv0197	NP_214711	15607338	COG0243	Anaerobic selenocysteine-containing dehydrogenase
ML2619	Rv0205	NP_214719	15607346	COG0628	Predicted PurR-regulated permease PerM
ML2625	Rv0214	NP_214728	15607355	COG0318	Acyl-CoA synthetase (AMP-forming)/AMP-acid ligase II
ML2637	Rv0154c	NP_214668	15607296	COG1960	Acyl-CoA dehydrogenase related to the alkylation response protein AidB
ML2641	Rv0145	NP_214659	15607287	COG3315	O-Methyltransferase involved in polyketide biosynthesis
ML2643	Rv0143c	NP_214657	15607285	COG0038	H+/Cl- antiporter ClcA
ML2644	Rv0141c	NP_214655	15607283	COG3631	Ketosteroid isomerase-related protein
ML2645	Rv0139	NP_214653	15607281	COG0451	Nucleoside-diphosphate-sugar epimerase
ML2648	Rv0136	NP_214650	15607278	COG2124	Cytochrome P450
ML2652	Rv0088	NP_214602	15607230	COG3832	Uncharacterized conserved protein YndB, AHSA1/START domain
ML2653	Rv0090	NP_214604	15607232	COG3305	Uncharacterized membrane protein, DUF2068 family
ML2656	Rv0128	NP_214642	15607270	COG3619	Uncharacterized membrane protein YoaK, UPF0700 family
ML2657	Rv0127	NP_214641	15607269	COG3281	Predicted trehalose synthase
ML2658	Rv0126	NP_214640	15607268	COG0366	Glycosidase
ML2660	Rv0120c	NP_214634	15607262	COG0480	Translation elongation factor EF-G, a GTPase
ML2662	Rv0118c	NP_214632	15607260	COG0028	Acetolactate synthase large subunit or other thiamine pyrophosphate-requiring enzyme
ML2674	Rv2563	NP_217079	15609700	COG0577	ABC-type antimicrobial peptide transport system, permease component
ML2675	Rv2564	NP_217080	15609701	COG1136	ABC-type lipoprotein export system, ATPase component
ML2676	Rv0077c	NP_214591	15607219	COG2267	Lysophospholipase, alpha-beta hydrolase superfamily
ML2686	Rv0052	NP_214566	448824736	COG0693	Putative intracellular protease/amidase
ML2693	Rv0045c	NP_214559	15607187	COG2021	Homoserine acetyltransferase
ML2694	Rv0044c	NP_214558	15607186	COG2141	Flavin-dependent oxidoreductase, luciferase family (includes alkanesulfonate monooxygenase SsuD and methylene tetrahydromethanopterin reductase)
ML2701	Rv3911	NP_218428	15611047	COG1595	DNA-directed RNA polymerase specialized sigma subunit, sigma24 family
ML2711	Rv3922c	NP_218439	15611058	COG0759	Membrane-anchored protein YidD, putatitve component of membrane protein insertase Oxa1/YidC/SpoIIIJ
